# Supplementary material for: Differential responses in placenta and fetal thymus at 12 days post infection elucidate mechanisms of viral level and fetal compromise following PRRSV2 infection
Source: BMC Genomics. 2020 Nov 4;21:763. doi: 10.1186/s12864-020-07154-0 (PMC7640517; doi:10.1186/s12864-020-07154-0)
Supplement: Supplementary file 3 — Additional file 3 : Table S1. Gene names. A total of 286 test genes and 10 housekeeping genes were assayed for mRNA expression levels on the NanoString platform. Table S2. Differential expression analysis results for all genes and all contrasts. The results are organized by gene then by contrast group within tissue. The included columns are log2FC: the log2 fold change value in the test group compared to the contrast group, AveExpr: the average count expression value for the gene across all samples, t: the T statistic for a given gene and contrast, P Value: the calculated P value for a given gene and contrast, adj.P.Val: the P value adjusted for multiple testing using the Benjamini Yekutieli correction method, and B: The B statistic for the log odds that the gene is differentially expressed. Table S3. Principle component loading gene values for placenta and thymus. Table S4. The Activation Z scores for all recognized pathways in the IPA software. The results are organized by IPA pathway, then by contrast group within tissue. The core analysis was done on individual contrast groups using DEG as input. Table S5. Placenta normalized counts by gene. Table S6. Fetal thymus normalized counts by gene. [file 12864_2020_7154_MOESM3_ESM.xlsx]

## Sheet: Table descriptions
					Supplemental tables listed by spreadsheet
					Supplemental Table 1. Gene names. A total of 286 test genes and 10 house keeping genes were assayed for mRNA expression levels on the NanoString platform.
					Supplemental Table 2. Differential expression analysis results for all genes and all contrasts. The results are organized by gene then by contrast group within tissue. The included columns are logFC: the log2 fold change value in the test group compared to the contrast group, AveExpr: the average count expression value for the gene across all samples, t: the T statistic for a given gene and contr…
					Supplemental Table 3. Principle component loading gene values for placenta and thymus.
					Supplemental Table 4. The Activation Z scores for all recognized pathways in the IPA software. The results are organized by IPA pathway, then by contrast group within tissue. The core analysis was done on individual contrast groups using DEG as input.
					Supplemental Table 5. Placenta normalized counts by gene.
					Supplemental Table 6. Thymus normalized counts by gene.

## Sheet: Supplemental Table 1
Supplemental Table 1. Gene names. A total of 286 test genes and 10 house keeping genes were assayed for mRNA expression levels on the NanoString platform.
Gene name
ACTG2
ADAM17
ALOX5
ALOX5AP
ARG2
ARNT
ATM
AXL
AZU1
B2M
BAK1
BCL2A1
BCL2L1
BID
BIRC3
BIRC6
BLNK
BNIP3
C1QA
C2
C3
C3AR1
C4A
C4BPB
C5
C5AR1
CASP1
CASP10
CASP3
CASP8
CASP9
CCL2
CCL4
CCL8
CCNB1
CCR5
CD14
CD19
CD244
CD3D
CD3E
CD3G
CD4
CD40
CD48
CD55
CD79A
CD79B
CD83
CD86
CD8A
CD8B
CDC25B
CDH16
CDK1
CFB
CLDN1
CLDN3
CLDN4
CLDN7
CLEC12A
CLEC4G
CLEC7A
CR1
CTSB
CTSC
CTSS
CTSV
CXCL10
CXCL8
CXCR2
DEFB1
DHX58
DIO1
DIO2
DIO3
DNTT
EGLN1
EGLN2
ETS1
FAS
FASLG
FCER1G
FCGR1A
FCGR2B
FN1
FOS
GBP5
GP91-PHOX
GRAP2
GSK3B
GZMB
HIF1A
HIF1AN
HIF3A
HMGA1
HMGB1
HO2
HS3ST3B1
ICAM1
ICAM3
IFIH1
IFIT1
IFIT2
IFIT3
IFITM1
IFNA1
IFNB1
IFND1/IFND2
IFND3/IFND4/IFND10
IFND5/IFND6/IFND9/IFND11
IFND7
IFND8
IFNE
IFNG
IFNGR1
IFNK
IFNW1
IFNW2
IFNW4/W5
IGSF6
IKBKB
IKBKE
IL10
IL12A
IL12B
IL1A
IL1B1
IL1RAP
IL33
IL6R
IL7R
IRAK2
IRF1
IRF5
IRF8
ISG15
ISG20
ITGA5
ITGAM
ITGB2
ITGB7
ITK
ITPR3
JAK2
JAK3
KIF23
KLRD1
KRAS
LAT
LAT2
LCK
LCP2
LTA4H
LTC4S
LY9
LY96
LYN
LYZ
MAP2K4
MAP3K7
MAPK14
MAPK8
MASP1
MBL1
MCL1
MCM2
MCM3
MDGA2
MHCIrelated
MIF
MPO
MX1
MYC
MYD88
MYL4
MYL7
NCF1
NCF2
NCF4
NCR1
NCR2
NFKB1
NFKB2
NFKBIA
NFKBIE
NLRP3
NLRX1
NOD1
NOS3
NPPA
OAS1
OSM
P4HA1
PAK1
PARP1
PCNA
PECAM1
PGF
PID1
PIK3AP1
PIK3C2B
PIK3CG
PKMYT1
PLCG1
PLK4
PPM1J
PPP1R14C
PPP2R1B
PRKCQ
PRKCZ
PRKD1
PSMB8
PSMB9
PSMD8
PSME2
PTGS1
PTGS2
PTK2B
PTPRC
PTTG1
RELT
RHOC
RHOH
RHOU
RIPK1
RND2
RRAS
S100A8
S100B
SAA4
SEPX1
SERPING1
SIGLEC1
SLAMF6
SLC16A10
SLC16A2
SLCO1C1
SOCS3
SOCS6
SOD2
SPN
ST14
STAB1
STAT1
STAT2
STAT3
STAT5A
TAB1
TAB2
TAC3
TAP1
TAP2
TBP10
TEC
TG
THRa
THRb
TJP2
TJP3
TLR10
TLR2
TLR4
TLR7
TLR8
TLR9
TNF
TNFAIP3
TNFRSF13B
TNFSF10
TOPOII
TP53
TRAF2
TRAF6
TREM1
TTC7A
TYK2
TYROBP
USP18
VCAM1
VEGFA
VEGFB
VHL
WEE1
YWHAZ
ZAP70
GAPDH
HMBS
HPRT1
IPO8
MAU2
RPL32
RPL4
SDHA
STX5
TOP2B

## Sheet: Supplemental Table 2
Supplemental Table 2. Differential expression analysis results for all genes and all contrasts. The results are organized by gene then by contrast group within tissue.
GeneIDa	Placenta: UNINF vs CTRL						Placenta: PLCO-VIA vs CTRL						Placenta: PLCO-MEC vs CTRL						Placenta: LVL-VIA vs CTRL						Placenta: LVL-MEC vs CTRL						Placenta: HVL-VIA vs CTRL						Placenta: HVL-MEC vs CTRL						Placenta: Virus positive fetus (LVL-VIA + LVL-MEC + HVL-VIA + HVL-MEC) vs virus negative fetus (UNINF + PLCO-VIA + PLCO-MEC)						Placenta: Meconium-stained fetus (PLCO-MEC + LVL-MEC + HVL-MEC) vs viable fetus (UNINF + PLCO-VIA + LVL-VIA + HVL-VIA)
GeneID	logFC	AveExpr	t	P.Value	adj.P.Val	B	logFC	AveExpr	t	P.Value	adj.P.Val	B	logFC	AveExpr	t	P.Value	adj.P.Val	B	logFC	AveExpr	t	P.Value	adj.P.Val	B	logFC	AveExpr	t	P.Value	adj.P.Val	B	logFC	AveExpr	t	P.Value	adj.P.Val	B	logFC	AveExpr	t	P.Value	adj.P.Val	B	logFC	AveExpr	t	P.Value	adj.P.Val	B	logFC
ACTG2	0.428167	11.5041	0.995326	0.322566	1	-4.90516	-0.0158869	11.5041	-0.0340478	0.972923	1	-5.35607	-0.105688	11.5041	-0.154524	0.877584	1	-6.11619	-0.517824	11.5041	-0.930102	0.355104	1	-6.2052	-1.44358	11.5041	-2.40677	0.0183884	0.348831	-4.06045	-2.06843	11.5041	-4.38831	3.44e-05	0.00125198	1.53853	-1.60082	11.5041	-3.2762	0.00155454	0.0355099	-2.16262	-1.75561	11.5041	-5.87213	8.04e-08	3.19e-06	7.18516	-0.779882
ADAM17	0.105258	10.6059	0.922168	0.359091	1	-4.89624	0.116415	10.6059	0.942023	0.348892	1	-4.94208	0.231055	10.6059	1.29091	0.200288	1	-5.24778	-0.102865	10.6059	-0.705615	0.482387	1	-6.29129	-0.0862773	10.6059	-0.579943	0.563511	1	-6.64926	-0.0949854	10.6059	-0.817467	0.415983	1	-6.76844	-0.00501569	10.6059	-0.0413281	0.967133	1	-7.18926	-0.192097	10.6059	-2.62904	0.0100922	0.130408	-3.98908	-0.00671938
ALOX5	0.221042	8.09116	0.782836	0.435932	1	-4.80085	0.0536307	8.09116	0.172854	0.863183	1	-5.00317	0.377243	8.09116	0.856116	0.394378	1	-5.36049	0.319218	8.09116	0.911197	0.364808	1	-5.79299	0.781729	8.09116	2.34363	0.0214677	0.390625	-3.90243	0.776203	8.09116	2.86404	0.00528551	0.095203	-2.87483	1.29073	8.09116	4.69025	1.05e-05	0.000520263	2.87455	0.67875	8.09116	3.80717	0.00025833	0.00520875	-0.292274	0.624699
ALOX5AP	0.168198	9.74554	0.821636	0.413618	1	-4.92109	0.124993	9.74554	0.561624	0.575873	1	-5.10716	0.372309	9.74554	1.1693	0.245603	1	-5.33649	-0.41651	9.74554	-1.55265	0.12428	1	-5.2735	-0.70646	9.74554	-2.5503	0.0125843	0.252137	-3.59148	-0.941792	9.74554	-4.30968	4.43e-05	0.00149158	1.42059	-0.631375	9.74554	-2.78309	0.00665379	0.114087	-3.36054	-0.896994	9.74554	-6.52008	4.17e-09	2.13e-07	10.2067	-0.219199
ARG2	0.0316583	6.80325	0.09734	0.922689	1	-4.91238	0.0913231	6.80325	0.259875	0.795598	1	-4.95194	0.190475	6.80325	0.373606	0.709642	1	-5.54118	0.212975	6.80325	0.526073	0.600228	1	-5.96876	0.374088	6.80325	0.914261	0.363206	1	-5.97555	-0.591967	6.80325	-1.75786	0.0824263	0.96699	-5.10757	-0.163502	6.80325	-0.469839	0.639692	1	-6.60227	-0.24826	6.80325	-1.17517	0.243073	1	-6.18467	0.167069
ARNT	0.0709688	11.6169	0.503352	0.616039	1	-5.16319	0.263669	11.6169	1.74088	0.0853787	1	-4.17957	0.294716	11.6169	1.33933	0.18409	1	-5.26697	-0.0321218	11.6169	-0.179214	0.858203	1	-6.61106	-0.529162	11.6169	-2.7954	0.00642675	0.14309	-3.13508	-0.472472	11.6169	-3.24097	0.0017104	0.0371949	-2.19759	-0.223343	11.6169	-1.47275	0.144568	1	-6.18679	-0.498161	11.6169	-5.18604	1.34e-06	4.06e-05	4.41498	-0.160757
ATM	-0.0476913	10.3184	-0.285662	0.775843	1	-5.16019	0.139218	10.3184	0.77724	0.439208	1	-5.04759	0.15165	10.3184	0.579731	0.563653	1	-5.86796	-0.132514	10.3184	-0.625894	0.533088	1	-6.34211	-0.970842	10.3184	-4.23855	5.76e-05	0.00346279	1.35693	-0.751377	10.3184	-4.32014	4.26e-05	0.00146253	1.3867	-0.649649	10.3184	-3.54829	0.000638628	0.01898	-1.25465	-0.696659	10.3184	-5.99119	4.38e-08	1.77e-06	7.85044	-0.379927
AXL	0.259584	12.1233	1.59984	0.113401	1	-4.32995	0.159135	12.1233	0.908022	0.366474	1	-5.03345	0.439949	12.1233	1.73825	0.0858441	1	-4.71081	0.117159	12.1233	0.566905	0.572296	1	-6.48709	-0.356392	12.1233	-1.63036	0.106782	1	-5.58151	0.0441843	12.1233	0.26316	0.793074	1	-7.15996	-0.12417	12.1233	-0.709882	0.47975	1	-7.03156	-0.299224	12.1233	-2.77521	0.0067274	0.0901976	-3.71421	-0.238428
AZU1	0.230504	4.12995	0.615756	0.539726	1	-4.76675	0.673701	4.12995	1.68093	0.0965037	1	-4.26876	0.414384	4.12995	0.707383	0.481293	1	-5.25153	0.785258	4.12995	1.67646	0.0973793	1	-4.63411	1.42984	4.12995	3.00727	0.00347998	0.0827397	-2.0454	1.10729	4.12995	2.94479	0.00418287	0.0787316	-2.40394	1.95916	4.12995	5.09817	2.1e-06	0.000124188	4.62307	0.943462	4.12995	3.83199	0.000236968	0.00485701	0.038229	0.870672
B2M	0.129802	15.509	0.749309	0.455772	1	-5.02654	0.0529194	15.509	0.284165	0.776986	1	-5.28459	0.558014	15.509	2.04486	0.0440105	1	-4.12219	0.508753	15.509	2.28173	0.0250435	1	-4.07247	1.37084	15.509	5.64455	2.21e-07	4.37e-05	6.66871	1.27097	15.509	6.90871	8.9e-10	8.81e-08	11.8426	1.3559	15.509	7.07371	4.23e-10	5.34e-08	12.5094	1.01649	15.509	8.04634	3.56e-12	3.53e-10	17.1076	0.726003
BAK1	0.0288012	10.1965	0.21958	0.826733	1	-5.12649	0.0421208	10.1965	0.296148	0.767851	1	-5.18493	0.206371	10.1965	1.00445	0.318059	1	-5.49011	0.146317	10.1965	0.8951	0.3733	1	-6.09223	0.27734	10.1965	1.68733	0.0952631	1	-5.38201	0.490764	10.1965	3.81128	0.000263158	0.00711004	-0.338504	0.598069	10.1965	4.46644	2.47e-05	0.00115862	1.83844	0.375616	10.1965	4.36691	3.4e-05	0.000788388	1.39864	0.249279
BCL2A1	0.318882	8.03836	1.23917	0.218746	1	-4.56089	0.610497	8.03836	2.23495	0.028084	1	-3.6306	0.294848	8.03836	0.724402	0.470839	1	-5.42744	0.859884	8.03836	2.81275	0.00611862	0.436428	-2.54903	0.987031	8.03836	3.25755	0.00162423	0.0499367	-1.58128	0.994942	8.03836	4.0537	0.000112418	0.00318197	0.713684	0.996201	8.03836	3.87666	0.000209859	0.00733764	0.0556942	0.547784	8.03836	3.59883	0.000525834	0.00966665	-0.962221	0.205421
BCL2L1	0.119481	11.3221	1.10115	0.27399	1	-4.80031	0.0522405	11.3221	0.444262	0.658	1	-5.24518	0.265173	11.3221	1.56141	0.122201	1	-4.94381	-0.0760228	11.3221	-0.549682	0.584001	1	-6.45325	0.126451	11.3221	0.887184	0.377522	1	-6.48153	-0.240749	11.3221	-2.15772	0.0338153	0.449994	-4.87914	0.0302817	11.3221	0.26129	0.794511	1	-7.21601	-0.183545	11.3221	-2.48791	0.0147189	0.183543	-4.38236	0.129021
BID	0.0816675	10.4806	0.440103	0.660997	1	-5.10117	-0.123679	10.4806	-0.60602	0.546141	1	-5.09953	0.242511	10.4806	0.834803	0.406205	1	-5.67021	0.354216	10.4806	1.5459	0.1259	1	-5.36493	0.185984	10.4806	0.787979	0.432935	1	-6.49338	0.675259	10.4806	3.69584	0.000390204	0.0102439	-0.741557	0.457112	10.4806	2.3779	0.0196897	0.278655	-4.425	0.451527	10.4806	3.7387	0.000327199	0.00641166	-0.786642	0.0869318
BIRC3	-0.089223	11.835	-0.530778	0.596978	1	-5.1544	0.0225719	11.835	0.124583	0.901152	1	-5.33837	-0.0654007	11.835	-0.246179	0.806147	1	-6.08348	0.0411851	11.835	0.193768	0.846827	1	-6.61612	0.34591	11.835	1.55438	0.123867	1	-5.69725	0.0746658	11.835	0.434514	0.665034	1	-7.09271	-0.0154868	11.835	-0.0864156	0.931342	1	-7.27255	0.128307	11.835	1.16682	0.246411	1	-6.73895	0.0717588
BIRC6	0.0415266	12.0163	0.31773	0.751481	1	-5.23798	0.15627	12.0163	1.11019	0.270097	1	-4.87799	0.00887717	12.0163	0.0431535	0.965682	1	-6.13758	-0.210242	12.0163	-1.25781	0.211959	1	-5.86642	-0.833257	12.0163	-4.69732	1.02e-05	0.000828367	2.90733	-0.653772	12.0163	-4.81745	6.4e-06	0.000271751	3.10467	-0.506023	12.0163	-3.57809	0.000578722	0.0177927	-1.2865	-0.638722	12.0163	-7.07944	3.26e-10	2e-08	12.5693	-0.340932
BLNK	0.381688	9.56666	2.18583	0.0316207	1	-3.62019	0.298549	9.56666	1.57203	0.119715	1	-4.33173	0.603679	9.56666	2.24175	0.0276227	1	-3.62924	0.308154	9.56666	1.40436	0.163911	1	-5.45522	0.228952	9.56666	1.03184	0.305117	1	-6.17557	0.303329	9.56666	1.72801	0.0876741	1	-5.50386	0.421884	9.56666	2.30361	0.023724	0.327942	-4.47948	-0.0496637	9.56666	-0.454577	0.650524	1	-7.12614	0.0674542
BNIP3	0.214441	12.9412	1.30173	0.19658	1	-4.64503	0.135405	12.9412	0.764581	0.446671	1	-5.13113	0.0625345	12.9412	0.243551	0.808175	1	-6.11636	-0.200166	12.9412	-0.956562	0.341543	1	-6.19713	0.0671927	12.9412	0.299446	0.765342	1	-6.83678	-0.328995	12.9412	-1.9294	0.0570688	0.706701	-5.36265	-0.157171	12.9412	-0.88524	0.378563	1	-6.89262	-0.356754	12.9412	-3.28216	0.00147444	0.0232674	-2.3082	-0.0410227
C1QA	0.406551	11.699	1.91137	0.0593795	1	-3.93671	0.143996	11.699	0.621961	0.535658	1	-5.1795	0.592656	11.699	1.79296	0.076592	1	-4.60084	0.157286	11.699	0.580658	0.563031	1	-6.45147	0.557849	11.699	1.98611	0.0502933	0.799699	-4.95368	0.200007	11.699	0.9155	0.362559	1	-6.75422	0.45976	11.699	2.0276	0.0457826	0.587334	-5.24651	-0.00400631	11.699	-0.0287666	0.977115	1	-7.41727	0.26324
C2	0.122494	8.35763	0.295467	0.768371	1	-4.91613	0.201295	8.35763	0.449527	0.654217	1	-4.93989	0.791398	8.35763	1.2809	0.203778	1	-4.95995	1.06	8.35763	2.19255	0.0311239	1	-3.94135	1.89299	8.35763	4.19434	6.79e-05	0.0039032	1.33431	2.63651	8.35763	7.23434	2.08e-10	2.64e-08	13.4269	2.31441	8.35763	6.06902	3.64e-08	3.09e-06	8.34666	1.91795	8.35763	7.3165	1.14e-10	7.51e-09	13.8941	0.871344
C3	0.138989	9.44247	0.492862	0.623401	1	-5.02207	0.164714	9.44247	0.539129	0.591229	1	-5.07095	0.417009	9.44247	0.956799	0.341424	1	-5.48826	-0.0533033	9.44247	-0.148921	0.881974	1	-6.39377	-0.53164	9.44247	-1.42113	0.158995	1	-5.66633	-0.207316	9.44247	-0.72059	0.47317	1	-6.70026	0.392658	9.44247	1.34444	0.182438	1	-6.1767	-0.233729	9.44247	-1.26324	0.209815	1	-6.41704	0.117276
C3AR1	0.452957	8.88393	2.05485	0.0430116	1	-3.82274	0.360248	8.88393	1.50142	0.137009	1	-4.38903	0.417359	8.88393	1.20388	0.232031	1	-5.15009	0.353891	8.88393	1.27985	0.204135	1	-5.52979	0.139054	8.88393	0.492255	0.623828	1	-6.48064	0.762801	8.88393	3.51681	0.000708265	0.017301	-1.12761	0.300723	8.88393	1.28777	0.201376	1	-6.13558	0.039543	8.88393	0.280665	0.779621	1	-7.10956	-0.241765
C4A	0.441627	6.55936	1.0524	0.295645	1	-4.63948	0.780415	6.55936	1.74124	0.0853151	1	-4.19683	2.52655	6.55936	4.4109	3.04e-05	0.0542444	2.03524	0.883579	6.55936	1.70181	0.0925023	1	-4.67847	1.61864	6.55936	3.23887	0.00172161	0.0520335	-1.51876	1.8384	6.55936	4.59566	1.51e-05	0.000585858	2.72088	1.66375	6.55936	3.94589	0.000164726	0.00587477	0.407442	0.767663	6.55936	2.88922	0.00485365	0.0670932	-2.87704	0.791604
C4BPB	0.548896	4.8725	2.005	0.0481951	1	-4.05604	0.626325	4.8725	2.12505	0.0365306	1	-3.88653	0.814555	4.8725	1.91954	0.0583233	1	-3.98105	0.811185	4.8725	2.36845	0.0201664	1	-3.40831	0.453186	4.8725	1.26334	0.209973	1	-5.45355	0.316651	4.8725	1.1282	0.26246	1	-5.87561	0.575453	4.8725	1.97257	0.051846	0.642025	-4.70318	-0.107744	4.8725	-0.613933	0.540831	1	-6.57122	0.0446955
C5	0.116421	7.72437	0.576566	0.56578	1	-4.87926	0.312673	7.72437	1.44609	0.151885	1	-4.42646	0.0216535	7.72437	0.0665694	0.947083	1	-5.66891	0.11596	7.72437	0.459794	0.646856	1	-6.09681	-0.592976	7.72437	-2.19808	0.030704	0.516522	-4.11455	-0.359109	7.72437	-1.7352	0.0863852	1	-5.25401	-0.298055	7.72437	-1.36401	0.176221	1	-5.88549	-0.478755	7.72437	-3.57653	0.000566556	0.010309	-0.991357	-0.344678
C5AR1	0.209155	6.74866	0.925391	0.357423	1	-4.7127	0.295822	6.74866	1.21432	0.228039	1	-4.5825	0.458952	6.74866	1.30746	0.194635	1	-4.87033	0.0131779	6.74866	0.0459301	0.963475	1	-6.08597	-0.340474	6.74866	-1.14263	0.256451	1	-5.70767	-0.512893	6.74866	-2.18147	0.0319528	0.431653	-4.31541	-0.534399	6.74866	-2.15799	0.0337933	0.446372	-4.43533	-0.672471	6.74866	-4.51963	1.91e-05	0.000465447	2.31772	-0.290846
CASP1	0.576648	7.73802	1.4957	0.138492	1	-4.39345	0.333891	7.73802	0.794325	0.429252	1	-4.7888	1.46218	7.73802	2.57908	0.0116544	1	-2.81458	1.93307	7.73802	4.39018	3.29e-05	0.00976917	2.19274	2.42559	7.73802	5.80186	1.13e-07	3.28e-05	7.43948	3.31093	7.73802	9.78768	1.6e-15	2.86e-12	24.9146	3.30335	7.73802	9.45812	7.33e-15	1.31e-11	23.4424	2.33445	7.73802	9.33504	7.85e-15	1.4e-12	23.3376	1.168
CASP10	0.11911	9.95522	0.878842	0.382003	1	-4.86914	0.317744	9.95522	2.18968	0.0313305	1	-3.55703	0.126388	9.95522	0.587847	0.558218	1	-5.76142	0.371404	9.95522	2.22317	0.0288991	1	-4.09616	0.606397	9.95522	3.63547	0.000478057	0.0201832	-0.645012	0.568158	9.95522	4.28076	4.93e-05	0.00159923	1.27943	0.314934	9.95522	2.23326	0.0282	0.375269	-4.67009	0.27071	9.95522	3.12492	0.00240382	0.0360209	-2.60789	0.0295739
CASP3	0.0964532	11.2342	0.766059	0.445796	1	-5.01836	0.134187	11.2342	0.986907	0.326532	1	-4.94056	0.209259	11.2342	1.05974	0.29231	1	-5.5481	0.0617087	11.2342	0.38704	0.699709	1	-6.52142	-0.0204436	11.2342	-0.123618	0.901914	1	-6.8523	0.149266	11.2342	1.16707	0.246496	1	-6.47635	0.281143	11.2342	2.10986	0.0378566	0.494953	-5.06229	0.0236097	11.2342	0.288229	0.773844	1	-7.3483	0.0683595
CASP8	0.088696	9.66711	0.737524	0.462866	1	-4.93592	0.187325	9.66711	1.44429	0.15239	1	-4.46671	0.117389	9.66711	0.61606	0.539527	1	-5.73325	0.165344	9.66711	1.10063	0.274214	1	-5.84608	0.08115	9.66711	0.53125	0.596652	1	-6.58116	0.121722	9.66711	1.01371	0.313644	1	-6.4881	0.0731131	9.66711	0.576593	0.565762	1	-6.91005	-0.0209535	9.66711	-0.27672	0.782639	1	-7.1978	-0.049931
CASP9	-0.0200877	10.1399	-0.172469	0.863485	1	-5.14763	0.223942	10.1399	1.79976	0.075501	1	-4.08123	0.255421	10.1399	1.41101	0.161948	1	-5.05886	-0.0424609	10.1399	-0.289106	0.773215	1	-6.45561	-0.358898	10.1399	-2.35333	0.0209507	0.387101	-4.08281	-0.271618	10.1399	-2.29619	0.024164	0.339285	-4.48417	-0.145566	10.1399	-1.17685	0.242591	1	-6.44695	-0.312288	10.1399	-4.01558	0.000123832	0.00263038	0.163285	-0.0977834
CCL2	0.0761739	9.13182	0.192065	0.848161	1	-5.02657	0.00563445	9.13182	0.0129992	0.98966	1	-5.0981	0.103082	9.13182	0.16321	0.87075	1	-5.78219	0.71453	9.13182	1.5093	0.135025	1	-5.26124	1.63466	9.13182	3.63157	0.000486698	0.0201832	-0.615958	0.826937	9.13182	2.17253	0.0326715	0.438043	-4.61911	1.37973	9.13182	3.5694	0.000598365	0.0180848	-1.08576	1.05343	9.13182	4.32505	4.02e-05	0.000906816	1.36023	0.86801
CCL4	0.307881	7.60678	0.856519	0.394156	1	-4.74208	0.302482	7.60678	0.777826	0.438865	1	-4.81087	0.865336	7.60678	1.59505	0.11447	1	-4.53087	0.990363	7.60678	2.31795	0.0228925	1	-3.63684	2.15843	7.60678	5.50259	4e-07	6.11e-05	6.22871	0.918187	7.60678	2.64665	0.00971029	0.157185	-3.33978	2.29442	7.60678	6.8437	1.19e-09	1.25e-07	11.7098	1.17642	7.60678	4.95347	3.46e-06	9.8e-05	3.87902	1.43212
CCL8	0.401715	9.86518	1.11073	0.269898	1	-4.71567	0.249403	9.86518	0.631043	0.529749	1	-5.04312	0.451772	9.86518	0.798481	0.426873	1	-5.62803	0.544138	9.86518	1.2189	0.226342	1	-5.72827	0.620713	9.86518	1.3834	0.170256	1	-5.80483	0.195467	9.86518	0.533601	0.595046	1	-6.84815	1.15936	9.86518	3.17072	0.00213175	0.0442781	-2.35353	0.264282	9.86518	1.14232	0.25644	1	-6.6097	0.571323
CCNB1	-0.0577127	8.92564	-0.22099	0.825639	1	-5.06656	-0.266609	8.92564	-0.924582	0.357841	1	-4.85426	-0.370497	8.92564	-0.856583	0.394121	1	-5.48766	-0.195494	8.92564	-0.58785	0.558215	1	-6.20399	-0.985885	8.92564	-2.75441	0.00721159	0.154936	-2.99431	-0.470654	8.92564	-1.75975	0.082104	0.96699	-5.40371	-0.718913	8.92564	-2.49341	0.0146211	0.21197	-3.97524	-0.410145	8.92564	-2.31834	0.0227311	0.270226	-4.52192	-0.487415
CCR5	0.370203	8.6319	1.79247	0.0766699	1	-4.12068	0.267473	8.6319	1.18538	0.239222	1	-4.6351	0.401519	8.6319	1.23662	0.219685	1	-5.06151	0.880079	8.6319	3.57552	0.000583678	0.0630501	-0.498351	0.645941	8.6319	2.56388	0.0121375	0.245949	-3.44318	1.17698	8.6319	5.96036	5.77e-08	3.95e-06	7.92732	0.687039	8.6319	3.24667	0.00168034	0.0368371	-1.95199	0.5571	8.6319	4.3104	4.21e-05	0.000937901	1.36148	-0.0425181
CD14	0.44227	9.41731	2.27451	0.0254928	1	-3.49365	0.378756	9.41731	1.79502	0.0762594	1	-4.08341	0.410505	9.41731	1.34043	0.183734	1	-5.08002	0.117024	9.41731	0.47178	0.638311	1	-6.30724	-0.578029	9.41731	-2.18822	0.0314403	0.523965	-4.33686	-0.193478	9.41731	-0.959957	0.339841	1	-6.50181	-0.513061	9.41731	-2.36255	0.0204691	0.287404	-4.30575	-0.714211	9.41731	-5.50933	3.48e-07	1.17e-05	5.90389	-0.565444
CD19	0.132251	3.87889	0.405498	0.686146	1	-4.81081	0.361713	3.87889	1.03191	0.305085	1	-4.65309	-0.543075	3.87889	-1.05529	0.294328	1	-4.9977	0.640721	3.87889	1.57091	0.119975	1	-4.79541	0.38714	3.87889	0.907773	0.366604	1	-5.78994	0.390626	3.87889	1.17757	0.242304	1	-5.79153	0.158468	3.87889	0.454647	0.65054	1	-6.44851	0.228072	3.87889	1.07397	0.285751	1	-6.14531	-0.235972
CD244	0.675068	5.76324	1.8739	0.0644328	1	-4.13976	0.61223	5.76324	1.57296	0.1195	1	-4.33408	1.70968	5.76324	3.18998	0.00200303	0.510256	-1.4386	0.419707	5.76324	0.91767	0.361428	1	-5.5971	0.704031	5.76324	1.51404	0.133783	1	-5.16613	0.515059	5.76324	1.39965	0.165314	1	-5.57808	1.64075	5.76324	4.44634	2.66e-05	0.00118723	2.157	0.0929781	5.76324	0.381285	0.703904	1	-6.73317	0.806902
CD3D	0.754353	6.23528	2.19083	0.0312437	1	-3.86422	0.613154	6.23528	1.64365	0.103999	1	-4.2771	1.65373	6.23528	3.23596	0.0017373	0.510256	-1.31574	0.698621	6.23528	1.61391	0.110311	1	-4.80522	0.8504	6.23528	1.93737	0.056072	0.877082	-4.5102	0.570015	6.23528	1.62406	0.108123	1	-5.27628	1.56202	6.23528	4.44711	2.66e-05	0.00118723	2.13984	0.128163	6.23528	0.566643	0.572388	1	-6.67631	0.714441
CD3E	0.532663	5.90493	1.50064	0.13721	1	-4.39517	0.72033	5.90493	1.89159	0.0620043	1	-4.06967	1.71367	5.90493	3.28528	0.00148916	0.510256	-1.19217	0.468857	5.90493	1.04775	0.29777	1	-5.49884	-0.467944	5.90493	-0.976072	0.331841	1	-5.78161	-0.131413	5.90493	-0.357209	0.721835	1	-6.47747	1.09547	5.90493	2.97193	0.00386282	0.0719449	-2.48978	-0.453397	5.90493	-1.83105	0.070451	0.738988	-5.16907	0.383432
CD3G	0.355827	6.35615	0.973544	0.333088	1	-4.67801	0.444203	6.35615	1.12828	0.262423	1	-4.6239	1.46779	6.35615	2.72807	0.00776122	0.864987	-2.49426	0.586502	6.35615	1.28944	0.200796	1	-5.2629	0.445321	6.35615	0.95186	0.343908	1	-5.87356	-0.17836	6.35615	-0.472758	0.637616	1	-6.4541	1.25149	6.35615	3.37547	0.00111913	0.0289222	-1.38969	-0.0364542	6.35615	-0.145378	0.884743	1	-6.83053	0.802301
CD4	0.396175	6.55819	1.39686	0.166147	1	-4.45685	0.348284	6.55819	1.13356	0.260215	1	-4.62742	0.531462	6.55819	1.20349	0.232178	1	-4.96808	0.0855845	6.55819	0.236238	0.813825	1	-6.03677	0.0427365	6.55819	0.11588	0.908026	1	-6.33195	-0.621891	6.55819	-2.08678	0.0399508	0.523824	-4.47992	-0.00469795	6.55819	-0.0153659	0.987777	1	-6.69056	-0.603157	6.55819	-3.21354	0.00182852	0.0283531	-1.97166	0.0690378
CD40	-0.00622579	8.58248	-0.0310786	0.975281	1	-5.00662	0.203933	8.58248	0.9522	0.343737	1	-4.79631	0.3508	8.58248	1.14025	0.257434	1	-5.18774	0.414141	8.58248	1.70901	0.0911542	1	-4.89654	0.340283	8.58248	1.39423	0.166937	1	-5.63622	0.4436	8.58248	2.28324	0.0249505	0.344896	-4.32574	0.652114	8.58248	3.24408	0.00169395	0.0368371	-1.98403	0.37009	8.58248	2.97961	0.00372313	0.0526911	-2.84858	0.269552
CD48	0.274577	7.54815	1.21291	0.228575	1	-4.57255	0.437408	7.54815	1.80107	0.0752927	1	-4.11546	0.151896	7.54815	0.420901	0.674906	1	-5.54573	0.278172	7.54815	0.982856	0.328511	1	-5.67347	0.369031	7.54815	1.31627	0.191675	1	-5.59451	0.646877	7.54815	2.94385	0.00419443	0.0787316	-2.60993	0.640983	7.54815	2.77217	0.00686135	0.11644	-3.12628	0.219081	7.54815	1.55801	0.122792	1	-5.75703	0.0531196
CD55	0.715508	8.31827	1.88191	0.0633575	1	-4.02431	0.138219	8.31827	0.322135	0.748161	1	-5.02785	0.413023	8.31827	0.680875	0.497848	1	-5.55408	-0.274285	8.31827	-0.532297	0.595944	1	-6.0757	-0.0877159	8.31827	-0.175503	0.861112	1	-6.52334	-0.22886	8.31827	-0.570636	0.56979	1	-6.6334	0.225647	8.31827	0.551526	0.582757	1	-6.75376	-0.543885	8.31827	-2.22408	0.0286989	0.334482	-4.65833	0.0208804
CD79A	0.239081	5.57686	0.984959	0.327483	1	-4.66732	0.458849	5.57686	1.76134	0.081833	1	-4.1841	0.57836	5.57686	1.53778	0.127873	1	-4.54084	0.085098	5.57686	0.275895	0.783309	1	-5.96688	0.196361	5.57686	0.621214	0.536147	1	-6.08219	-0.36042	5.57686	-1.43492	0.155037	1	-5.52633	0.0459484	5.57686	0.176633	0.860223	1	-6.61279	-0.433651	5.57686	-2.71463	0.00797303	0.105315	-3.25744	0.0897379
CD79B	0.253517	8.31964	0.594167	0.554019	1	-4.87496	0.627047	8.31964	1.39411	0.16701	1	-4.4708	0.161396	8.31964	0.23647	0.813651	1	-5.65439	0.49937	8.31964	0.959134	0.340281	1	-5.77917	0.854082	8.31964	1.70288	0.0923382	1	-5.14327	1.16631	8.31964	2.89276	0.00487679	0.0887375	-2.82825	1.12662	8.31964	2.68071	0.00886182	0.138617	-3.44964	0.611996	8.31964	2.42212	0.0174834	0.215009	-4.21073	0.233023
CD83	0.469981	7.9742	2.1651	0.0332265	1	-3.76805	0.502367	7.9742	2.14306	0.035011	1	-3.72874	0.574465	7.9742	1.70528	0.0918516	1	-4.42084	0.744256	7.9742	2.84212	0.00562802	0.418161	-2.48893	-0.0336336	7.9742	-0.11876	0.90575	1	-6.45041	0.298391	7.9742	1.37048	0.174201	1	-5.8289	0.277791	7.9742	1.20619	0.231142	1	-6.10884	-0.18419	7.9742	-1.33531	0.185191	1	-6.13664	-0.232901
CD86	-0.418396	11.0498	-1.77452	0.079613	1	-4.11044	-0.541548	11.0498	-2.09632	0.0390728	1	-3.67285	-0.415892	11.0498	-1.09676	0.275891	1	-5.47836	-0.345454	11.0498	-1.15619	0.250891	1	-5.926	-0.192292	11.0498	-0.629371	0.53082	1	-6.66478	-0.179994	11.0498	-0.759253	0.449834	1	-6.86629	0.274982	11.0498	1.12373	0.264338	1	-6.62315	0.391502	11.0498	2.49629	0.0143989	0.180817	-4.33223	0.390295
CD8A	0.0510392	4.86368	0.156369	0.876119	1	-4.85067	0.403889	4.86368	1.1554	0.251215	1	-4.59754	1.17169	4.86368	2.37337	0.019917	1	-3.2074	0.40344	4.86368	0.985558	0.32719	1	-5.5108	0.451172	4.86368	1.06783	0.288668	1	-5.67614	0.426853	4.86368	1.29321	0.199498	1	-5.68757	0.783475	4.86368	2.29209	0.0244106	0.334838	-4.07118	0.214684	4.86368	1.01236	0.314119	1	-6.24809	0.462578
CD8B	0.251657	4.92956	0.810533	0.419932	1	-4.72346	0.514044	4.92956	1.5432	0.126553	1	-4.35881	1.03764	4.92956	2.18969	0.0313298	1	-3.54006	0.601993	4.92956	1.54959	0.125012	1	-4.85598	0.428179	4.92956	1.06054	0.291951	1	-5.68657	-0.0133378	4.92956	-0.041842	0.966724	1	-6.49886	0.782531	4.92956	2.3961	0.0187995	0.268186	-3.84709	-0.0403379	4.92956	-0.195617	0.845358	1	-6.74108	0.44125
CDC25B	0.189834	9.86172	0.819515	0.41482	1	-4.91101	0.212016	9.86172	0.84585	0.400048	1	-4.95412	0.635165	9.86172	1.80684	0.0743798	1	-4.46441	-0.0738393	9.86172	-0.249502	0.803584	1	-6.41858	-0.209999	9.86172	-0.698014	0.487103	1	-6.48965	-0.298268	9.86172	-1.25296	0.213709	1	-6.22398	0.176799	9.86172	0.72531	0.470285	1	-6.84766	-0.353484	9.86172	-2.3434	0.0213448	0.255449	-4.58135	0.13518
CDH16	0.845009	8.89592	1.21791	0.226824	1	-4.60845	0.274179	8.89592	0.352574	0.725331	1	-5.05898	1.12053	8.89592	1.08306	0.282022	1	-5.33491	-0.122355	8.89592	-0.130324	0.896636	1	-6.26085	-0.319888	8.89592	-0.339506	0.735114	1	-6.50496	0.422557	8.89592	0.596948	0.552221	1	-6.70658	0.713754	8.89592	0.974	0.33298	1	-6.50703	-0.36487	8.89592	-0.840932	0.402737	1	-6.80426	0.03809
CDK1	-0.0354718	9.16429	-0.155004	0.877191	1	-5.08366	-0.152349	9.16429	-0.607755	0.544995	1	-5.029	-0.313403	9.16429	-0.832399	0.407552	1	-5.52504	-0.0609343	9.16429	-0.211074	0.833342	1	-6.37526	-0.451988	9.16429	-1.50741	0.135472	1	-5.54236	-0.310052	9.16429	-1.33418	0.185762	1	-6.06763	-0.461752	9.16429	-1.86065	0.0663046	0.788227	-5.3131	-0.224416	9.16429	-1.49732	0.137859	1	-6.0612	-0.283507
CFB	0.0509478	9.36919	0.0788797	0.937324	1	-5.09866	0.141599	9.36919	0.202751	0.839842	1	-5.15907	1.36015	9.36919	1.4819	0.142279	1	-4.96605	0.184274	9.36919	0.228591	0.819768	1	-6.39623	-2.33146	9.36919	-2.27844	0.0253557	0.447665	-3.99969	-0.314381	9.36919	-0.474823	0.636201	1	-6.84313	0.329567	9.36919	0.492892	0.623433	1	-6.95456	-0.601064	9.36919	-1.39274	0.167317	1	-6.24077	-0.249248
CLDN1	0.376574	10.8916	1.30025	0.197118	1	-4.62372	0.167142	10.8916	0.530121	0.597445	1	-5.20044	-0.289763	10.8916	-0.607027	0.545492	1	-5.862	-0.126059	10.8916	-0.337445	0.736635	1	-6.52227	0.103401	10.8916	0.270803	0.787216	1	-6.82067	-0.547506	10.8916	-1.80402	0.0748601	0.901961	-5.5211	-0.875268	10.8916	-2.68309	0.00880423	0.138617	-3.71189	-0.685724	10.8916	-3.44131	0.000888361	0.0146678	-1.77292	-0.472148
CLDN3	0.0147624	12.0743	0.0934496	0.92577	1	-5.26858	-0.084772	12.0743	-0.495439	0.621588	1	-5.25746	-0.00977774	12.0743	-0.0392367	0.968795	1	-6.13036	-0.0557564	12.0743	-0.277094	0.782391	1	-6.60659	0.438549	12.0743	2.05959	0.0425447	0.683474	-4.81765	-0.142649	12.0743	-0.874922	0.38412	1	-6.81205	-0.125044	12.0743	-0.736654	0.463392	1	-7.0135	-0.00631867	12.0743	-0.0586481	0.953364	1	-7.42873	0.114094
CLDN4	0.168213	12.817	0.908465	0.366241	1	-4.96881	0.0114133	12.817	0.057294	0.954448	1	-5.36462	0.218882	12.817	0.755821	0.451879	1	-5.87195	-0.00231933	12.817	-0.00982742	0.992182	1	-6.65207	0.727373	12.817	2.8417	0.0056347	0.127187	-3.0149	0.0904851	12.817	0.469374	0.640023	1	-7.08416	0.170234	12.817	0.849131	0.39823	1	-6.92485	0.0776554	12.817	0.61421	0.540649	1	-7.24247	0.24423
CLDN7	-0.143915	13.0967	-0.935901	0.352016	1	-4.94424	0.0428856	13.0967	0.258555	0.796613	1	-5.32961	-0.157806	13.0967	-0.658909	0.511763	1	-5.93234	-0.168499	13.0967	-0.858744	0.392934	1	-6.27591	-0.397529	13.0967	-1.90551	0.0601465	0.908925	-5.10176	-0.481715	13.0967	-3.01811	0.00336984	0.0675178	-2.83879	-0.546139	13.0967	-3.29894	0.00142655	0.0336948	-2.1308	-0.356509	13.0967	-3.48756	0.000760655	0.0134297	-1.6847	-0.238879
CLEC12A	0.285542	4.34584	0.840705	0.402909	1	-4.70907	-0.124887	4.34584	-0.337582	0.736523	1	-4.86936	0.360887	4.34584	0.678337	0.499429	1	-5.28786	0.588299	4.34584	1.38068	0.171051	1	-5.06756	-0.0826905	4.34584	-0.183385	0.85494	1	-6.17685	0.336587	4.34584	0.971867	0.333917	1	-6.02454	0.422999	4.34584	1.16996	0.245335	1	-5.90152	0.199261	4.34584	0.904795	0.368025	1	-6.32731	0.0254709
CLEC4G	-0.104822	5.78085	-0.312229	0.755643	1	-4.86566	-0.103692	5.78085	-0.285455	0.776001	1	-4.91833	-0.18296	5.78085	-0.34315	0.732346	1	-5.48965	-0.245374	5.78085	-0.573235	0.568022	1	-5.86635	-0.736934	5.78085	-1.63756	0.105267	1	-4.9781	-0.744257	5.78085	-2.13844	0.0353958	0.467539	-4.34896	-0.462397	5.78085	-1.2769	0.205169	1	-5.84241	-0.457107	5.78085	-2.08271	0.0401574	0.450368	-4.68279	-0.17704
CLEC7A	0.230621	7.20743	0.653055	0.515511	1	-4.81096	0.497072	7.20743	1.31657	0.191577	1	-4.51472	0.0803598	7.20743	0.14302	0.886618	1	-5.57536	0.625691	7.20743	1.44588	0.151944	1	-5.1171	0.71367	7.20743	1.65093	0.1025	1	-5.08518	0.898138	7.20743	2.63779	0.00994723	0.158374	-3.35219	1.18775	7.20743	3.39058	0.00106632	0.0285361	-1.40393	0.599532	7.20743	2.76976	0.00683176	0.0909132	-3.23554	0.314248
CR1	-0.226654	4.38262	-0.535949	0.593415	1	-4.79563	-0.368792	4.38262	-0.804072	0.423633	1	-4.75172	-0.221724	4.38262	-0.331852	0.740831	1	-5.43255	0.130642	4.38262	0.245604	0.80659	1	-5.93331	0.031613	4.38262	0.0571733	0.954543	1	-6.2125	-0.454834	4.38262	-1.04743	0.297916	1	-5.94959	0.0099344	4.38262	0.0220904	0.982428	1	-6.58246	0.144466	4.38262	0.52629	0.6	1	-6.59428	0.25107
CTSB	-0.386371	17.6617	-2.57982	0.0116311	1	-2.9837	-0.131417	17.6617	-0.812928	0.418565	1	-5.00562	-0.667123	17.6617	-2.88409	0.0049892	0.741394	-2.2477	-0.349275	17.6617	-1.83092	0.0706713	1	-4.87795	-1.00827	17.6617	-5.02683	2.79e-06	0.000276688	4.24918	-0.671331	17.6617	-4.33246	4.07e-05	0.00145315	1.4488	-0.61805	17.6617	-3.82741	0.000248919	0.008536	-0.354731	-0.321027	17.6617	-3.0715	0.00282787	0.0418642	-2.75342	-0.333589
CTSC	0.429941	12.8884	1.52544	0.130956	1	-4.41479	0.325808	12.8884	1.07537	0.285331	1	-4.9078	0.745147	12.8884	1.67876	0.0969648	1	-4.79925	-0.0374744	12.8884	-0.104672	0.916889	1	-6.64577	-0.429292	12.8884	-1.13279	0.26057	1	-6.25787	-0.221183	12.8884	-0.759122	0.449933	1	-6.90863	0.182539	12.8884	0.599563	0.550433	1	-7.10378	-0.524861	12.8884	-2.80775	0.00614641	0.0843098	-3.62639	-0.0301367
CTSS	0.480899	11.9762	3.00891	0.00346312	1	-2.10357	0.226479	11.9762	1.30447	0.195649	1	-4.68176	0.831483	11.9762	3.36819	0.00114544	0.510256	-1.01615	0.35797	11.9762	1.76526	0.0811665	1	-5.11303	0.335434	11.9762	1.5754	0.118937	1	-5.66212	0.411858	11.9762	2.50004	0.0143694	0.219004	-4.15034	0.564263	11.9762	3.29683	0.00143607	0.0336948	-2.13016	0.00834768	11.9762	0.0785446	0.937572	1	-7.42662	0.16906
CTSV	0.426935	11.6191	3.04689	0.00309269	1	-2.03948	0.213482	11.6191	1.40229	0.164525	1	-4.57614	0.618087	11.6191	2.84096	0.00564665	0.774545	-2.41585	-0.105733	11.6191	-0.586455	0.559148	1	-6.43977	0.229427	11.6191	1.23498	0.220294	1	-6.12443	-0.0922967	11.6191	-0.637482	0.525551	1	-6.96562	0.280696	11.6191	1.87163	0.0647506	0.77492	-5.53717	-0.300936	11.6191	-3.14202	0.00228113	0.0344721	-2.7004	0.178167
CXCL10	0.825671	10.6571	0.980605	0.329731	1	-4.7497	0.894551	10.6571	0.991815	0.324265	1	-4.78794	1.32664	10.6571	1.0732	0.286394	1	-5.3251	3.42896	10.6571	3.8172	0.000264169	0.0428241	0.140653	4.01319	10.6571	4.34858	3.98e-05	0.00273276	1.72977	5.47703	10.6571	6.97299	7.85e-10	8.24e-08	12.0852	4.50241	10.6571	5.66055	2.25e-07	1.75e-05	6.4793	3.63735	10.6571	7.59555	3.59e-11	2.79e-09	14.8962	1.13176
CXCL8	0.539539	4.84845	1.07342	0.286177	1	-4.62103	0.504978	4.84845	0.930577	0.354757	1	-4.70283	0.516153	4.84845	0.655687	0.513829	1	-5.3057	0.376828	4.84845	0.590959	0.556145	1	-5.78925	2.2202	4.84845	3.59527	0.00054743	0.0221858	-0.420317	0.688816	4.84845	1.34829	0.181212	1	-5.60904	1.4555	4.84845	2.78359	0.00664843	0.114087	-2.92567	0.571093	4.84845	1.82094	0.0719893	0.743457	-5.1339	0.932109
CXCR2	0.396189	5.23233	1.31826	0.191012	1	-4.5042	0.257035	5.23233	0.789488	0.432057	1	-4.76383	0.908089	5.23233	1.96424	0.0528201	1	-3.91687	0.527333	5.23233	1.39465	0.166812	1	-5.06991	0.636872	5.23233	1.63713	0.105357	1	-4.95926	0.908487	5.23233	3.00828	0.00346954	0.068743	-2.27771	0.938628	5.23233	2.97605	0.00381627	0.0719449	-2.4352	0.400745	5.23233	2.0833	0.0401019	0.450368	-4.66005	0.316832
DEFB1	0.780008	5.38632	1.82159	0.0720892	1	-4.17049	-0.0878082	5.38632	-0.185447	0.853327	1	-4.9144	-0.365881	5.38632	-0.523497	0.602011	1	-5.39165	-0.00495602	5.38632	-0.0089557	0.992876	1	-5.99953	0.489666	5.38632	0.881654	0.380489	1	-5.90858	-0.895431	5.38632	-1.96477	0.0527581	0.662522	-4.6514	-0.545742	5.38632	-1.15274	0.252299	1	-5.9555	-0.723796	5.38632	-2.45378	0.0160916	0.199267	-3.87338	-0.176778
DHX58	0.0378335	8.98081	0.0742438	0.940997	1	-4.9449	-0.196359	8.98081	-0.349821	0.727368	1	-4.96047	0.0435823	8.98081	0.0537391	0.957273	1	-5.64439	1.96974	8.98081	3.59554	0.000550864	0.0630501	-0.44176	2.98348	8.98081	5.74556	1.5e-07	3.34e-05	7.12023	3.7369	8.98081	8.60073	4.39e-13	8.71e-11	19.4375	3.78313	8.98081	8.4957	7.11e-13	2.11e-10	18.933	3.37508	8.98081	10.3088	1.09e-16	2.77e-14	27.5422	1.52259
DIO1	0.210522	4.85166	0.633817	0.527928	1	-4.77644	0.0710485	4.85166	0.197399	0.843994	1	-4.89759	1.1739	4.85166	2.33057	0.0221825	1	-3.2879	0.206713	4.85166	0.491425	0.624412	1	-5.8536	-0.185446	4.85166	-0.420266	0.675368	1	-6.12568	0.24315	4.85166	0.718223	0.47462	1	-6.2541	0.497307	4.85166	1.41363	0.16118	1	-5.6187	-0.0307477	4.85166	-0.140542	0.888551	1	-6.74552	0.237581
DIO2	-0.343356	8.72618	-1.56738	0.120798	1	-4.32262	-0.15719	8.72618	-0.666979	0.50662	1	-4.98528	-0.548233	8.72618	-1.50087	0.137153	1	-4.76762	-0.366327	8.72618	-1.31381	0.192501	1	-5.50201	-1.26843	8.72618	-4.13634	8.35e-05	0.00451439	1.15751	-0.581248	8.72618	-2.62135	0.0104008	0.164129	-3.59717	-0.454854	8.72618	-1.95371	0.0540757	0.665018	-5.11365	-0.321203	8.72618	-2.09227	0.0392718	0.446047	-4.96779	-0.333884
DIO3	-0.115859	8.17634	-0.259971	0.795531	1	-4.9326	-0.346792	8.17634	-0.705947	0.482201	1	-4.85916	0.00325176	8.17634	0.00460389	0.996338	1	-5.65568	0.435958	8.17634	0.813293	0.41838	1	-5.88334	1.80923	8.17634	3.7464	0.000330447	0.015109	-0.1679	1.68967	8.17634	4.21221	6.39e-05	0.00200003	1.20749	1.33068	8.17634	3.13873	0.00235065	0.0481461	-2.23863	1.5757	8.17634	5.66022	1.87e-07	6.81e-06	6.66934	0.769412
DNTT	0.37	6.54265	0.946064	0.346839	1	-4.68273	0.46353	6.54265	1.10042	0.274303	1	-4.63321	0.980315	6.54265	1.64036	0.104683	1	-4.41088	1.24973	6.54265	2.62187	0.0103863	0.661459	-2.88978	2.07164	6.54265	4.59396	1.52e-05	0.00113024	2.84118	2.41689	6.54265	6.66571	2.63e-09	2.24e-07	11.0194	2.88601	6.54265	7.8751	1.1e-11	1.63e-09	16.3098	1.8389	6.54265	7.31131	1.12e-10	7.51e-09	13.9971	1.22505
EGLN1	0.196592	11.9371	1.59371	0.11477	1	-4.33582	0.148037	11.9371	1.11081	0.269832	1	-4.87088	0.215007	11.9371	1.11063	0.269907	1	-5.54249	-0.230784	11.9371	-1.45676	0.148925	1	-5.59168	-0.118876	11.9371	-0.718839	0.474242	1	-6.63402	-0.363673	11.9371	-2.84594	0.00556677	0.0982837	-3.30005	-0.0409387	11.9371	-0.308566	0.758418	1	-7.23418	-0.383121	11.9371	-4.64785	1.16e-05	0.0002957	2.30857	0.0205821
EGLN2	0.0393287	9.87189	0.267768	0.789537	1	-5.11822	0.127843	9.87189	0.806515	0.422231	1	-4.98591	0.272361	9.87189	1.19042	0.237245	1	-5.3041	-0.205743	9.87189	-1.09291	0.277567	1	-5.87296	-0.49379	9.87189	-2.54541	0.0127487	0.252593	-3.61638	-0.46651	9.87189	-3.08374	0.00276886	0.0574118	-2.4956	-0.137582	9.87189	-0.879631	0.381578	1	-6.72487	-0.427011	9.87189	-4.36216	3.47e-05	0.000792305	1.40969	-0.0408765
ETS1	0.200172	9.35567	1.07732	0.28443	1	-4.73838	0.339948	9.35567	1.7045	0.0919973	1	-4.19023	0.637636	9.35567	2.25879	0.0264965	1	-3.61707	-0.33892	9.35567	-1.40037	0.165099	1	-5.44684	-0.850685	9.35567	-3.3264	0.00130811	0.0429917	-1.47944	-0.828864	9.35567	-4.19717	6.7e-05	0.00205986	1.06654	-0.646295	9.35567	-3.13053	0.00240299	0.0481461	-2.37615	-1.00007	9.35567	-8.02141	4.01e-12	3.76e-10	17.0833	-0.33567
FAS	0.290844	8.32729	1.75035	0.0837218	1	-4.16074	0.299454	8.32729	1.66485	0.0996806	1	-4.22962	0.424896	8.32729	1.64251	0.104237	1	-4.5492	0.00730575	8.32729	0.0343547	0.972676	1	-6.23845	0.440366	8.32729	2.15455	0.0340705	0.562541	-4.33278	0.00441453	8.32729	0.0262478	0.979122	1	-6.8062	0.240062	8.32729	1.37478	0.17287	1	-5.96307	-0.162706	8.32729	-1.53543	0.128238	1	-5.90265	0.165674
FASLG	0.0699553	5.60088	0.233201	0.816175	1	-4.8584	0.150703	5.60088	0.465955	0.642458	1	-4.86838	0.777104	5.60088	1.69161	0.0944393	1	-4.33278	0.247395	5.60088	0.655144	0.514172	1	-5.79335	0.88503	5.60088	2.35132	0.021057	0.387101	-3.67575	0.317385	5.60088	1.04636	0.298408	1	-6.00179	1.11112	5.60088	3.59705	0.000543432	0.0170008	-0.671253	0.450572	5.60088	2.26033	0.0262488	0.309979	-4.31193	0.803483
FCER1G	0.320765	8.4911	1.75599	0.0827478	1	-4.15467	0.172027	8.4911	0.858722	0.392946	1	-4.83611	0.713085	8.4911	2.5899	0.0113211	1	-2.83629	0.354443	8.4911	1.55833	0.122928	1	-5.10117	0.604289	8.4911	2.71376	0.00807566	0.169418	-3.08456	0.502356	8.4911	2.78504	0.00661736	0.113462	-3.12608	0.51778	8.4911	2.74775	0.00734712	0.122443	-3.30022	0.18557	8.4911	1.62349	0.108034	1	-5.78735	0.226738
FCGR1A	0.888208	6.76812	2.95373	0.00407487	1	-3.07663	0.352097	6.76812	1.06715	0.288974	1	-4.65274	1.09721	6.76812	2.36965	0.020105	1	-3.22209	1.30769	6.76812	3.54933	0.000636443	0.0630501	-0.461988	1.85868	6.76812	5.26015	1.09e-06	0.000138488	5.31992	2.22412	6.76812	7.8702	1.12e-11	1.67e-09	16.297	2.20372	6.76812	7.453	7.58e-11	1.04e-08	14.4339	1.29644	6.76812	6.79606	1.19e-09	6.46e-08	11.6738	0.699155
FCGR2B	0.452553	5.89504	1.02764	0.307081	1	-4.65103	0.346678	5.89504	0.726696	0.46944	1	-4.80177	1.0426	5.89504	1.55277	0.124251	1	-4.53696	0.42844	5.89504	0.771779	0.442419	1	-5.73896	0.312665	5.89504	0.545797	0.586657	1	-6.13747	0.138184	5.89504	0.30638	0.760076	1	-6.50931	0.285648	5.89504	0.607037	0.545469	1	-6.46008	-0.224051	5.89504	-0.798828	0.426525	1	-6.49223	0.0928363
FN1	0.316618	16.4479	0.870393	0.38664	1	-4.91821	-0.156899	16.4479	-0.404323	0.687033	1	-5.20849	-0.127751	16.4479	-0.227376	0.8207	1	-6.00658	-0.576938	16.4479	-1.26449	0.209654	1	-5.75113	-1.31154	16.4479	-2.73903	0.00756518	0.160598	-3.20272	-1.66416	16.4479	-4.53108	1.99e-05	0.000737694	2.10642	-1.94698	16.4479	-5.13035	1.92e-06	0.000117906	4.28203	-1.57941	16.4479	-6.42966	6.78e-09	3.36e-07	9.69115	-0.956148
FOS	0.533081	11.5899	1.45597	0.149277	1	-4.47594	0.128229	11.5899	0.320288	0.749577	1	-5.27575	0.302222	11.5899	0.522964	0.602431	1	-5.96035	-0.420824	11.5899	-0.872972	0.385265	1	-6.19553	1.48354	11.5899	3.07224	0.00289539	0.072719	-2.40233	0.594611	11.5899	1.59057	0.115612	1	-5.91202	0.974082	11.5899	2.51427	0.0139132	0.20675	-4.19509	0.322247	11.5899	1.2743	0.206016	1	-6.59925	0.675649
GBP5	0.0879256	8.13594	0.375918	0.707929	1	-4.93019	0.432166	8.13594	1.74665	0.0843668	1	-4.15289	0.271717	8.13594	0.743674	0.459156	1	-5.45071	0.589428	8.13594	2.1082	0.0380034	1	-4.13446	0.578065	8.13594	2.07041	0.0414957	0.672682	-4.46882	0.618355	8.13594	2.75247	0.00725083	0.121978	-3.1717	0.43771	8.13594	1.83306	0.0703484	0.830762	-5.21491	0.315794	8.13594	2.22521	0.0286035	0.334482	-4.61858	0.0476903
GP91-PHOX	0.471318	8.38898	2.13819	0.0354163	1	-3.74786	0.211362	8.38898	0.869476	0.387073	1	-4.83739	0.703457	8.38898	2.09286	0.0393892	1	-3.83973	0.0416874	8.38898	0.146522	0.883862	1	-6.24501	-0.429872	8.38898	-1.45686	0.148897	1	-5.4786	0.0752672	8.38898	0.334585	0.738775	1	-6.76775	0.0557899	8.38898	0.23513	0.814682	1	-6.87308	-0.420475	8.38898	-2.92137	0.00441939	0.0620524	-2.99324	-0.207837
GRAP2	-0.343074	7.20648	-1.29822	0.197776	1	-4.51948	-0.172075	7.20648	-0.604383	0.547224	1	-4.88502	0.14012	7.20648	0.34292	0.732518	1	-5.58382	-0.279382	7.20648	-0.837276	0.404822	1	-5.77551	-0.379335	7.20648	-1.12122	0.265402	1	-5.77783	-0.00696553	7.20648	-0.0268448	0.978647	1	-6.69165	0.107383	7.20648	0.395225	0.693682	1	-6.69803	0.14114	7.20648	0.832282	0.407486	1	-6.56045	0.15922
GSK3B	-0.0568972	12.4227	-0.505962	0.614213	1	-5.18273	0.145173	12.4227	1.19776	0.23439	1	-4.80115	0.0366531	12.4227	0.20826	0.835532	1	-6.12698	-0.132708	12.4227	-0.92553	0.357351	1	-6.22917	-0.655723	12.4227	-4.32092	4.25e-05	0.00280868	1.53529	-0.604224	12.4227	-5.18494	1.48e-06	8.5e-05	4.52083	-0.49218	12.4227	-4.05905	0.000110292	0.00427549	0.279852	-0.52416	12.4227	-6.63047	2.54e-09	1.33e-07	10.5404	-0.271941
GZMB	0.88741	6.15345	1.53821	0.127807	1	-4.37912	1.15936	6.15345	1.87747	0.0639714	1	-4.10184	2.31478	6.15345	2.73317	0.00766612	0.864987	-2.48687	2.15492	6.15345	3.11226	0.00254747	0.216316	-1.66503	3.49548	6.15345	5.50035	4.11e-07	6.11e-05	6.24056	2.81083	6.15345	5.11794	1.97e-06	0.000108756	4.6922	4.38277	6.15345	8.37652	1.16e-12	2.6e-10	18.5001	2.12681	6.15345	5.83524	8.99e-08	3.48e-06	7.49431	2.09368
HIF1A	0.0126746	12.9089	0.154546	0.877551	1	-5.26531	0.00983963	12.9089	0.111499	0.911487	1	-5.35704	0.0557134	12.9089	0.434964	0.664708	1	-6.05246	-0.138373	12.9089	-1.32387	0.189151	1	-5.78443	-0.324151	12.9089	-2.91793	0.00452354	0.106136	-2.82906	-0.417533	12.9089	-4.91139	4.42e-06	0.000202155	3.46309	-0.322657	12.9089	-3.64965	0.000455886	0.0145167	-1.06279	-0.339991	12.9089	-6.14438	2.23e-08	9.7e-07	8.40689	-0.123385
HIF1AN	-0.087324	10.7196	-0.671347	0.503848	1	-5.05617	0.095416	10.7196	0.683056	0.496458	1	-5.12564	-0.0496661	10.7196	-0.240417	0.810595	1	-6.02671	-0.367598	10.7196	-2.19449	0.0309705	1	-4.23991	-0.834035	10.7196	-4.72646	9.13e-06	0.000775116	3.07447	-0.687209	10.7196	-5.09364	2.14e-06	0.000108829	4.23352	-0.559974	10.7196	-3.96386	0.000154628	0.00562717	0.0408623	-0.602522	10.7196	-6.81117	1.12e-09	6.21e-08	11.4233	-0.2904
HIF3A	0.225136	9.39813	1.0772	0.284487	1	-4.73049	0.448026	9.39813	2.00797	0.0478711	1	-3.81574	0.804654	9.39813	2.57071	0.0119182	1	-2.95127	0.0383627	9.39813	0.144789	0.885226	1	-6.39603	-0.468166	9.39813	-1.69077	0.0946003	1	-5.26231	-0.476493	9.39813	-2.19195	0.0311598	0.424153	-4.59969	-0.00808216	9.39813	-0.0362094	0.971202	1	-7.04447	-0.624054	9.39813	-4.44333	2.55e-05	0.000606248	1.74852	-0.0432713
HMGA1	-0.17878	11.42	-1.24603	0.21623	1	-4.67955	-0.0393889	11.42	-0.254802	0.799501	1	-5.30351	0.449017	11.42	2.03374	0.0451453	1	-4.17503	-0.122887	11.42	-0.676528	0.500571	1	-6.38638	0.0819752	11.42	0.436486	0.663608	1	-6.78545	-0.260677	11.42	-1.78006	0.0786957	0.941812	-5.60427	-0.180699	11.42	-1.18122	0.240861	1	-6.55895	-0.108495	11.42	-1.11019	0.269919	1	-6.78348	0.162972
HMGB1	0.140139	11.231	0.683429	0.496223	1	-5.08036	0.00317288	11.231	0.0142525	0.988662	1	-5.33213	-0.00784864	11.231	-0.0241217	0.980813	1	-6.10036	-0.442066	11.231	-1.66491	0.0996701	1	-5.24844	-0.96231	11.231	-3.42887	0.000942801	0.033624	-1.3477	-0.891381	11.231	-4.13756	8.32e-05	0.00251389	0.677155	-0.829597	11.231	-3.66992	0.000425865	0.0138073	-0.950285	-0.877339	11.231	-6.40565	6.98e-09	3.36e-07	9.58562	-0.448659
HO2	0.0328575	12.4624	0.161415	0.872155	1	-5.26686	0.160343	12.4624	0.731439	0.466554	1	-5.15216	0.662847	12.4624	2.08311	0.040292	1	-4.10402	0.0434586	12.4624	0.167656	0.867258	1	-6.63743	0.0863181	12.4624	0.314245	0.754117	1	-6.8454	0.258237	12.4624	1.22232	0.225016	1	-6.45123	0.569432	12.4624	2.58397	0.0115027	0.175156	-4.05015	0.130914	12.4624	0.947252	0.346084	1	-6.98623	0.329777
HS3ST3B1	0.267719	6.53313	1.1841	0.239723	1	-4.58157	0.342759	6.53313	1.40624	0.163354	1	-4.45068	0.783858	6.53313	2.27495	0.0254653	1	-3.41167	-0.108903	6.53313	-0.37548	0.708253	1	-5.98704	-0.220962	6.53313	-0.739844	0.461464	1	-6.05095	-0.150896	6.53313	-0.649624	0.517714	1	-6.39461	-0.322281	6.53313	-1.31163	0.19323	1	-5.82937	-0.565008	6.53313	-3.85756	0.000216727	0.0044948	0.0218516	-0.210954
ICAM1	-0.0818117	11.2248	-0.652957	0.515573	1	-5.08015	0.127392	11.2248	0.946782	0.346475	1	-4.97703	0.199993	11.2248	1.02308	0.309219	1	-5.59432	0.0864913	11.2248	0.549	0.584467	1	-6.45906	-0.276461	11.2248	-1.67038	0.0985798	1	-5.48674	-0.207149	11.2248	-1.6197	0.109057	1	-5.85787	-0.202425	11.2248	-1.51055	0.134668	1	-6.10777	-0.196917	11.2248	-2.34456	0.0212824	0.255449	-4.70289	-0.110335
ICAM3	0.158843	8.18866	0.900227	0.370582	1	-4.76563	0.376706	8.18866	1.99956	0.0487913	1	-3.87648	0.141641	8.18866	0.503655	0.615827	1	-5.59833	0.34453	8.18866	1.59094	0.115393	1	-5.03617	-0.119981	8.18866	-0.532656	0.595683	1	-6.3687	0.292964	8.18866	1.68519	0.0956776	1	-5.40858	0.147528	8.18866	0.798092	0.427076	1	-6.55568	-0.0462778	8.18866	-0.41348	0.680253	1	-6.96125	-0.208013
IFIH1	0.0851597	9.4337	0.302432	0.763073	1	-4.99964	0.134211	9.4337	0.440131	0.660976	1	-5.03021	0.0212404	9.4337	0.046857	0.962739	1	-5.76624	1.56255	9.4337	4.94196	3.92e-06	0.00232823	4.10795	1.6262	9.4337	5.1295	1.85e-06	0.000219747	4.67824	2.2331	9.4337	8.75263	1.92e-13	4.88e-11	20.2224	2.17877	9.4337	8.24674	1.99e-12	3.93e-10	17.8828	1.91101	9.4337	11.0913	1.93e-18	6.87e-16	31.4859	0.695616
IFIT1	0.355262	10.6717	0.657921	0.512463	1	-4.9113	0.340322	10.6717	0.58068	0.563075	1	-4.9963	0.803894	10.6717	0.990739	0.324777	1	-5.39762	3.38751	10.6717	5.96319	6.26e-08	0.000111607	8.01655	4.23686	10.6717	7.1524	3.49e-10	3.55e-07	12.9563	4.628	10.6717	9.37773	1.49e-14	8.83e-12	22.7465	4.73378	10.6717	9.34433	1.73e-14	1.54e-11	22.5644	3.95726	10.6717	12.4435	7.14e-21	1.27e-17	37.0355	1.73593
IFIT2	0.356297	8.75314	0.513082	0.6093	1	-4.86668	0.563069	8.75314	0.757879	0.450738	1	-4.83538	0.610129	8.75314	0.569849	0.570368	1	-5.50389	2.98536	8.75314	4.17553	7.48e-05	0.0148241	1.39012	2.50808	8.75314	3.41781	0.000992917	0.034717	-1.17763	4.03645	8.75314	6.78522	1.79e-09	1.6e-07	11.3298	3.2245	8.75314	5.17396	1.65e-06	0.000104819	4.64793	2.91693	8.75314	7.41558	8.22e-11	5.86e-09	14.2054	0.650464
IFIT3	0.205175	10.6304	0.378225	0.706257	1	-4.99989	0.258455	10.6304	0.440636	0.660656	1	-5.04744	0.48243	10.6304	0.578195	0.564744	1	-5.67944	3.07595	10.6304	5.37465	7.28e-07	0.000648713	5.67733	4.2387	10.6304	7.12293	3.98e-10	3.55e-07	12.8272	4.50928	10.6304	9.14319	4.3e-14	1.52e-11	21.697	4.42214	10.6304	8.75412	2.52e-13	1.12e-10	19.9143	3.90457	10.6304	11.9873	5.49e-20	2.45e-17	35.014	1.6602
IFITM1	0.527686	4.46267	1.63564	0.105671	1	-4.32344	0.434709	4.46267	1.24646	0.216074	1	-4.54558	0.763481	4.46267	1.52297	0.131535	1	-4.52295	0.675212	4.46267	1.66323	0.100006	1	-4.66549	0.613135	4.46267	1.4564	0.149022	1	-5.18672	1.01598	4.46267	3.12039	0.00247824	0.0526089	-1.94289	1.06397	4.46267	3.13191	0.0023929	0.0481461	-1.98021	0.385617	4.46267	1.88164	0.0631647	0.66648	-5.01011	0.218089
IFNA1	-0.155868	7.32867	-0.381209	0.704015	1	-4.89364	0.363561	7.32867	0.844013	0.401071	1	-4.8014	-0.833283	7.32867	-1.22635	0.223512	1	-4.93067	0.671951	7.32867	1.38895	0.168537	1	-5.25552	-0.337147	7.32867	-0.638058	0.52518	1	-6.18866	0.209984	7.32867	0.525844	0.600389	1	-6.56563	-0.0165721	7.32867	-0.0386505	0.969261	1	-6.76172	0.174429	7.32867	0.66376	0.508566	1	-6.70227	-0.441552
IFNB1	0.0953743	4.58236	0.26392	0.79249	1	-4.83622	0.219997	4.58236	0.565237	0.573425	1	-4.82556	-0.620354	4.58236	-1.07286	0.286415	1	-4.98481	0.350384	4.58236	0.770236	0.443328	1	-5.67266	0.50199	4.58236	1.07092	0.287283	1	-5.65878	0.615155	4.58236	1.68668	0.0953889	1	-5.1124	1.82043	4.58236	4.93913	3.96e-06	0.000220736	4.00087	0.864763	4.58236	3.4655	0.000817706	0.0139648	-1.13085	0.707977
IFND1/IFND2	-0.342399	4.59557	-1.01933	0.310985	1	-4.64301	0.404588	4.59557	1.13345	0.260262	1	-4.60903	-0.0925306	4.59557	-0.175506	0.861106	1	-5.46744	0.448221	4.59557	1.07358	0.286097	1	-5.42687	0.226817	4.59557	0.521003	0.60374	1	-6.08636	0.442753	4.59557	1.31416	0.192383	1	-5.66114	-0.0398985	4.59557	-0.111787	0.91126	1	-6.57281	0.294344	4.59557	1.33661	0.18477	1	-5.86043	-0.156186
IFND3/IFND4/IFND10	-0.203044	4.4565	-0.583015	0.56145	1	-4.78533	0.0927728	4.4565	0.248127	0.804644	1	-4.89113	-0.356747	4.4565	-0.645315	0.520488	1	-5.30186	0.379429	4.4565	0.872612	0.385371	1	-5.61104	-0.553613	4.4565	-1.19166	0.236761	1	-5.51279	-0.0617187	4.4565	-0.174051	0.862246	1	-6.483	-0.327228	4.4565	-0.875721	0.383687	1	-6.19633	-0.0320104	4.4565	-0.139803	0.889132	1	-6.72632	-0.390144
IFND5/IFND6/IFND9/IFND11	-0.522625	5.46461	-1.00693	0.316901	1	-4.65686	-0.236227	5.46461	-0.423631	0.672932	1	-4.88336	-0.708481	5.46461	-0.852455	0.396418	1	-5.20073	0.844439	5.46461	1.3488	0.181076	1	-5.18625	-0.226949	5.46461	-0.335782	0.737884	1	-6.20927	-0.166622	5.46461	-0.318072	0.75123	1	-6.50227	-0.796158	5.46461	-1.42312	0.158453	1	-5.62209	0.244015	5.46461	0.708346	0.480606	1	-6.52867	-0.467796
IFND7	0.396091	4.61878	1.43035	0.156338	1	-4.4433	0.230967	4.61878	0.769852	0.443555	1	-4.76538	-0.293626	4.61878	-0.661646	0.510016	1	-5.28726	0.218409	4.61878	0.620607	0.536544	1	-5.77367	0.312606	4.61878	0.860627	0.391902	1	-5.85578	0.766731	4.61878	2.7408	0.00749109	0.124842	-2.95065	0.285344	4.61878	0.962861	0.33839	1	-6.12209	0.203963	4.61878	1.11676	0.267115	1	-6.12768	-0.24862
IFND8	-0.18318	4.31298	-0.604119	0.547398	1	-4.7799	-0.1221	4.31298	-0.373003	0.710089	1	-4.8702	-0.339453	4.31298	-0.705616	0.482386	1	-5.26754	0.0613021	4.31298	0.160375	0.872972	1	-5.94779	-0.405267	4.31298	-1.00674	0.316962	1	-5.71061	-0.443749	4.31298	-1.4244	0.158049	1	-5.4971	-0.414757	4.31298	-1.27218	0.206833	1	-5.77674	-0.159957	4.31298	-0.809334	0.420489	1	-6.40456	-0.188723
IFNE	-0.00188564	7.31307	-0.00640792	0.994903	1	-4.94223	0.161198	7.31307	0.510015	0.611383	1	-4.93065	0.862083	7.31307	2.00652	0.0480285	1	-3.94164	-0.0764046	7.31307	-0.205345	0.837801	1	-6.12045	-0.903418	7.31307	-2.26711	0.0259608	0.453854	-3.91922	-0.795677	7.31307	-2.58861	0.0113605	0.174637	-3.4552	-0.200157	7.31307	-0.637266	0.525691	1	-6.56826	-0.681289	7.31307	-3.39712	0.00102126	0.0167074	-1.49393	-0.0152688
IFNG	0.33647	6.74508	0.982476	0.328697	1	-4.67834	0.658593	6.74508	1.80264	0.0750437	1	-4.13298	-0.385075	6.74508	-0.691414	0.491219	1	-5.33633	1.01914	6.74508	2.4623	0.0158561	0.942487	-3.28707	0.0809928	6.74508	0.181771	0.856202	1	-6.30218	1.08214	6.74508	3.25251	0.00164999	0.0363242	-1.69238	0.804019	6.74508	2.26483	0.0261066	0.352676	-4.22815	0.453812	6.74508	2.0565	0.0426725	0.475584	-4.80608	-0.342113
IFNGR1	-0.087507	11.0013	-0.478187	0.633764	1	-5.15546	-0.0674875	11.0013	-0.34092	0.734018	1	-5.27571	0.0630906	11.0013	0.219344	0.826916	1	-6.06889	-0.519073	11.0013	-2.18804	0.0314541	1	-4.27335	-0.835027	11.0013	-3.37126	0.00113427	0.0388966	-1.51324	-0.957915	11.0013	-4.99063	3.23e-06	0.000155547	3.81859	-0.655814	11.0013	-3.29222	0.00145703	0.0337425	-2.09982	-0.709195	11.0013	-5.78404	1.08e-07	4.08e-06	6.91554	-0.181317
IFNK	0.171697	6.93897	0.536885	0.592771	1	-4.8461	0.583101	6.93897	1.71836	0.0894277	1	-4.19813	-0.440079	6.93897	-0.84205	0.402159	1	-5.26085	0.592905	6.93897	1.519	0.13253	1	-5.02425	-0.220862	6.93897	-0.527832	0.599013	1	-6.21033	0.136106	6.93897	0.423767	0.672823	1	-6.55647	-0.0259304	6.93897	-0.0758485	0.939721	1	-6.71057	-0.143166	6.93897	-0.68657	0.494145	1	-6.65045	-0.467397
IFNW1	0.231398	4.23868	0.843278	0.401476	1	-4.70724	-0.0236377	4.23868	-0.0793541	0.93694	1	-4.89354	-0.262783	4.23868	-0.600917	0.549519	1	-5.31256	0.336028	4.23868	0.969787	0.334946	1	-5.50669	0.462341	4.23868	1.29244	0.199763	1	-5.40337	0.106879	4.23868	0.380348	0.704651	1	-6.40918	0.545505	4.23868	1.87492	0.0642914	0.774624	-4.8666	0.261322	4.23868	1.45622	0.148862	1	-5.68445	0.231341
IFNW2	0.231309	6.9139	0.60683	0.545606	1	-4.82512	0.630072	6.9139	1.55669	0.123318	1	-4.33579	-0.279199	6.9139	-0.451464	0.652823	1	-5.48021	0.555762	6.9139	1.18547	0.239187	1	-5.43778	-0.288304	6.9139	-0.573629	0.567757	1	-6.17328	0.293864	6.9139	0.771147	0.442791	1	-6.35028	0.162414	6.9139	0.401288	0.689231	1	-6.63477	-0.113848	6.9139	-0.465464	0.64274	1	-6.77623	-0.432049
IFNW4/W5	-0.0873814	4.53906	-0.23106	0.817832	1	-4.84422	0.456817	4.53906	1.13247	0.26067	1	-4.60998	-0.951724	4.53906	-1.55905	0.122758	1	-4.46682	0.800283	4.53906	1.71428	0.090178	1	-4.6129	-0.43696	4.53906	-0.867521	0.388137	1	-5.83483	0.0701206	4.53906	0.182233	0.855841	1	-6.48323	-0.282262	4.53906	-0.694855	0.489071	1	-6.33613	0.000704277	4.53906	0.00273641	0.997823	1	-6.74019	-0.659208
IGSF6	0.387584	7.78806	1.51134	0.134469	1	-4.37173	0.434171	7.78806	1.56901	0.120419	1	-4.32092	0.59047	7.78806	1.49601	0.138413	1	-4.72999	-0.219721	7.78806	-0.655249	0.514104	1	-5.96872	-0.677812	7.78806	-1.93334	0.0565749	0.877254	-4.62579	-0.635904	7.78806	-2.32935	0.0222498	0.317407	-4.09304	-0.20088	7.78806	-0.717545	0.475036	1	-6.56141	-0.873382	7.78806	-5.24836	1.04e-06	3.31e-05	5.01994	-0.200486
IKBKB	0.00261008	9.23207	0.0154239	0.987731	1	-5.07012	0.223452	9.23207	1.23511	0.220245	1	-4.63776	0.564954	9.23207	2.21006	0.0298305	1	-3.67487	0.0506733	9.23207	0.238681	0.811936	1	-6.3415	0.276501	9.23207	1.31431	0.192332	1	-5.82492	0.154159	9.23207	0.918724	0.360879	1	-6.51968	0.479192	9.23207	2.76906	0.00692163	0.11644	-3.35727	0.102203	9.23207	0.926322	0.356793	1	-6.75713	0.325661
IKBKE	-0.0612186	8.66355	-0.288881	0.773387	1	-5.00713	0.00597736	8.66355	0.0260633	0.979269	1	-5.09785	0.348669	8.66355	1.0755	0.28524	1	-5.29101	-0.0249606	8.66355	-0.0938762	0.925432	1	-6.30271	-0.0386024	8.66355	-0.144912	0.885129	1	-6.59184	0.139692	8.66355	0.66918	0.505222	1	-6.65983	0.0103315	8.66355	0.0467026	0.962862	1	-6.95487	0.0320665	8.66355	0.239566	0.811219	1	-7.08139	0.0286892
IL10	0.185466	4.66663	0.600941	0.549503	1	-4.77711	0.472607	4.66663	1.42749	0.157159	1	-4.43797	0.342887	4.66663	0.710285	0.479501	1	-5.26696	0.778212	4.66663	2.02576	0.0459744	1	-4.06904	0.914293	4.66663	2.3117	0.0232513	0.418805	-3.70576	1.30505	4.66663	4.255	5.42e-05	0.00172673	1.58484	1.0022	4.66663	3.10245	0.00261676	0.0513279	-2.06799	0.746482	4.66663	3.80535	0.000259971	0.00520875	-0.0648778	0.195317
IL12A	0.35125	4.68178	1.23564	0.220048	1	-4.54601	0.404139	4.68178	1.3189	0.1908	1	-4.50451	0.566323	4.68178	1.279	0.204432	1	-4.80396	1.34017	4.68178	3.84365	0.000235332	0.0419643	0.438224	1.12967	4.68178	3.11633	0.00250896	0.0677874	-1.76775	0.813831	4.68178	2.83476	0.00574734	0.100477	-2.70514	1.04139	4.68178	3.49118	0.000770207	0.0225152	-0.945184	0.626168	4.68178	3.46379	0.00082229	0.0139648	-1.14127	0.342278
IL12B	0.209102	6.5816	0.643429	0.521705	1	-4.80522	0.468154	6.5816	1.34589	0.181971	1	-4.49264	-0.41535	6.5816	-0.78714	0.433423	1	-5.28063	0.580165	6.5816	1.44767	0.151445	1	-5.08874	-0.261225	6.5816	-0.608656	0.544401	1	-6.1273	0.438216	6.5816	1.35208	0.179991	1	-5.72362	0.157187	6.5816	0.45477	0.650452	1	-6.58547	0.0355962	6.5816	0.167961	0.866997	1	-6.8403	-0.453178
IL1A	0.140427	5.74138	0.394599	0.694142	1	-4.84525	0.32508	5.74138	0.850047	0.397724	1	-4.75459	0.292359	5.74138	0.524954	0.601003	1	-5.41894	0.556168	5.74138	1.25796	0.211902	1	-5.28191	0.304551	5.74138	0.658265	0.512174	1	-6.06618	-0.0342968	5.74138	-0.0942694	0.92512	1	-6.54703	-0.138992	5.74138	-0.363136	0.717418	1	-6.56488	-0.139589	5.74138	-0.609438	0.543792	1	-6.61345	-0.140701
IL1B1	0.0721559	4.77278	0.152521	0.879143	1	-4.84915	0.274362	4.77278	0.539468	0.590996	1	-4.83626	0.127479	4.77278	0.17147	0.864268	1	-5.4701	1.25292	4.77278	2.16959	0.0328726	1	-3.81829	0.402102	4.77278	0.652679	0.515752	1	-6.01053	0.93396	4.77278	1.97512	0.0515507	0.656608	-4.62728	0.454296	4.77278	0.907319	0.366843	1	-6.17979	0.604095	4.77278	2.0019	0.0483519	0.532229	-4.79684	-0.162033
IL1RAP	0.143779	9.70485	0.831957	0.407801	1	-4.89836	-0.0760725	9.70485	-0.400046	0.690142	1	-5.13244	0.0216742	9.70485	0.0781737	0.937876	1	-5.91612	-0.179021	9.70485	-0.804352	0.423472	1	-6.11231	0.277664	9.70485	1.27357	0.20634	1	-5.94736	-0.0665779	9.70485	-0.380568	0.704488	1	-6.93523	-0.196209	9.70485	-1.05561	0.294183	1	-6.52177	-0.115082	9.70485	-1.01272	0.313949	1	-6.72632	-0.00125591
IL33	0.529428	10.605	1.36845	0.174972	1	-4.56354	0.571815	10.605	1.37185	0.173917	1	-4.60443	1.19397	10.605	2.0324	0.0454052	1	-4.18566	-0.608574	10.605	-1.18492	0.239529	1	-5.87209	-1.89182	10.605	-3.27111	0.0015775	0.0493509	-1.73303	-2.4417	10.605	-5.3433	8.27e-07	4.91e-05	5.23963	-1.48233	10.605	-3.25554	0.00165584	0.0368371	-2.14513	-2.38302	10.605	-8.38289	9.33e-13	9.79e-11	18.4556	-0.643146
IL6R	-0.373411	11.1906	-2.40225	0.0185066	1	-3.21134	0.062975	11.1906	0.379652	0.705165	1	-5.27853	-0.0358863	11.1906	-0.147523	0.883074	1	-6.09016	-0.284705	11.1906	-1.44705	0.151617	1	-5.58401	-1.17022	11.1906	-5.52344	3.67e-07	6.11e-05	6.14975	-0.744525	11.1906	-4.65154	1.22e-05	0.000505744	2.51436	-0.802988	11.1906	-4.7672	7.79e-06	0.000408573	2.87715	-0.580664	11.1906	-5.15681	1.51e-06	4.5e-05	4.32473	-0.409185
IL7R	0.391812	6.93806	1.47159	0.14488	1	-4.4076	0.712959	6.93806	2.51458	0.0138308	1	-3.36154	0.0970382	6.93806	0.227821	0.820341	1	-5.5578	0.570612	6.93806	1.72996	0.0873228	1	-4.68797	-0.2941	6.93806	-0.830217	0.408778	1	-5.98899	0.472223	6.93806	1.7754	0.0794672	0.944705	-5.10649	0.339545	6.93806	1.20399	0.231987	1	-6.00053	-0.152047	6.93806	-0.876343	0.383211	1	-6.50663	-0.402188
IRAK2	0.260172	7.13519	1.38445	0.169901	1	-4.46464	0.435303	7.13519	2.15849	0.0337533	1	-3.77682	0.698621	7.13519	2.42765	0.0173406	1	-3.11933	0.810597	7.13519	3.55902	0.00061642	0.0630501	-0.453837	0.847166	7.13519	3.71628	0.00036412	0.0162324	-0.127767	0.903331	7.13519	4.96565	3.57e-06	0.000167294	4.06699	0.730216	7.13519	3.77805	0.000294977	0.00992458	-0.172153	0.448588	7.13519	3.8575	0.000216775	0.0044948	-0.0287999	0.181825
IRF1	0.257652	10.816	0.929748	0.355179	1	-4.86568	0.315419	10.816	1.05504	0.294448	1	-4.83406	0.723442	10.816	1.72469	0.0882788	1	-4.62838	1.056	10.816	3.18848	0.00201317	0.179494	-1.8002	1.48613	10.816	4.40405	3.13e-05	0.00222911	1.88048	1.57235	10.816	5.85198	9.2e-08	5.86e-06	7.30689	1.26007	10.816	4.48587	2.3e-05	0.00110738	1.87944	1.03931	10.816	6.09515	2.77e-08	1.15e-06	8.26659	0.439045
IRF5	0.194139	8.87422	0.951207	0.344238	1	-4.76199	0.1809	8.87422	0.815999	0.416817	1	-4.87698	0.463395	8.87422	1.47832	0.143076	1	-4.81188	0.552319	8.87422	2.22539	0.0287439	1	-3.96791	0.774803	8.87422	3.16797	0.00214321	0.0606631	-1.92501	0.946346	8.87422	4.83696	5.93e-06	0.00025787	3.42412	0.878865	8.87422	4.28353	4.88e-05	0.00202474	1.33638	0.610079	8.87422	4.84955	5.24e-06	0.000137541	3.33803	0.305828
IRF8	0.272287	9.47387	0.988224	0.325891	1	-4.76937	0.356529	9.47387	1.20102	0.233131	1	-4.66238	0.679458	9.47387	1.62328	0.108291	1	-4.67492	0.529344	9.47387	1.5626	0.12192	1	-5.20506	0.924885	9.47387	2.7914	0.00649972	0.14309	-2.99654	1.13438	9.47387	4.28968	4.77e-05	0.00157614	1.36357	0.949789	9.47387	3.40882	0.00100569	0.02759	-1.58852	0.590276	9.47387	3.50665	0.000714358	0.0128671	-1.42578	0.301708
ISG15	0.100788	11.1731	0.158897	0.874149	1	-5.06267	-0.403998	11.1731	-0.561822	0.575801	1	-5.0074	-0.0351316	11.1731	-0.0342691	0.972748	1	-5.83052	3.20316	11.1731	4.74301	9e-06	0.00401081	3.27342	4.80167	11.1731	6.62045	3.71e-09	2.2e-06	10.6568	5.39611	11.1731	9.11119	5.12e-14	1.52e-11	21.5216	5.13693	11.1731	8.44789	1.04e-12	2.6e-10	18.5115	4.90949	11.1731	12.1116	3.14e-20	1.87e-17	35.57	1.99726
ISG20	0.20091	5.46804	1.2149	0.227822	1	-4.55981	-0.0107191	5.46804	-0.0596203	0.9526	1	-4.92557	-0.256917	5.46804	-0.969656	0.335011	1	-5.11784	-0.207537	5.46804	-0.978151	0.330818	1	-5.54554	-0.33964	5.46804	-1.54154	0.126957	1	-5.10994	-0.250203	5.46804	-1.46874	0.145651	1	-5.48671	-0.28913	5.46804	-1.61663	0.10972	1	-5.34389	-0.334001	5.46804	-3.0614	0.00291547	0.0422671	-2.33726	-0.256446
ITGA5	-0.0318978	12.2521	-0.23206	0.817058	1	-5.25665	-0.0216784	12.2521	-0.146185	0.884127	1	-5.35423	0.311188	12.2521	1.44945	0.150949	1	-5.14487	-0.213612	12.2521	-1.21646	0.22723	1	-5.91871	0.0958207	12.2521	0.516118	0.607132	1	-6.76103	-0.285101	12.2521	-2.0043	0.048271	0.623744	-5.22537	-0.0907876	12.2521	-0.613552	0.541175	1	-7.1017	-0.168541	12.2521	-1.82003	0.0721278	0.743457	-5.79782	0.161199
ITGAM	-0.107935	9.67823	-0.534821	0.594192	1	-5.02359	-0.134395	9.67823	-0.611773	0.542346	1	-5.05548	0.418268	9.67823	1.36077	0.17724	1	-5.08947	0.027114	9.67823	0.107816	0.914399	1	-6.44283	-0.3451	9.67823	-1.32586	0.188492	1	-5.84621	-0.135804	9.67823	-0.672316	0.503234	1	-6.779	0.0146847	9.67823	0.0696069	0.944673	1	-7.0899	-0.0409887	9.67823	-0.31079	0.75669	1	-7.18548	0.0798144
ITGB2	0.512649	8.77312	2.56299	0.0121661	1	-3.18826	0.213698	8.77312	0.967373	0.336144	1	-4.79565	0.929351	8.77312	3.1058	0.00259033	0.577384	-1.62588	-0.0278624	8.77312	-0.107119	0.914951	1	-6.27622	0.36487	8.77312	1.44687	0.151668	1	-5.58159	0.285553	8.77312	1.40977	0.162313	1	-5.88263	0.596215	8.77312	2.86124	0.00532812	0.0959705	-3.05161	-0.112287	8.77312	-0.857413	0.393527	1	-6.76865	0.287106
ITGB7	0.279768	6.64071	0.713267	0.477664	1	-4.7718	0.50892	6.64071	1.20985	0.229741	1	-4.57564	1.86355	6.64071	3.32213	0.00132592	0.510256	-1.08576	0.981025	6.64071	2.04942	0.0435521	1	-4.09772	1.16563	6.64071	2.45045	0.0163505	0.316915	-3.51114	1.53619	6.64071	4.09284	9.77e-05	0.00281042	0.953397	1.82166	6.64071	4.73372	8.87e-06	0.00045213	3.15666	0.91038	6.64071	3.65627	0.000433344	0.00813409	-0.645969	0.824308
ITK	0.337888	6.94359	0.948467	0.345622	1	-4.69847	0.740357	6.94359	1.95805	0.0535548	1	-3.97772	0.205738	6.94359	0.364286	0.716563	1	-5.52423	0.827934	6.94359	1.91385	0.0590574	1	-4.38851	0.0201078	6.94359	0.0434487	0.965447	1	-6.3406	0.358968	6.94359	1.00501	0.31779	1	-6.13563	0.620832	6.94359	1.6751	0.097647	1	-5.35126	-0.0109407	6.94359	-0.0483679	0.961532	1	-6.88935	-0.130747
ITPR3	0.320781	10.9134	1.83275	0.070395	1	-4.03789	0.0250526	10.9134	0.130455	0.89652	1	-5.2821	-0.0311768	10.9134	-0.110293	0.912441	1	-6.03378	-0.223511	10.9134	-0.982748	0.328563	1	-6.07746	0.181132	10.9134	0.792079	0.430553	1	-6.53547	0.0469976	10.9134	0.26207	0.793911	1	-7.09572	0.135379	10.9134	0.723524	0.471375	1	-6.95582	-0.118732	10.9134	-1.02238	0.309384	1	-6.84446	0.0299769
JAK2	0.30263	9.31531	2.35895	0.020656	1	-3.39242	0.252904	9.31531	1.81517	0.0730784	1	-4.05986	0.363093	9.31531	1.80544	0.0746013	1	-4.39991	0.0292781	9.31531	0.178781	0.858542	1	-6.37597	-0.032091	9.31531	-0.192919	0.84749	1	-6.65604	-0.163356	9.31531	-1.23921	0.218732	1	-6.18232	-0.0508455	9.31531	-0.368281	0.713593	1	-6.9614	-0.367472	9.31531	-4.47509	2.26e-05	0.000544448	1.87475	-0.0868683
JAK3	0.37582	7.96693	1.69469	0.0938515	1	-4.22365	0.581286	7.96693	2.45871	0.0160045	1	-3.33196	0.482049	7.96693	1.3955	0.166557	1	-4.83308	0.491486	7.96693	1.80715	0.0743321	1	-4.65864	0.0843695	7.96693	0.298983	0.765694	1	-6.43027	0.228813	7.96693	1.03022	0.305873	1	-6.22374	0.460351	7.96693	2.00099	0.0486334	0.610725	-4.88854	-0.146852	7.96693	-1.06762	0.288587	1	-6.45204	-0.0392566
KIF23	-0.088867	7.93556	-0.46978	0.639734	1	-4.9251	0.0649381	7.93556	0.319075	0.750465	1	-5.02025	-0.307309	7.93556	-0.986244	0.326855	1	-5.24808	-0.00964654	7.93556	-0.0410045	0.96739	1	-6.23543	-0.614071	7.93556	-2.45253	0.0162629	0.316915	-3.6036	-0.60791	7.93556	-3.12526	0.00244182	0.0524607	-2.15061	-0.192655	7.93556	-0.964138	0.337754	1	-6.40017	-0.328847	7.93556	-2.55491	0.0123262	0.157	-3.84486	-0.127226
KLRD1	0.00536166	4.56514	0.0150003	0.988068	1	-4.8539	0.0851483	4.56514	0.220904	0.825705	1	-4.8912	-0.422821	4.56514	-0.741031	0.460748	1	-5.2409	0.420999	4.56514	0.940132	0.349855	1	-5.54884	0.685338	4.56514	1.49457	0.138787	1	-5.15901	-0.0419278	4.56514	-0.114746	0.908921	1	-6.48558	0.5782	4.56514	1.53618	0.128267	1	-5.43611	0.36021	4.56514	1.54028	0.127052	1	-5.57393	0.364739
KRAS	0.0288921	9.75712	0.207341	0.836247	1	-5.11825	0.0730486	9.75712	0.484517	0.629285	1	-5.12348	-0.00601102	9.75712	-0.0269947	0.978528	1	-5.93128	-0.114972	9.75712	-0.649657	0.517692	1	-6.24522	-0.294718	9.75712	-1.61916	0.109174	1	-5.43692	-0.342678	9.75712	-2.40976	0.0181551	0.263205	-4.19216	-0.256057	9.75712	-1.71247	0.0905124	1	-5.6415	-0.311278	9.75712	-3.4589	0.000835547	0.0140561	-1.60108	-0.130648
LAT	0.0675368	8.18651	0.23783	0.812594	1	-4.96798	0.39876	8.18651	1.32647	0.188292	1	-4.52839	0.789679	8.18651	1.89797	0.0611465	1	-4.16752	0.218408	8.18651	0.623488	0.534659	1	-6.05148	-0.185915	8.18651	-0.513048	0.609269	1	-6.3732	0.0958152	8.18651	0.340592	0.734264	1	-6.7349	0.317324	8.18651	1.08764	0.279875	1	-6.29831	-0.139153	8.18651	-0.779462	0.437782	1	-6.74459	0.0720318
LAT2	0.283662	7.47537	1.30988	0.193821	1	-4.51218	0.209955	7.47537	0.8923	0.37479	1	-4.76487	0.655503	7.47537	1.97655	0.0513857	1	-3.95349	0.230808	7.47537	0.84576	0.400098	1	-5.7693	0.891159	7.47537	3.45572	0.000864364	0.0323359	-0.957049	0.833371	7.47537	3.99135	0.000140319	0.00390964	0.552691	1.11456	7.47537	5.19217	1.43e-06	9.47e-05	4.85195	0.528815	7.47537	3.75851	0.000305658	0.00605609	-0.384798	0.543993
LCK	0.286271	6.18326	0.923549	0.358376	1	-4.69649	0.725146	6.18326	2.1976	0.03074	1	-3.76757	0.423521	6.18326	0.874761	0.384207	1	-5.22105	0.541036	6.18326	1.40033	0.165109	1	-5.11281	0.026449	6.18326	0.0651265	0.948229	1	-6.27961	0.489468	6.18326	1.56927	0.120358	1	-5.37458	0.751653	6.18326	2.32402	0.0225483	0.314125	-4.06696	0.0364862	6.18326	0.183432	0.854878	1	-6.81151	0.000948634
LCP2	-0.187704	10.35	-1.06724	0.288932	1	-4.77586	-0.0148625	10.35	-0.0786114	0.937529	1	-5.24316	0.295204	10.35	1.09402	0.277086	1	-5.44782	0.0743902	10.35	0.340878	0.734049	1	-6.46409	-0.146427	10.35	-0.651553	0.516474	1	-6.58069	0.0779054	10.35	0.446921	0.656086	1	-6.98467	0.145359	10.35	0.798207	0.427009	1	-6.85255	0.127604	10.35	1.12217	0.264821	1	-6.67858	0.114549
LTA4H	0.109227	11.2233	0.968889	0.335392	1	-4.89886	0.095995	11.2233	0.787223	0.433374	1	-5.08332	0.174989	11.2233	0.98752	0.326234	1	-5.62829	-0.0403689	11.2233	-0.281515	0.77901	1	-6.56521	-0.520313	11.2233	-3.44005	0.00090934	0.0330925	-1.31727	-0.362582	11.2233	-3.11649	0.00250772	0.0526089	-2.53348	-0.215745	11.2233	-1.7776	0.0791009	0.921911	-5.68058	-0.399016	11.2233	-5.21487	1.19e-06	3.67e-05	4.55225	-0.179426
LTC4S	0.253999	7.19177	0.82157	0.413655	1	-4.7618	0.515052	7.19177	1.56136	0.122211	1	-4.33045	-0.297614	7.19177	-0.588795	0.557584	1	-5.43588	0.526145	7.19177	1.38941	0.168392	1	-5.21877	-0.304968	7.19177	-0.750664	0.45496	1	-6.0898	0.153274	7.19177	0.493884	0.622681	1	-6.54831	0.117338	7.19177	0.357255	0.7218	1	-6.67938	-0.155103	7.19177	-0.774506	0.440691	1	-6.61291	-0.395952
LY9	0.487155	7.41529	2.24007	0.0277364	1	-3.70557	0.312445	7.41529	1.31162	0.193233	1	-4.52603	0.64307	7.41529	1.91533	0.0588646	1	-4.08075	-0.149473	7.41529	-0.52601	0.600272	1	-6.00295	-0.588069	7.41529	-1.98274	0.0506764	0.799699	-4.49984	-0.686779	7.41529	-2.95128	0.00410423	0.0786952	-2.54392	-0.313464	7.41529	-1.30379	0.195878	1	-5.92343	-0.910014	7.41529	-6.29135	1.16e-08	5.18e-07	9.42227	-0.224269
LY96	0.536868	9.36349	3.12694	0.0024294	1	-2.15432	0.296167	9.36349	1.57136	0.119871	1	-4.33397	0.45349	9.36349	1.67519	0.0976293	1	-4.62068	0.021801	9.36349	0.0982709	0.921952	1	-6.4024	-0.167312	9.36349	-0.733351	0.465394	1	-6.41101	-0.541343	9.36349	-2.96514	0.00394065	0.0772193	-2.74986	-0.520504	9.36349	-2.69779	0.00844019	0.13438	-3.51237	-0.817232	9.36349	-6.94587	6.02e-10	3.58e-08	12.1399	-0.33375
LYN	0.0212261	12.0308	0.148349	0.882424	1	-5.26226	-0.0361491	12.0308	-0.233523	0.815925	1	-5.33221	0.208158	12.0308	0.930116	0.354986	1	-5.72202	-0.132664	12.0308	-0.72653	0.469541	1	-6.37932	-0.0674082	12.0308	-0.351809	0.725866	1	-6.83223	-0.231741	12.0308	-1.56944	0.120319	1	-5.97236	0.152811	12.0308	0.996126	0.32206	1	-6.78951	-0.0925857	12.0308	-0.962013	0.338659	1	-6.9662	0.191527
LYZ	0.843537	8.45886	1.90567	0.0601595	1	-4.01804	0.333863	8.45886	0.670895	0.504152	1	-4.8974	1.13969	8.45886	1.73314	0.0867897	1	-4.4287	1.42693	8.45886	2.75206	0.00727293	0.49881	-2.75927	0.808383	8.45886	1.48187	0.142166	1	-5.47318	0.706237	8.45886	1.59029	0.115576	1	-5.54587	1.27072	8.45886	2.82147	0.00598137	0.105604	-3.09958	0.325199	8.45886	1.20408	0.231807	1	-6.37159	0.34921
MAP2K4	0.0571616	8.5294	0.388667	0.69851	1	-4.98864	0.318972	8.5294	2.03752	0.0447565	1	-3.80328	0.0451934	8.5294	0.192027	0.848186	1	-5.76639	0.0416409	8.5294	0.225536	0.822112	1	-6.28406	-0.621292	8.5294	-3.15911	0.00220223	0.0613596	-1.87586	-0.390585	8.5294	-2.59112	0.011284	0.174637	-3.61663	-0.210309	8.5294	-1.33627	0.185081	1	-6.04832	-0.454844	8.5294	-4.52151	1.89e-05	0.000465447	2.13526	-0.2649
MAP3K7	0.0520585	11.6596	0.580719	0.56299	1	-5.13389	0.113647	11.6596	1.17517	0.243259	1	-4.80679	0.205013	11.6596	1.46001	0.148031	1	-5.10709	-0.0582579	11.6596	-0.510783	0.610848	1	-6.49918	-0.330645	11.6596	-2.76144	0.00707112	0.153771	-3.22854	-0.378945	11.6596	-4.09826	9.58e-05	0.00280139	0.517734	-0.262488	11.6596	-2.72015	0.00793392	0.128616	-3.69718	-0.37366	11.6596	-6.13767	2.3e-08	9.76e-07	8.39182	-0.125407
MAPK14	-0.00101846	11.5428	-0.00661162	0.99474	1	-5.2611	0.068077	11.5428	0.409664	0.683099	1	-5.28016	-0.0591781	11.5428	-0.242548	0.808949	1	-6.08506	-0.23951	11.5428	-1.2161	0.227365	1	-5.8979	-0.972695	11.5428	-4.63526	1.3e-05	0.00100664	2.69592	-0.739771	11.5428	-4.61781	1.39e-05	0.000550148	2.37595	-0.615672	11.5428	-3.67667	0.000416287	0.0137467	-0.952516	-0.667853	11.5428	-6.29855	1.13e-08	5.15e-07	9.09866	-0.383274
MAPK8	-0.0713194	10.3946	-0.466325	0.642194	1	-5.10823	0.00189539	10.3946	0.0114645	0.99088	1	-5.26299	0.119151	10.3946	0.496355	0.620945	1	-5.90283	-0.1474	10.3946	-0.759321	0.449794	1	-6.24379	-0.00835158	10.3946	-0.04245	0.966241	1	-6.81405	-0.479489	10.3946	-3.05568	0.00301247	0.0610435	-2.63384	-0.314696	10.3946	-1.92007	0.0582547	0.706664	-5.35254	-0.27601	10.3946	-2.70719	0.00813977	0.106727	-3.77191	0.0351394
MASP1	0.215735	7.55393	1.129	0.262125	1	-4.62413	0.352935	7.55393	1.71851	0.0893997	1	-4.18913	-0.114552	7.55393	-0.368589	0.713365	1	-5.5648	0.276492	7.55393	1.16321	0.248051	1	-5.51269	-0.126876	7.55393	-0.515781	0.607367	1	-6.29222	0.317248	7.55393	1.68396	0.0959157	1	-5.33446	-0.00671274	7.55393	-0.0329632	0.973782	1	-6.77734	-0.0864187	7.55393	-0.699234	0.486235	1	-6.71105	-0.347005
MBL1	0.361121	6.1053	1.07503	0.285451	1	-4.63077	0.800762	6.1053	2.24061	0.0276997	1	-3.7208	-0.108785	6.1053	-0.202152	0.840288	1	-5.51223	0.842518	6.1053	2.03514	0.0450003	1	-4.11961	-0.132057	6.1053	-0.29695	0.76724	1	-6.23104	0.484884	6.1053	1.43219	0.155814	1	-5.57422	0.0701813	6.1053	0.194505	0.846252	1	-6.62746	-0.144999	6.1053	-0.657414	0.512618	1	-6.60728	-0.588112
MCL1	0.195659	13.013	1.63913	0.104939	1	-4.28445	0.12632	13.013	0.984057	0.327923	1	-4.98123	0.218518	13.013	1.17145	0.244743	1	-5.48655	0.035197	13.013	0.231219	0.817709	1	-6.62097	0.0652885	13.013	0.401413	0.689139	1	-6.80217	0.0750283	13.013	0.603227	0.547989	1	-7.00729	0.102549	13.013	0.793452	0.429758	1	-6.96646	-0.0981032	13.013	-1.26102	0.210609	1	-6.63344	-0.00738149
MCM2	-0.11309	8.98049	-0.579578	0.563756	1	-4.97291	-0.081525	8.98049	-0.385188	0.701075	1	-5.09651	0.0503988	8.98049	0.163803	0.870281	1	-5.85217	-0.339398	8.98049	-1.35448	0.179227	1	-5.46795	-0.753509	8.98049	-2.89299	0.00486261	0.11261	-2.65651	-0.48205	8.98049	-2.41934	0.0177148	0.261065	-4.08939	-0.432072	8.98049	-2.05794	0.0427072	0.55185	-4.92906	-0.404687	8.98049	-3.15982	0.00215964	0.0329151	-2.39899	-0.19517
MCM3	-0.163254	8.70422	-0.695708	0.488539	1	-4.91593	-0.0205448	8.70422	-0.0813141	0.935386	1	-5.13476	0.0183245	8.70422	0.0494827	0.960652	1	-5.84268	-0.355419	8.70422	-1.182	0.240552	1	-5.66031	-1.31336	8.70422	-4.00194	0.000135151	0.00651353	0.70166	-0.906061	8.70422	-3.69551	0.000390638	0.0102439	-0.550156	-0.666147	8.70422	-2.59838	0.0110659	0.170109	-3.70977	-0.718051	8.70422	-4.40138	2.99e-05	0.000701363	1.68003	-0.355691
MDGA2	0.0648521	4.50505	0.25095	0.802467	1	-4.84115	0.46182	4.50505	1.67015	0.0986241	1	-4.26873	0.123625	4.50505	0.304487	0.761512	1	-5.44394	0.607742	4.50505	1.88627	0.0627256	1	-4.32155	0.0880933	4.50505	0.259687	0.795743	1	-6.17697	-0.00553366	4.50505	-0.0209426	0.983341	1	-6.49188	-0.17505	4.50505	-0.630185	0.53029	1	-6.37501	-0.155681	4.50505	-0.905488	0.36766	1	-6.33324	-0.266191
MHCIrelated	-0.174646	9.60821	-1.12658	0.263141	1	-4.70913	0.21847	9.60821	1.33003	0.187122	1	-4.58653	0.0512348	9.60821	0.210267	0.833971	1	-5.91421	0.0327295	9.60821	0.170138	0.865313	1	-6.44883	-0.894952	9.60821	-4.27883	4.97e-05	0.00316377	1.5548	-0.733041	9.60821	-4.57412	1.64e-05	0.000622617	2.37638	-0.496367	9.60821	-2.97102	0.00387322	0.0719449	-2.85811	-0.557043	9.60821	-4.88402	4.57e-06	0.000123507	3.39159	-0.295984
MIF	-0.0950365	14.1044	-0.641603	0.522884	1	-5.09645	-0.102776	14.1044	-0.645395	0.520436	1	-5.17242	0.380735	14.1044	1.63109	0.106629	1	-4.84195	-0.040025	14.1044	-0.211455	0.833046	1	-6.58722	-0.0129113	14.1044	-0.0639272	0.949181	1	-6.8437	-0.170201	14.1044	-1.10375	0.272865	1	-6.54607	0.0074847	14.1044	0.0465493	0.962983	1	-7.24213	-0.0294754	14.1044	-0.296398	0.767619	1	-7.3426	0.181892
MPO	0.265191	6.36745	0.730002	0.467427	1	-4.77089	0.754048	6.36745	1.95531	0.0538828	1	-3.9975	-0.0547307	6.36745	-0.0944033	0.925014	1	-5.5382	0.740691	6.36745	1.65682	0.1013	1	-4.76991	0.0247668	6.36745	0.0521812	0.958509	1	-6.29585	0.442348	6.36745	1.21207	0.228896	1	-5.87043	0.525106	6.36745	1.3752	0.17274	1	-5.74678	0.0434293	6.36745	0.186671	0.852345	1	-6.8231	-0.218613
MX1	-0.0296347	11.6193	-0.0675665	0.946298	1	-5.14682	-0.236081	11.6193	-0.487986	0.626884	1	-5.1252	-0.157592	11.6193	-0.222029	0.824853	1	-5.91876	2.21557	11.6193	4.45029	2.72e-05	0.00971111	2.19186	3.07857	11.6193	5.79258	1.29e-07	3.28e-05	7.182	3.93884	11.6193	9.22697	2.94e-14	1.31e-11	22.0372	3.9422	11.6193	8.92934	1.14e-13	6.76e-11	20.6556	3.60285	11.6193	12.2451	1.73e-20	1.54e-17	36.1388	1.4883
MYC	0.298617	9.55242	1.64106	0.104537	1	-4.25235	0.263625	9.55242	1.33532	0.185391	1	-4.56196	0.172077	9.55242	0.59329	0.554587	1	-5.72233	0.0937252	9.55242	0.405673	0.686018	1	-6.3226	0.741727	9.55242	3.3221	0.00132601	0.0429917	-1.56735	0.335463	9.55242	1.84613	0.0684087	0.829838	-5.3046	0.281162	9.55242	1.46813	0.145817	1	-5.98945	0.0754775	9.55242	0.645926	0.519995	1	-7.01653	0.128972
MYD88	0.109194	11.5067	1.11943	0.266159	1	-4.78739	0.0627458	11.5067	0.59407	0.554068	1	-5.18826	0.346344	11.5067	2.27732	0.0253174	1	-3.6876	0.167831	11.5067	1.36287	0.176577	1	-5.70303	-0.00515958	11.5067	-0.0401111	0.9681	1	-6.87265	0.167503	11.5067	1.6858	0.0955588	1	-5.76488	0.348702	11.5067	3.37607	0.00111696	0.0289222	-1.88362	0.0758202	11.5067	1.1472	0.254383	1	-6.74762	0.127807
MYL4	-0.043396	5.64062	-0.150048	0.881088	1	-4.87257	-0.0517585	5.64062	-0.165469	0.868974	1	-4.92105	-0.0621186	5.64062	-0.135913	0.892217	1	-5.51713	-0.0315817	5.64062	-0.0862112	0.931504	1	-6.00386	0.286398	5.64062	0.772524	0.44198	1	-5.99607	-0.0151461	5.64062	-0.0515231	0.959031	1	-6.55154	0.0253194	5.64062	0.082277	0.934623	1	-6.63335	0.0920002	5.64062	0.499622	0.618578	1	-6.6663	0.122337
MYL7	-0.263108	8.12576	-0.90527	0.367921	1	-4.78148	-0.08557	8.12576	-0.27374	0.784959	1	-5.0608	-0.290418	8.12576	-0.611681	0.542406	1	-5.56766	-0.449264	8.12576	-1.20173	0.232857	1	-5.55801	-0.438566	8.12576	-1.16027	0.249236	1	-5.87976	-1.08502	8.12576	-3.54389	0.000647964	0.0162739	-0.947663	-0.796433	8.12576	-2.49514	0.0145551	0.21197	-3.87247	-0.587155	8.12576	-2.98362	0.00367922	0.0524862	-2.77358	-0.101876
NCF1	0.211838	7.93051	1.14983	0.25349	1	-4.61859	0.272797	7.93051	1.37187	0.173768	1	-4.48429	0.498726	7.93051	1.76114	0.0818673	1	-4.33433	0.16823	7.93051	0.728514	0.468332	1	-5.93143	0.33786	7.93051	1.48868	0.14033	1	-5.41813	0.359828	7.93051	1.98806	0.0500733	0.642378	-4.83517	0.366824	7.93051	1.92844	0.0571903	0.698504	-5.02345	0.0582686	7.93051	0.512567	0.609528	1	-6.87741	0.112221
NCF2	0.223673	8.59691	0.872624	0.385364	1	-4.7977	0.156372	8.59691	0.559396	0.577385	1	-4.97792	0.716564	8.59691	1.86666	0.0654496	1	-4.24135	0.103696	8.59691	0.319847	0.749881	1	-6.22176	0.708002	8.59691	2.28238	0.0250037	0.445864	-4.10126	0.24873	8.59691	0.974263	0.332733	1	-6.3721	0.643069	8.59691	2.46105	0.0159077	0.228763	-4.01998	0.159466	8.59691	0.980693	0.329412	1	-6.62532	0.474853
NCF4	0.247735	8.08295	1.38257	0.170473	1	-4.47147	0.122271	8.08295	0.622467	0.535327	1	-4.93539	0.311171	8.08295	1.10391	0.272795	1	-5.19149	-0.217543	8.08295	-0.933005	0.353501	1	-5.79226	-0.0995202	8.08295	-0.432311	0.666627	1	-6.42869	-0.0729185	8.08295	-0.401277	0.689239	1	-6.71406	-0.453564	8.08295	-2.28792	0.024664	0.335731	-4.29888	-0.42417	8.08295	-3.59973	0.000524249	0.00966665	-0.966968	-0.280271
NCR1	0.498391	4.70905	1.26063	0.210945	1	-4.53364	0.879103	4.70905	2.07902	0.0406762	1	-3.93899	0.543984	4.70905	0.879828	0.381471	1	-5.15357	0.810631	4.70905	1.63754	0.105273	1	-4.70778	1.12728	4.70905	2.22589	0.0287095	0.495419	-3.88252	0.944678	4.70905	2.36563	0.0203106	0.292079	-3.81454	2.16662	4.70905	5.37728	6.72e-07	5e-05	5.69693	0.677105	4.70905	2.57496	0.0116819	0.149864	-3.5644	0.828548
NCR2	-0.108603	4.13594	-0.371331	0.711329	1	-4.81864	0.295371	4.13594	0.94266	0.348568	1	-4.69467	-0.228766	4.13594	-0.494688	0.622116	1	-5.35954	0.313685	4.13594	0.85408	0.395498	1	-5.60172	0.375881	4.13594	0.989208	0.325412	1	-5.72839	0.376776	4.13594	1.27341	0.206399	1	-5.68937	0.248654	4.13594	0.801035	0.425379	1	-6.24758	0.298758	4.13594	1.58956	0.115494	1	-5.4833	0.00964355
NFKB1	0.0473664	9.89708	0.319949	0.749804	1	-5.10546	0.240156	9.89708	1.51386	0.133829	1	-4.40764	0.00870685	9.89708	0.0367957	0.970736	1	-5.94095	-0.188017	9.89708	-0.992362	0.323881	1	-5.97291	-0.139791	9.89708	-0.729304	0.467851	1	-6.4792	-0.173505	9.89708	-1.15766	0.250295	1	-6.36067	-0.228784	9.89708	-1.44158	0.153151	1	-6.06995	-0.301014	9.89708	-3.17058	0.00208917	0.0321155	-2.4728	-0.153844
NFKB2	0.100453	11.0475	0.692794	0.490356	1	-5.0427	0.130856	11.0475	0.834911	0.406145	1	-5.0309	0.508881	11.0475	2.28234	0.0250058	1	-3.65838	-0.0307918	11.0475	-0.166857	0.867885	1	-6.55427	0.613324	11.0475	3.30439	0.0014023	0.0446531	-1.72881	0.112457	11.0475	0.764985	0.446432	1	-6.84153	0.521955	11.0475	3.43831	0.000914497	0.0258085	-1.66864	0.131186	11.0475	1.28996	0.200419	1	-6.54622	0.453021
NFKBIA	0.218978	11.5009	1.12504	0.263789	1	-4.77991	0.129923	11.5009	0.615804	0.539695	1	-5.17299	0.649542	11.5009	2.1651	0.0332269	1	-3.91738	0.265771	11.5009	1.08278	0.282017	1	-6.03244	0.852156	11.5009	3.36078	0.0011728	0.0394592	-1.57774	0.106736	11.5009	0.536745	0.592867	1	-7.01679	0.628186	11.5009	3.06041	0.00297002	0.0575667	-2.79122	0.175126	11.5009	1.30267	0.19606	1	-6.55913	0.522804
NFKBIE	0.181945	6.30941	1.08465	0.281189	1	-4.62898	0.206568	6.30941	1.13996	0.257554	1	-4.6185	0.620941	6.30941	2.40413	0.0184182	1	-3.15786	0.28707	6.30941	1.36342	0.176406	1	-5.17182	0.411189	6.30941	1.92585	0.057518	0.879255	-4.55167	-0.233564	6.30941	-1.35469	0.17916	1	-5.67739	0.274473	6.30941	1.54608	0.125858	1	-5.50476	-0.133768	6.30941	-1.1528	0.252091	1	-6.17457	0.292478
NLRP3	0.278891	8.26226	1.35745	0.178288	1	-4.48981	0.497452	8.26226	2.27203	0.0256488	1	-3.53619	0.299038	8.26226	0.92161	0.359381	1	-5.3514	0.438165	8.26226	1.73929	0.085659	1	-4.81764	-0.0645154	8.26226	-0.245064	0.807007	1	-6.49091	0.0658066	8.26226	0.317906	0.751348	1	-6.74731	0.155467	8.26226	0.716867	0.475452	1	-6.62492	-0.229142	8.26226	-1.76941	0.0802631	0.822557	-5.51824	-0.169383
NLRX1	-0.0384457	10.38	-0.15814	0.874727	1	-5.18042	0.00920445	10.38	0.0349875	0.972173	1	-5.26708	0.595951	10.38	1.62197	0.10857	1	-4.82261	0.0548541	10.38	0.179887	0.857676	1	-6.53098	-1.39776	10.38	-4.07595	0.000103818	0.00544496	0.819771	-0.70046	10.38	-2.7699	0.00690521	0.11727	-3.38649	-0.247261	10.38	-0.952238	0.343718	1	-6.72383	-0.597595	10.38	-3.38858	0.0010499	0.0170198	-1.88241	-0.215359
NOD1	0.292247	7.43051	1.30906	0.194097	1	-4.51696	0.00831873	7.43051	0.0337574	0.973151	1	-5.00384	0.0307304	7.43051	0.0851247	0.932366	1	-5.6456	-0.520876	7.43051	-1.75597	0.0827513	1	-4.66163	-0.0471807	7.43051	-0.1644	0.869813	1	-6.43238	-0.686925	7.43051	-2.9108	0.00461823	0.0848992	-2.66084	-0.186597	7.43051	-0.772616	0.441926	1	-6.4874	-0.560616	7.43051	-3.7134	0.000356813	0.00684159	-0.521331	0.0896017
NOS3	0.0617037	8.85159	0.207881	0.835827	1	-5.02276	0.328267	8.85159	1.03892	0.301833	1	-4.76367	0.646663	8.85159	1.45514	0.149372	1	-4.87712	0.101344	8.85159	0.273058	0.785481	1	-6.28022	0.169963	8.85159	0.460422	0.646407	1	-6.514	0.281621	8.85159	0.96187	0.338885	1	-6.42787	0.550777	8.85159	1.82152	0.0721	0.845846	-5.3544	0.0842567	8.85159	0.455547	0.649829	1	-7.0363	0.258666
NPPA	-0.36093	4.05297	-1.256	0.212609	1	-4.53588	-0.288002	4.05297	-0.92828	0.355931	1	-4.70012	0.259596	4.05297	0.582092	0.562069	1	-5.33898	-0.150451	4.05297	-0.413766	0.680103	1	-5.86139	-0.177616	4.05297	-0.470264	0.639389	1	-6.0873	-0.0839766	4.05297	-0.287494	0.774444	1	-6.44271	-0.342631	4.05297	-1.1139	0.268511	1	-5.95048	0.0677493	4.05297	0.362419	0.717901	1	-6.65457	0.0407
OAS1	-0.151944	12.0767	-0.344002	0.731742	1	-5.17905	-0.236739	12.0767	-0.491436	0.624456	1	-5.20422	-0.655578	12.0767	-0.888244	0.377057	1	-5.63747	0.95544	12.0767	1.78041	0.0787844	1	-5.0776	1.98871	12.0767	3.47472	0.000826631	0.0320445	-1.23175	2.71649	12.0767	6.04633	4.42e-08	3.15e-06	8.00107	3.02806	12.0767	6.46061	7.42e-09	6.96e-07	9.68224	2.60934	12.0767	8.40262	8.51e-13	9.49e-11	18.5179	1.22339
OSM	-0.2677	4.81096	-0.912568	0.36409	1	-4.68724	0.249452	4.81096	0.796356	0.428078	1	-4.76234	0.221144	4.81096	0.48473	0.629134	1	-5.40095	0.141485	4.81096	0.384405	0.701653	1	-5.90361	-0.00269344	4.81096	-0.00702369	0.994413	1	-6.22391	-0.0385463	4.81096	-0.129384	0.897364	1	-6.50081	0.105627	4.81096	0.33996	0.734738	1	-6.53914	0.0564936	4.81096	0.296467	0.767567	1	-6.70762	0.111713
P4HA1	0.0128756	10.5665	0.0842993	0.93302	1	-5.20392	-0.0103467	10.5665	-0.0624169	0.95038	1	-5.28218	-0.0944805	10.5665	-0.385274	0.701012	1	-5.95789	-0.282337	10.5665	-1.43839	0.154052	1	-5.53433	-0.342775	10.5665	-1.6978	0.0932603	1	-5.40259	-0.617992	10.5665	-3.89899	0.000194143	0.00532608	-0.083595	-0.534136	10.5665	-3.20679	0.00190175	0.0403713	-2.30327	-0.482138	10.5665	-4.75822	7.53e-06	0.00019465	2.81321	-0.181888
PAK1	-0.0160467	12.6529	-0.14531	0.884816	1	-5.27054	0.0955781	12.6529	0.803238	0.424112	1	-5.11005	0.156602	12.6529	0.90604	0.367515	1	-5.75242	-0.178047	12.6529	-1.26501	0.209378	1	-5.86413	-0.13432	12.6529	-0.896476	0.372569	1	-6.49128	-0.338817	12.6529	-2.95847	0.00401863	0.0778915	-3.01179	-0.0740508	12.6529	-0.620521	0.536601	1	-7.09568	-0.243556	12.6529	-3.28256	0.00147255	0.0232674	-2.3133	0.0541642
PARP1	-0.124746	11.9417	-0.743381	0.459333	1	-5.06341	0.0380745	11.9417	0.210861	0.833508	1	-5.33945	0.130193	11.9417	0.496202	0.621052	1	-6.01797	-0.139385	11.9417	-0.652757	0.515702	1	-6.43131	-0.692811	11.9417	-3.06366	0.00294123	0.0728444	-2.43407	-0.352123	11.9417	-2.03649	0.0448623	0.58393	-5.1576	-0.201632	11.9417	-1.12049	0.265709	1	-6.6573	-0.286063	11.9417	-2.55022	0.0124814	0.15785	-4.26557	-0.11931
PCNA	-0.127488	12.6925	-0.949776	0.34496	1	-4.93993	-0.00279239	12.6925	-0.0193069	0.984642	1	-5.36414	-0.192166	12.6925	-0.916226	0.36218	1	-5.74383	-0.181006	12.6925	-1.05745	0.293349	1	-6.09831	-0.403075	12.6925	-2.21929	0.0291718	0.495419	-4.49686	-0.368382	12.6925	-2.64386	0.00978442	0.157185	-3.81988	-0.426094	12.6925	-2.94437	0.00418803	0.0769905	-3.13628	-0.268672	12.6925	-3.04006	0.00310887	0.0447075	-3.00715	-0.205968
PECAM1	0.247535	14.221	1.21205	0.228903	1	-4.70866	0.337668	14.221	1.53385	0.128837	1	-4.42745	0.740333	14.221	2.29498	0.0242366	1	-3.64049	-0.145937	14.221	-0.563434	0.574646	1	-6.45196	-0.502756	14.221	-1.83433	0.0701586	1	-5.20339	-0.512571	14.221	-2.43642	0.0169539	0.251934	-4.27337	-0.00595657	14.221	-0.0270152	0.978512	1	-7.24074	-0.629819	14.221	-4.53731	1.78e-05	0.000447139	1.94125	-0.000472259
PGF	0.571599	7.85252	2.90592	0.00468401	1	-2.83283	0.332743	7.85252	1.53683	0.128107	1	-4.34945	0.373383	7.85252	1.18849	0.238003	1	-5.07467	-0.195738	7.85252	-0.752616	0.453792	1	-5.90096	-0.222279	7.85252	-0.845586	0.400195	1	-6.10724	-0.175944	7.85252	-0.857499	0.393618	1	-6.37722	-0.352372	7.85252	-1.60091	0.113164	1	-5.54113	-0.69934	7.85252	-5.48788	3.81e-07	1.26e-05	5.98319	-0.36995
PID1	-0.121401	9.72008	-0.54401	0.587881	1	-5.05832	-0.0757388	9.72008	-0.313206	0.754903	1	-5.19896	0.107519	9.72008	0.307051	0.759567	1	-5.94146	-0.528742	9.72008	-1.82047	0.0722613	1	-4.8634	-1.52631	9.72008	-4.80756	6.65e-06	0.00059324	3.46639	-1.46389	9.72008	-6.03089	4.26e-08	3.15e-06	8.14226	-1.01141	9.72008	-4.04722	0.00011505	0.00436503	0.425336	-1.10166	9.72008	-6.86943	8.54e-10	4.92e-08	11.7724	-0.391979
PIK3AP1	0.212198	9.47619	1.31083	0.1935	1	-4.55218	0.24727	9.47619	1.41315	0.161319	1	-4.48833	0.476225	9.47619	1.90399	0.0603472	1	-4.24276	0.145652	9.47619	0.714066	0.477173	1	-6.14983	0.352723	9.47619	1.74165	0.0852429	1	-5.22037	0.259082	9.47619	1.6029	0.112723	1	-5.7001	0.419677	9.47619	2.49517	0.014554	0.21197	-4.04425	0.0461497	9.47619	0.453529	0.651276	1	-7.11374	0.183696
PIK3C2B	0.146292	11.5791	0.566368	0.57267	1	-5.13321	0.0564376	11.5791	0.201583	0.840735	1	-5.31648	0.409084	11.5791	1.01803	0.311618	1	-5.62183	-0.166176	11.5791	-0.502674	0.616523	1	-6.48759	-0.306019	11.5791	-0.888503	0.376834	1	-6.47955	0.0374207	11.5791	0.141486	0.887828	1	-7.16588	0.146198	11.5791	0.530772	0.596992	1	-7.12444	-0.160788	11.5791	-0.960626	0.339357	1	-6.9484	0.0253115
PIK3CG	0.32114	7.54681	1.58425	0.116908	1	-4.31691	0.362831	7.54681	1.65688	0.101287	1	-4.24327	0.427419	7.54681	1.34921	0.180907	1	-4.87542	-0.180232	7.54681	-0.685628	0.494842	1	-5.91982	-0.226796	7.54681	-0.854421	0.395311	1	-6.07268	-0.470906	7.54681	-2.22149	0.0290171	0.398024	-4.30353	-0.29516	7.54681	-1.33139	0.186674	1	-5.90109	-0.679548	7.54681	-5.21493	1.19e-06	3.67e-05	4.91433	-0.166294
PKMYT1	-0.0380052	4.89679	-0.126311	0.899789	1	-4.85626	0.236483	4.89679	0.732245	0.466065	1	-4.78465	-0.131555	4.89679	-0.276404	0.782919	1	-5.4564	0.0450799	4.89679	0.118456	0.90599	1	-5.96221	0.539314	4.89679	1.39595	0.16642	1	-5.30582	0.133627	4.89679	0.437079	0.663179	1	-6.41709	0.385364	4.89679	1.21279	0.228623	1	-5.87802	0.206336	4.89679	1.06399	0.290221	1	-6.19464	0.250019
PLCG1	0.138871	9.38954	0.753129	0.453485	1	-4.91087	0.157545	9.38954	0.789335	0.432146	1	-4.94893	0.608913	9.38954	2.17392	0.032535	1	-3.76112	-0.0222478	9.38954	-0.0949725	0.924564	1	-6.38457	-0.0848562	9.38954	-0.358565	0.720823	1	-6.61321	-0.00895609	9.38954	-0.0481673	0.961698	1	-6.9552	0.427467	9.38954	2.24171	0.0276254	0.370388	-4.61055	-0.0940028	9.38954	-0.772762	0.441718	1	-6.90741	0.232661
PLK4	0.0100817	8.70763	0.0445545	0.964569	1	-5.04197	0.214726	8.70763	0.887316	0.377451	1	-4.86093	0.0274731	8.70763	0.0760669	0.939547	1	-5.79748	0.0855825	8.70763	0.30342	0.762323	1	-6.28615	-0.463283	8.70763	-1.56134	0.122216	1	-5.38643	-0.169183	8.70763	-0.742352	0.459952	1	-6.60478	-0.0742765	8.70763	-0.310656	0.756834	1	-6.9139	-0.23329	8.70763	-1.60239	0.112625	1	-5.84855	-0.183316
PPM1J	0.071182	8.49789	0.26311	0.793112	1	-4.98822	0.368566	8.49789	1.28339	0.202898	1	-4.57105	0.311284	8.49789	0.741712	0.460338	1	-5.52048	0.327202	8.49789	0.988775	0.325623	1	-5.81621	0.413418	8.49789	1.24844	0.215349	1	-5.82085	0.11383	8.49789	0.424058	0.672611	1	-6.74531	0.346233	8.49789	1.24553	0.216413	1	-6.16002	0.0575523	8.49789	0.343418	0.732097	1	-7.03203	0.170304
PPP1R14C	0.39017	4.5828	1.4524	0.15013	1	-4.43089	0.616179	4.5828	2.1366	0.0355493	1	-3.87979	-0.0954017	4.5828	-0.222971	0.824101	1	-5.45275	0.745521	4.5828	2.21949	0.0291582	1	-3.70656	-0.271304	4.5828	-0.754634	0.452587	1	-5.91811	0.363233	4.5828	1.32409	0.189078	1	-5.63759	0.312034	4.5828	1.08621	0.280506	1	-5.99752	-0.100294	4.5828	-0.558857	0.577668	1	-6.58934	-0.408635
PPP2R1B	-0.154554	12.2553	-1.46494	0.146683	1	-4.48206	-0.0341694	12.2553	-0.300639	0.764435	1	-5.32916	-0.2072	12.2553	-1.2458	0.216313	1	-5.39737	-0.248268	12.2553	-1.84418	0.0686952	1	-4.99264	-0.533908	12.2553	-3.75376	0.000320527	0.0150411	-0.379567	-0.367284	12.2553	-3.36331	0.00116341	0.0269427	-1.86369	-0.295607	12.2553	-2.60162	0.0109699	0.170101	-4.01431	-0.233327	12.2553	-3.31753	0.00131807	0.0211746	-2.20958	-0.145662
PRKCQ	-0.269727	3.69928	-0.894688	0.373519	1	-4.68456	0.361502	3.69928	1.11888	0.266392	1	-4.61098	0.41603	3.69928	0.887153	0.377538	1	-5.13644	0.422662	3.69928	1.11697	0.267205	1	-5.3481	0.203141	3.69928	0.513557	0.608915	1	-6.04951	0.426487	3.69928	1.39571	0.166493	1	-5.51592	0.366007	3.69928	1.14378	0.255977	1	-5.90661	0.320222	3.69928	1.62481	0.107752	1	-5.41463	0.143621
PRKCZ	0.00639749	10.0408	0.042338	0.96633	1	-5.14751	0.174667	10.0408	1.07689	0.284625	1	-4.81143	0.242276	10.0408	1.02907	0.306411	1	-5.47842	-0.0640126	10.0408	-0.335121	0.738372	1	-6.42498	-0.618891	10.0408	-3.07712	0.00282458	0.0719541	-2.25717	-0.234128	10.0408	-1.52863	0.130126	1	-5.88214	0.146831	10.0408	0.930415	0.354832	1	-6.70688	-0.247235	10.0408	-2.35536	0.0207099	0.251223	-4.57144	-0.0178947
PRKD1	0.336266	8.31243	1.79055	0.0769812	1	-4.11084	0.18642	8.31243	0.905914	0.367581	1	-4.83344	0.615371	8.31243	2.14573	0.0347902	1	-3.7581	-0.240483	8.31243	-0.974038	0.332844	1	-5.80693	-0.794728	8.31243	-3.03828	0.00317336	0.0775169	-2.17845	-0.834446	8.31243	-4.12328	8.76e-05	0.00260271	0.92683	-0.689149	8.31243	-3.23038	0.0017677	0.0379778	-1.95681	-1.00173	8.31243	-7.75097	1.43e-11	1.21e-09	15.9113	-0.36913
PSMB8	0.361316	10.3883	1.25336	0.213566	1	-4.60202	0.405226	10.3883	1.30304	0.196134	1	-4.59373	1.24616	10.3883	2.98119	0.00375896	0.670297	-1.98651	1.40385	10.3883	4.187	6.95e-05	0.0148241	1.36172	1.71094	10.3883	5.06935	2.36e-06	0.000247049	4.39135	2.20555	10.3883	8.13877	3.27e-12	5.83e-10	17.3968	2.27474	10.3883	8.12606	3.46e-12	6.18e-10	17.2852	1.52537	10.3883	8.38421	7.22e-13	8.58e-11	18.7151	0.841534
PSMB9	0.269924	8.94928	0.768054	0.444616	1	-4.82146	0.315032	8.94928	0.829646	0.409099	1	-4.83868	1.21981	8.94928	2.44262	0.0166846	1	-3.15753	1.35956	8.94928	3.39022	0.00106754	0.100192	-1.04966	1.59423	8.94928	4.05148	0.000113312	0.00577309	0.814113	2.31883	8.94928	7.30335	1.5e-10	2.05e-08	13.7214	2.30707	8.94928	7.02699	5.23e-10	5.83e-08	12.4486	1.64102	8.94928	7.60982	2.78e-11	2.25e-09	15.2235	0.850662
PSMD8	-0.122153	12.6121	-0.901674	0.369817	1	-4.97363	0.00148802	12.6121	0.0101938	0.991891	1	-5.36501	-0.0692618	12.6121	-0.326945	0.744526	1	-6.09599	-0.191907	12.6121	-1.11107	0.269719	1	-6.04241	-0.200935	12.6121	-1.09256	0.27772	1	-6.29733	-0.475875	12.6121	-3.38817	0.00107455	0.0252124	-1.78806	-0.484929	12.6121	-3.32106	0.0013304	0.0329494	-2.07442	-0.316162	12.6121	-3.49442	0.000743695	0.0132615	-1.67392	-0.132105
PSME2	-0.0126427	12.5428	-0.0782102	0.937847	1	-5.2705	-0.0292392	12.5428	-0.16741	0.867451	1	-5.34611	0.305068	12.5428	1.21031	0.229565	1	-5.44212	0.419897	12.5428	2.04786	0.0437085	1	-4.61447	0.708917	12.5428	3.23323	0.00175208	0.0520718	-1.95461	1.11575	12.5428	6.59014	3.68e-09	2.99e-07	10.395	0.928328	12.5428	5.29896	9.28e-07	6.62e-05	4.90642	0.846956	12.5428	7.48596	4.94e-11	3.67e-09	14.4375	0.388064
PTGS1	-0.0145487	11.0085	-0.0765399	0.939172	1	-5.22531	-0.01221	11.0085	-0.0593248	0.952835	1	-5.30628	0.355905	11.0085	1.20851	0.230252	1	-5.39483	-0.0809562	11.0085	-0.335237	0.738285	1	-6.53175	0.0583429	11.0085	0.235192	0.814634	1	-6.83357	-0.0558465	11.0085	-0.288752	0.773485	1	-7.1072	-0.707422	11.0085	-3.38886	0.00107219	0.0285361	-1.78989	-0.27146	11.0085	-2.03608	0.0447253	0.495366	-5.33363	-0.274512
PTGS2	-0.324326	14.6322	-1.62977	0.106907	1	-4.28338	-0.130964	14.6322	-0.610277	0.543332	1	-5.17252	-0.521188	14.6322	-1.69096	0.0945646	1	-4.74625	-0.261074	14.6322	-1.02811	0.306858	1	-6.0684	-0.518421	14.6322	-1.92449	0.0576901	0.879255	-5.01959	-0.510335	14.6322	-2.46944	0.0155648	0.234624	-4.17656	-0.926003	14.6322	-4.3379	3.99e-05	0.00169539	1.30591	-0.317927	14.6322	-2.36115	0.0204091	0.24927	-4.64693	-0.421323
PTK2B	0.307366	11.4563	2.20138	0.0304611	1	-3.52698	0.162336	11.4563	1.07081	0.287334	1	-4.8769	0.470687	11.4563	2.16503	0.0332324	1	-3.90826	0.414932	11.4563	2.36528	0.0203287	1	-3.92214	0.551404	11.4563	3.02709	0.00328095	0.0790618	-2.52414	0.405247	11.4563	2.85257	0.00546221	0.097402	-3.25808	0.446856	11.4563	3.01839	0.00336695	0.0645585	-2.89944	0.169679	11.4563	1.89136	0.0618399	0.656385	-5.63726	0.16271
PTPRC	0.491571	9.04619	2.16681	0.0330912	1	-3.66811	0.354485	9.04619	1.43337	0.155476	1	-4.45946	0.878662	9.04619	2.56572	0.0120778	1	-2.93417	0.118986	9.04619	0.409836	0.682973	1	-6.2669	0.0810725	9.04619	0.275981	0.783243	1	-6.59752	-0.200846	9.04619	-0.850726	0.397348	1	-6.53094	0.268604	9.04619	1.1131	0.26885	1	-6.38298	-0.447355	9.04619	-3.06191	0.00291094	0.0422671	-2.69391	0.120683
PTTG1	-0.3646	8.20531	-1.86377	0.0658595	1	-4.04366	-0.312648	8.20531	-1.46875	0.14565	1	-4.41415	-0.37584	8.20531	-1.17525	0.243228	1	-5.11787	-0.344584	8.20531	-1.39544	0.166574	1	-5.33828	-0.906264	8.20531	-3.48135	0.000795272	0.0315139	-0.925631	-0.734754	8.20531	-3.68802	0.000400654	0.0103543	-0.529364	-0.728132	8.20531	-3.43434	0.000926283	0.0258085	-1.37214	-0.34966	8.20531	-2.65803	0.00932317	0.121351	-3.62617	-0.257257
RELT	0.265219	5.60059	1.17421	0.243639	1	-4.58048	-0.0461708	5.60059	-0.187514	0.851711	1	-4.91627	0.112214	5.60059	0.314088	0.754236	1	-5.4837	0.239282	5.60059	0.838172	0.404321	1	-5.67813	0.315036	5.60059	1.07523	0.285363	1	-5.71631	0.0788326	5.60059	0.341484	0.733595	1	-6.4915	-0.156582	5.60059	-0.642536	0.522281	1	-6.42014	-0.0581698	5.60059	-0.391769	0.696168	1	-6.71353	-0.110253
RHOC	-0.142341	11.4426	-0.970978	0.334357	1	-4.90241	-0.0535441	11.4426	-0.338465	0.73586	1	-5.28692	0.165213	11.4426	0.721741	0.472465	1	-5.85939	-0.208999	11.4426	-1.12119	0.265414	1	-5.99394	-0.0863096	11.4426	-0.447037	0.656003	1	-6.77987	-0.390142	11.4426	-2.59444	0.011184	0.174637	-3.91282	-0.160612	11.4426	-1.02685	0.30745	1	-6.73253	-0.168929	11.4426	-1.74046	0.085247	0.868641	-5.90087	0.12045
RHOH	0.44958	5.53647	1.66791	0.0990702	1	-4.29018	0.347857	5.53647	1.19234	0.236499	1	-4.58028	0.58772	5.53647	1.39904	0.165495	1	-4.69725	0.703729	5.53647	2.08749	0.0398848	1	-3.98455	0.387455	5.53647	1.10317	0.273115	1	-5.664	0.936659	5.53647	3.46804	0.000830476	0.0197454	-0.984656	0.797321	5.53647	2.80781	0.006205	0.108478	-2.88439	0.337385	5.53647	1.9596	0.053183	0.578267	-4.91342	0.0413698
RHOU	0.149424	10.242	0.622635	0.535217	1	-5.04146	-0.224421	10.242	-0.84084	0.402833	1	-4.97684	0.159597	10.242	0.420034	0.675537	1	-5.91658	-0.277079	10.242	-0.889939	0.376049	1	-6.10512	-0.262873	10.242	-0.834966	0.406114	1	-6.4366	-0.259316	10.242	-1.0537	0.29505	1	-6.51424	-0.0652675	10.242	-0.254512	0.799724	1	-7.12521	-0.215404	10.242	-1.37162	0.173642	1	-6.36282	0.0392766
RIPK1	0.0355689	11.1794	0.378925	0.705703	1	-5.17773	0.175001	11.1794	1.73276	0.0868212	1	-4.18097	0.22196	11.1794	1.51229	0.134226	1	-5.002	0.0204878	11.1794	0.17242	0.863524	1	-6.57969	-0.0563781	11.1794	-0.457668	0.648376	1	-6.75446	-0.00978434	11.1794	-0.102396	0.918687	1	-7.14681	0.0966514	11.1794	0.969423	0.335127	1	-6.76986	-0.0896965	11.1794	-1.46104	0.147538	1	-6.3243	0.021923
RND2	-0.0180083	9.72132	-0.0905676	0.928053	1	-5.12468	-0.0986001	9.72132	-0.454221	0.650845	1	-5.12249	0.186589	9.72132	0.599465	0.550482	1	-5.77431	-0.448385	9.72132	-1.73325	0.0867338	1	-4.96782	-0.345559	9.72132	-1.33942	0.184061	1	-5.83789	-0.225452	9.72132	-1.1203	0.265788	1	-6.38454	0.0217056	9.72132	0.103901	0.917496	1	-7.09751	-0.183648	9.72132	-1.4152	0.160512	1	-6.2436	0.105256
RRAS	0.217213	9.042	1.31672	0.191525	1	-4.54138	0.343874	9.042	1.93963	0.0557931	1	-3.91093	0.480917	9.042	1.8901	0.0622053	1	-4.2487	-0.0516316	9.042	-0.244979	0.807072	1	-6.33004	-0.407132	9.042	-1.86362	0.0658817	0.987227	-4.93073	-0.280479	9.042	-1.65104	0.102477	1	-5.5672	-0.153115	9.042	-0.861842	0.391237	1	-6.62561	-0.520126	9.042	-4.87874	4.67e-06	0.000124258	3.4229	-0.178509
S100A8	0.589928	6.33514	1.75467	0.0829757	1	-4.21892	0.15738	6.33514	0.427944	0.669791	1	-4.88516	0.623619	6.33514	1.18805	0.238175	1	-4.94694	0.63132	6.33514	1.49688	0.138186	1	-4.9773	1.30266	6.33514	3.17602	0.00209092	0.0601376	-1.68388	1.10196	6.33514	3.30571	0.00139647	0.0315213	-1.49811	1.63955	6.33514	4.84413	5.76e-06	0.000311484	3.58546	0.788651	6.33514	3.6699	0.000413783	0.00784953	-0.57883	0.734369
S100B	0.327182	8.97257	1.38586	0.169471	1	-4.49251	0.195628	8.97257	0.759264	0.449827	1	-4.97074	0.623404	8.97257	1.7212	0.0889089	1	-4.55779	-0.553997	8.97257	-1.75487	0.0829409	1	-4.87339	-1.15966	8.97257	-3.45357	0.000870415	0.0323359	-1.06354	-1.52294	8.97257	-5.73314	1.52e-07	9.34e-06	6.98508	-0.903138	8.97257	-3.34673	0.00122644	0.0308026	-1.71017	-1.43216	8.97257	-8.52013	3.78e-13	5.19e-11	19.4445	-0.335999
SAA4	-0.168606	3.83268	-0.589728	0.556961	1	-4.77272	0.62516	3.83268	2.05237	0.043258	1	-3.97229	-0.205239	3.83268	-0.457637	0.648399	1	-5.36972	0.932591	3.83268	2.63641	0.00998479	0.659439	-2.8026	0.370857	3.83268	0.993502	0.323328	1	-5.70726	0.358556	3.83268	1.23576	0.220003	1	-5.7194	0.478358	3.83268	1.58125	0.117593	1	-5.33289	0.373857	3.83268	1.94732	0.0546602	0.590726	-4.86511	-0.00666144
SEPX1	-0.113067	13.0585	-0.820811	0.414086	1	-5.0223	-0.109414	13.0585	-0.738156	0.462484	1	-5.14659	0.149199	13.0585	0.691565	0.491124	1	-5.91076	-0.0951104	13.0585	-0.540574	0.590237	1	-6.50012	-0.229023	13.0585	-1.22304	0.224747	1	-6.14194	-0.0534094	13.0585	-0.371242	0.711395	1	-7.11762	0.0601471	13.0585	0.401672	0.688949	1	-7.19644	0.0265394	13.0585	0.290252	0.772301	1	-7.38473	0.0923291
SERPING1	0.305103	12.4867	1.57254	0.119598	1	-4.36303	0.170854	12.4867	0.818407	0.415449	1	-5.10091	0.555044	12.4867	1.82481	0.0715963	1	-4.56865	-0.210805	12.4867	-0.852886	0.396156	1	-6.2924	-0.401093	12.4867	-1.53382	0.128844	1	-5.73582	-0.218007	12.4867	-1.08494	0.281063	1	-6.61216	-0.567201	12.4867	-2.71183	0.008119	0.13043	-3.74147	-0.637934	12.4867	-4.94356	3.6e-06	0.000100325	3.43463	-0.36734
SIGLEC1	0.408922	7.94955	1.05725	0.29344	1	-4.65449	0.66202	7.94955	1.60432	0.11241	1	-4.29472	0.165535	7.94955	0.26777	0.789535	1	-5.57256	1.61801	7.94955	3.69215	0.0003951	0.0587118	-0.0927718	1.21532	7.94955	2.70238	0.0083338	0.1728	-3.02426	2.27914	7.94955	6.51829	5.06e-09	3.93e-07	10.3398	2.12848	7.94955	5.84151	9.59e-08	7.77e-06	7.43652	1.47561	7.94955	6.3207	1.02e-08	4.79e-07	9.50986	0.315428
SLAMF6	0.284671	6.75706	0.968561	0.335555	1	-4.68409	0.600343	6.75706	1.91321	0.0591392	1	-4.03285	0.267255	6.75706	0.577367	0.565241	1	-5.42273	0.711255	6.75706	1.9682	0.0523557	1	-4.26346	0.452441	6.75706	1.21413	0.228114	1	-5.62499	0.879196	6.75706	3.05715	0.00299923	0.0610435	-2.23203	0.954368	6.75706	3.16916	0.00213544	0.0442781	-1.99232	0.404493	6.75706	2.21014	0.0296693	0.343547	-4.49557	0.0927021
SLC16A10	-0.272471	11.5801	-1.21606	0.227379	1	-4.72366	0.0948984	11.5801	0.395005	0.693844	1	-5.30141	0.0288602	11.5801	0.0823711	0.934548	1	-6.13754	-0.69493	11.5801	-2.405	0.0183772	1	-3.85368	-1.87353	11.5801	-5.95132	5.99e-08	2.24e-05	7.89797	-1.66688	11.5801	-6.99574	6.02e-10	6.71e-08	12.187	-1.56023	11.5801	-6.24229	1.7e-08	1.52e-06	8.84021	-1.4	11.5801	-8.68911	1.7e-13	2.75e-11	20.0729	-0.724149
SLC16A2	0.274759	6.86884	1.43143	0.15603	1	-4.4337	0.174049	6.86884	0.833976	0.406668	1	-4.78694	0.202456	6.86884	0.66647	0.506943	1	-5.40889	0.0724885	6.86884	0.297441	0.766867	1	-6.05028	0.0740122	6.86884	0.302409	0.763091	1	-6.33675	-0.213883	6.86884	-1.08378	0.281572	1	-6.05253	-0.442874	6.86884	-2.10795	0.0380264	0.494953	-4.54286	-0.414848	6.86884	-3.27237	0.0015207	0.0237869	-1.82256	-0.252506
SLCO1C1	0.0152434	3.30452	0.049315	0.960786	1	-4.83945	0.616237	3.30452	1.85413	0.0672426	1	-4.14087	0.248764	3.30452	0.513941	0.608647	1	-5.34661	0.50199	3.30452	1.28228	0.203285	1	-5.15632	-0.0203124	3.30452	-0.0492965	0.9608	1	-6.15965	0.338316	3.30452	1.06851	0.288363	1	-5.89573	0.461548	3.30452	1.39642	0.166281	1	-5.58657	0.0787932	3.30452	0.386884	0.699769	1	-6.62769	-0.0340331
SOCS3	0.28282	10.4872	0.963873	0.337894	1	-4.83363	0.458215	10.4872	1.45903	0.148309	1	-4.46709	0.938333	10.4872	2.15162	0.0343171	1	-3.8732	0.360356	10.4872	0.986131	0.326919	1	-6.01216	1.10411	10.4872	3.082	0.00278572	0.0719541	-2.31468	1.02114	10.4872	3.56081	0.000613634	0.0156318	-1.14341	1.26351	10.4872	4.26754	5.19e-05	0.00210406	1.11268	0.567058	10.4872	3.07016	0.00284072	0.0418642	-2.81675	0.596982
SOCS6	0.119983	10.5585	1.02894	0.30647	1	-4.82609	0.152577	10.5585	1.21021	0.229605	1	-4.73204	0.0228662	10.5585	0.12268	0.902655	1	-6.01496	-0.18602	10.5585	-1.24057	0.21823	1	-5.78004	-0.284868	10.5585	-1.84956	0.0679064	1	-5.1332	-0.194158	10.5585	-1.62743	0.107405	1	-5.7926	-0.358636	10.5585	-2.8349	0.00574508	0.102446	-3.31569	-0.377596	10.5585	-4.97648	3.15e-06	9.07e-05	3.65539	-0.264006
SOD2	-0.00767315	11.5064	-0.0763005	0.939362	1	-5.24965	0.0139931	11.5064	0.128748	0.897866	1	-5.32835	0.151815	11.5064	0.962605	0.338518	1	-5.66709	-0.16282	11.5064	-1.27077	0.207331	1	-5.82276	-0.318334	11.5064	-2.37897	0.0196364	0.368584	-4.13438	-0.3371	11.5064	-3.26056	0.00160908	0.0358663	-2.13937	-0.163614	11.5064	-1.51881	0.132578	1	-6.11615	-0.270792	11.5064	-4.07282	0.000100772	0.00221847	0.252513	-0.030483
SPN	0.0485709	5.78849	0.220593	0.825947	1	-4.87297	0.160463	5.78849	0.676285	0.500724	1	-4.82258	-0.120526	5.78849	-0.344462	0.731363	1	-5.48173	0.0343015	5.78849	0.123051	0.902362	1	-6.01422	-0.18137	5.78849	-0.626204	0.532885	1	-6.08462	-0.434176	5.78849	-1.91201	0.0592953	0.724213	-4.77913	-0.109836	5.78849	-0.46585	0.642533	1	-6.53682	-0.283747	5.78849	-1.96035	0.0530939	0.578267	-4.92096	-0.060887
ST14	-0.120332	13.832	-0.983391	0.328249	1	-4.89824	-0.143591	13.832	-1.09214	0.277906	1	-4.87773	-0.0764856	13.832	-0.401431	0.689126	1	-6.0427	-0.105527	13.832	-0.675385	0.501293	1	-6.39227	0.0339967	13.832	0.20318	0.839487	1	-6.83055	-0.16193	13.832	-1.26957	0.207757	1	-6.35845	-0.113924	13.832	-0.858462	0.393089	1	-6.88305	0.0166701	13.832	0.208598	0.83524	1	-7.37622	0.0683469
STAB1	0.224787	11.8764	0.81276	0.418684	1	-5.03067	0.288446	11.8764	0.968189	0.335767	1	-4.99535	0.554268	11.8764	1.27953	0.204279	1	-5.36324	-0.619451	11.8764	-1.73658	0.0861757	1	-5.1678	-1.16615	11.8764	-3.08621	0.00275599	0.0719541	-2.37196	-2.0379	11.8764	-6.81408	1.41e-09	1.32e-07	11.3593	-1.2694	11.8764	-4.15735	7.8e-05	0.00309177	0.634417	-1.70917	11.8764	-8.55443	3.54e-13	5.19e-11	19.3423	-0.394321
STAT1	0.361926	12.8725	1.69373	0.0940347	1	-4.21742	0.13501	12.8725	0.58285	0.561561	1	-5.21753	0.712338	12.8725	2.14675	0.0347064	1	-3.97859	1.17095	12.8725	4.29225	4.73e-05	0.0120444	1.62989	1.75379	12.8725	5.94056	6.28e-08	2.24e-05	7.84571	2.17046	12.8725	9.55399	4.71e-15	4.2e-12	23.7971	2.00591	12.8725	8.50987	5.89e-13	2.1e-10	18.9654	1.55039	12.8725	10.203	1.27e-16	2.83e-14	27.2173	0.767453
STAT2	0.0635849	11.7306	0.340466	0.734358	1	-5.19843	0.11854	11.7306	0.588027	0.558097	1	-5.19038	0.251599	11.7306	0.861452	0.39145	1	-5.74392	0.664989	11.7306	2.86856	0.00521737	0.404504	-2.72862	0.540325	11.7306	2.21956	0.0291529	0.495419	-4.48465	1.11073	11.7306	5.86891	8.53e-08	5.63e-06	7.32447	0.651339	11.7306	3.31641	0.00135009	0.0329791	-2.06351	0.697036	11.7306	5.61463	2.23e-07	7.79e-06	6.17154	0.0758608
STAT3	0.292782	12.0416	2.62892	0.0101896	1	-2.81215	0.358276	12.0416	2.98696	0.00369548	1	-2.04636	0.517871	12.0416	2.99122	0.0036493	0.670297	-2.04115	0.146295	12.0416	1.03262	0.304758	1	-6.10815	0.214375	12.0416	1.44369	0.152559	1	-5.85837	0.383463	12.0416	3.34291	0.00124141	0.0283805	-1.91079	0.474652	12.0416	3.98164	0.000145221	0.00539495	0.0297873	-0.00209607	12.0416	-0.0281665	0.977593	1	-7.43108	0.0969393
STAT5A	0.311661	8.99493	1.82738	0.0712064	1	-4.0723	0.227408	8.99493	1.22385	0.224443	1	-4.62441	0.660667	8.99493	2.5536	0.0124741	1	-2.93545	0.446039	8.99493	2.11706	0.0372226	1	-4.19375	0.651383	8.99493	3.13084	0.00240072	0.0658608	-2.03501	0.834066	8.99493	5.02713	2.79e-06	0.000138176	4.14213	0.881616	8.99493	5.09099	2.16e-06	0.000124188	4.32236	0.430575	8.99493	4.01541	0.000123908	0.00263038	0.284803	0.304647
TAB1	-0.0213794	10.7106	-0.131489	0.895704	1	-5.20485	0.128089	10.7106	0.732603	0.465847	1	-5.09165	0.106983	10.7106	0.417898	0.677092	1	-5.96977	-0.30727	10.7106	-1.46875	0.145648	1	-5.49663	-0.813615	10.7106	-3.69534	0.000390863	0.0169996	-0.485184	-0.457948	10.7106	-2.73581	0.00759586	0.125416	-3.51196	-0.17521	10.7106	-1.00944	0.315673	1	-6.69931	-0.450836	10.7106	-4.05766	0.000106444	0.00231476	0.252992	-0.149477
TAB2	0.155044	12.2354	1.76299	0.081552	1	-4.13312	0.148667	12.2354	1.56812	0.120625	1	-4.40404	0.109786	12.2354	0.795489	0.428579	1	-5.83843	-0.0873	12.2354	-0.777514	0.439047	1	-6.3498	-0.341871	12.2354	-2.88366	0.0049954	0.114202	-2.92734	-0.241545	12.2354	-2.65133	0.00958735	0.156845	-3.80312	-0.113228	12.2354	-1.19472	0.235571	1	-6.57735	-0.336682	12.2354	-5.73874	1.31e-07	4.86e-06	6.66728	-0.141912
TAC3	-0.451104	6.90498	-0.508013	0.612836	1	-4.93813	-2.49993	6.90498	-2.26839	0.0259888	1	-3.62279	-2.89373	6.90498	-1.66757	0.0992939	1	-4.38818	-1.18139	6.90498	-0.993517	0.32344	1	-5.73396	-2.47683	6.90498	-1.83491	0.0702191	1	-4.76076	-2.89016	6.90498	-2.79829	0.00642877	0.111299	-2.96332	-3.1965	6.90498	-2.87583	0.00515722	0.0938403	-2.81435	-1.08811	6.90498	-1.55429	0.123817	1	-5.6639	-1.14783
TAP1	-0.0880577	10.9322	-0.3222	0.748105	1	-5.10794	0.120379	10.9322	0.411135	0.682025	1	-5.16407	0.34708	10.9322	0.827358	0.410387	1	-5.66037	1.16485	10.9322	3.66089	0.000439001	0.0596632	-0.398107	1.74408	10.9322	5.38044	6.64e-07	9.1e-05	5.57905	2.25265	10.9322	8.70873	2.35e-13	5.23e-11	19.9642	2.13427	10.9322	7.99057	6.46e-12	1.05e-09	16.6348	1.90583	10.9322	10.6159	1.83e-17	5.43e-15	29.1933	0.851007
TAP2	0.24522	8.96665	0.707563	0.481182	1	-4.84449	0.375325	8.96665	1.00906	0.315855	1	-4.74265	0.814596	8.96665	1.5858	0.116556	1	-4.63491	1.42949	8.96665	3.64156	0.00046842	0.0596632	-0.302028	1.83914	8.96665	4.81102	6.56e-06	0.00059324	3.50439	2.50592	8.96665	8.06668	4.55e-12	7.38e-10	17.1376	2.21076	8.96665	6.81378	1.36e-09	1.35e-07	11.5143	1.77077	8.96665	8.50202	4.13e-13	5.26e-11	19.3735	0.725303
TBP10	-0.188298	12.7362	-1.65559	0.101549	1	-4.2654	0.0504219	12.7362	0.411037	0.682096	1	-5.29568	0.0114652	12.7362	0.0644466	0.948768	1	-6.14336	-0.212643	12.7362	-1.46585	0.146436	1	-5.59421	-0.779685	12.7362	-5.08784	2.19e-06	0.000243686	4.3848	-0.572119	12.7362	-4.85273	5.57e-06	0.000248426	3.23633	-0.380742	12.7362	-3.10212	0.00261936	0.0513279	-2.70147	-0.405	12.7362	-5.04058	2.43e-06	7.11e-05	3.81704	-0.175449
TEC	0.0305019	11.4629	0.226168	0.821622	1	-5.22517	0.247652	11.4629	1.71031	0.0909125	1	-4.21477	0.208759	11.4629	0.988718	0.32565	1	-5.63467	0.161263	11.4629	0.949089	0.345308	1	-6.17285	-0.18751	11.4629	-1.05085	0.29635	1	-6.32114	-0.126206	11.4629	-0.915039	0.3628	1	-6.74773	0.141095	11.4629	0.984917	0.327503	1	-6.77396	-0.13663	11.4629	-1.5116	0.134191	1	-6.26787	0.00769735
TG	-0.00797732	4.84779	-0.0274026	0.978204	1	-4.85877	0.57086	4.84779	1.8416	0.0690751	1	-4.12904	-0.125873	4.84779	-0.27327	0.785319	1	-5.45559	0.0200786	4.84779	0.054445	0.95671	1	-5.96448	0.147174	4.84779	0.387456	0.699402	1	-6.1541	0.152519	4.84779	0.515587	0.607502	1	-6.37857	0.199328	4.84779	0.644499	0.521014	1	-6.38911	-0.0503905	4.84779	-0.266736	0.790292	1	-6.71906	-0.0527826
THRa	0.0250146	9.69986	0.107881	0.914348	1	-5.12544	-0.017315	9.69986	-0.0685983	0.945473	1	-5.19771	0.610262	9.69986	1.74642	0.0844072	1	-4.56226	-0.22802	9.69986	-0.767237	0.445099	1	-6.1499	-0.517825	9.69986	-1.69417	0.0939512	1	-5.30364	-0.460964	9.69986	-1.9339	0.056504	0.7046	-5.16145	-0.235203	9.69986	-0.946978	0.346376	1	-6.63838	-0.44174	9.69986	-2.89853	0.0047239	0.0658098	-3.20291	-0.008344
THRb	0.173668	8.67675	0.664528	0.508179	1	-4.91774	-0.218501	8.67675	-0.74622	0.457625	1	-4.91906	0.0304612	8.67675	0.0722065	0.94261	1	-5.80021	-0.447076	8.67675	-1.28829	0.201194	1	-5.48074	0.038388	8.67675	0.116157	0.907807	1	-6.6216	-0.430037	8.67675	-1.58623	0.116457	1	-5.6237	0.145326	8.67675	0.528268	0.598711	1	-6.84012	-0.193269	8.67675	-1.11712	0.26696	1	-6.49111	0.291701
TJP2	0.0764929	13.0108	0.571092	0.569467	1	-5.1506	0.0661164	13.0108	0.458845	0.647534	1	-5.2772	-0.025315	13.0108	-0.12128	0.90376	1	-6.13679	-0.207021	13.0108	-1.21509	0.227748	1	-5.91912	0.00634198	13.0108	0.0347015	0.9724	1	-6.87804	-0.407246	13.0108	-2.93524	0.00430121	0.0798949	-3.06798	-0.21652	13.0108	-1.49826	0.137828	1	-6.16748	-0.30834	13.0108	-3.44984	0.000860645	0.014343	-1.80261	-0.0206497
TJP3	0.0378661	10.4634	0.257403	0.7975	1	-5.15709	0.156637	10.4634	0.988808	0.325607	1	-4.89998	0.0382424	10.4634	0.163311	0.870667	1	-5.98864	-0.0559071	10.4634	-0.29992	0.764982	1	-6.47977	0.0541025	10.4634	0.285943	0.775628	1	-6.76844	-0.144309	10.4634	-0.96703	0.336315	1	-6.61815	0.163595	10.4634	1.05998	0.292204	1	-6.62087	-0.0854663	10.4634	-0.892979	0.374285	1	-6.92465	0.115147
TLR10	0.231206	7.06234	0.778724	0.438338	1	-4.77592	0.56793	7.06234	1.79923	0.0755853	1	-4.12119	0.00279045	7.06234	0.00586658	0.995333	1	-5.59782	0.374822	7.06234	1.01859	0.311335	1	-5.62461	-0.295873	7.06234	-0.758596	0.450225	1	-6.07706	-0.0307804	7.06234	-0.102133	0.918895	1	-6.64603	-0.134811	7.06234	-0.421463	0.674497	1	-6.63327	-0.365186	7.06234	-1.90908	0.059485	0.63517	-5.11114	-0.406749
TLR2	0.370206	9.88228	2.11819	0.037124	1	-3.68814	0.292581	9.88228	1.53906	0.127563	1	-4.37567	0.325354	9.88228	1.17862	0.241889	1	-5.29504	0.169143	9.88228	0.763447	0.447343	1	-6.17063	0.0109087	9.88228	0.0481963	0.961675	1	-6.73419	0.285372	9.88228	1.62223	0.108514	1	-5.72492	-0.14779	9.88228	-0.778294	0.43859	1	-6.77674	-0.244998	9.88228	-2.16384	0.0331648	0.379098	-4.96993	-0.322687
TLR4	0.300657	10.343	1.85681	0.0668557	1	-4.00847	0.28405	10.343	1.61972	0.109054	1	-4.30253	0.455511	10.343	1.80996	0.0738914	1	-4.49525	-0.457503	10.343	-2.12925	0.0361709	1	-4.30079	-0.115865	10.343	-0.544927	0.587253	1	-6.64367	-0.416428	10.343	-2.46716	0.0156574	0.234624	-4.11064	-0.028351	10.343	-0.163026	0.870891	1	-7.14872	-0.570424	10.343	-5.28427	8.95e-07	2.9e-05	4.89631	0.0574395
TLR7	0.0273307	7.45735	0.111077	0.911821	1	-4.93848	0.0353341	7.45735	0.1323	0.895065	1	-4.99253	0.0395437	7.45735	0.100964	0.919821	1	-5.63276	0.246304	7.45735	0.808601	0.421037	1	-5.84471	0.0899307	7.45735	0.294701	0.768952	1	-6.40965	-0.120365	7.45735	-0.485905	0.628304	1	-6.58007	0.0550043	7.45735	0.212978	0.831862	1	-6.76319	-0.00524887	7.45735	-0.033818	0.973098	1	-6.9382	0.0516616
TLR8	0.365591	7.8536	1.5365	0.128186	1	-4.35402	0.548126	7.8536	2.155	0.0340341	1	-3.72048	0.288708	7.8536	0.764258	0.446862	1	-5.4101	0.284451	7.8536	0.956536	0.341556	1	-5.74286	-0.0707438	7.8536	-0.23077	0.818056	1	-6.42303	0.348649	7.8536	1.47478	0.144024	1	-5.67342	0.490381	7.8536	1.99202	0.0496289	0.618868	-4.89564	-0.111904	7.8536	-0.752107	0.453978	1	-6.71931	-0.0966768
TLR9	0.17919	5.44435	0.711859	0.478532	1	-4.76109	0.274574	5.44435	1.01238	0.314272	1	-4.67429	0.299722	5.44435	0.760357	0.449177	1	-5.27004	0.24299	5.44435	0.764821	0.446529	1	-5.71434	0.559774	5.44435	1.73181	0.0869907	1	-4.82772	0.353262	5.44435	1.3849	0.169763	1	-5.59595	0.882205	5.44435	3.36084	0.00117257	0.0298705	-1.37134	0.29866	5.44435	1.82486	0.0713892	0.743457	-5.15161	0.429068
TNF	0.368352	7.19146	1.18807	0.238166	1	-4.58164	0.508733	7.19146	1.52691	0.130553	1	-4.35995	0.145563	7.19146	0.294513	0.769095	1	-5.54959	0.776011	7.19146	2.05656	0.0428426	1	-4.13573	0.505915	7.19146	1.3099	0.193814	1	-5.55815	0.734656	7.19146	2.41613	0.0178614	0.261068	-3.8598	1.07707	7.19146	3.44549	0.000893482	0.0256977	-1.23068	0.413339	7.19146	2.16549	0.0330342	0.379098	-4.62953	0.185106
TNFAIP3	0.277207	9.59248	1.39713	0.166069	1	-4.48052	0.436384	9.59248	2.05033	0.043461	1	-3.76221	0.412983	9.59248	1.33576	0.185248	1	-5.07365	0.255552	9.59248	1.02774	0.307034	1	-5.89213	0.647228	9.59248	2.63661	0.00997916	0.204538	-3.39136	0.388745	9.59248	1.96895	0.0522674	0.661014	-5.07568	0.673431	9.59248	3.30351	0.00140617	0.0336948	-1.92323	0.141409	9.59248	1.13955	0.257541	1	-6.58333	0.277998
TNFRSF13B	0.15337	4.08258	0.519992	0.604442	1	-4.79534	-0.0368942	4.08258	-0.115354	0.908441	1	-4.89227	-0.192948	4.08258	-0.411764	0.681565	1	-5.39431	0.0905115	4.08258	0.241751	0.809565	1	-5.91536	-0.498318	4.08258	-1.26018	0.211105	1	-5.41719	0.0440118	4.08258	0.145721	0.884492	1	-6.46986	-0.0147351	4.08258	-0.0465686	0.962968	1	-6.56214	-0.0902296	4.08258	-0.468355	0.64068	1	-6.61359	-0.246709
TNFSF10	0.0505075	12.7139	0.198666	0.84301	1	-5.25751	0.0459108	12.7139	0.167234	0.867592	1	-5.34608	0.332517	12.7139	0.838602	0.404101	1	-5.8043	0.973239	12.7139	2.9973	0.00359185	0.291136	-2.4019	1.11888	12.7139	3.21601	0.0018532	0.0541741	-1.99742	1.36556	12.7139	5.10765	2.04e-06	0.000108756	4.22684	1.4631	12.7139	5.25582	1.12e-06	7.69e-05	4.7324	1.2	12.7139	7.13946	2.49e-10	1.58e-08	12.8464	0.602693
TOPOII	-0.0457181	9.72384	-0.190701	0.849221	1	-5.13701	-0.187431	9.72384	-0.712799	0.477953	1	-5.03337	-0.424912	9.72384	-1.07002	0.287685	1	-5.38708	-0.301078	9.72384	-0.978302	0.330744	1	-5.99715	-1.01267	9.72384	-3.08264	0.00277803	0.0719541	-2.21883	-0.878643	9.72384	-3.49409	0.000762912	0.0183841	-1.29047	-0.725659	9.72384	-2.74361	0.00743244	0.122718	-3.46629	-0.611547	9.72384	-3.73484	0.00033156	0.00642648	-0.723739	-0.386725
TP53	0.0704058	10.03	0.491789	0.624155	1	-5.06393	0.0757335	10.03	0.487737	0.627011	1	-5.13355	0.377424	10.03	1.70674	0.0915782	1	-4.62466	-0.0723452	10.03	-0.398061	0.691599	1	-6.39417	-0.202488	10.03	-1.09261	0.277701	1	-6.16066	-0.132913	10.03	-0.917001	0.361777	1	-6.61639	0.20207	10.03	1.35104	0.180324	1	-6.22774	-0.140826	10.03	-1.48305	0.141607	1	-6.18447	0.12662
TRAF2	0.0835378	10.9093	0.309744	0.757528	1	-5.16063	0.318876	10.9093	1.10566	0.272051	1	-4.82423	0.540347	10.9093	1.31137	0.19333	1	-5.24469	0.28192	10.9093	0.839258	0.403722	1	-6.21344	0.185462	10.9093	0.535948	0.59342	1	-6.68864	0.614034	10.9093	2.29071	0.0245021	0.341344	-4.56805	0.708991	10.9093	2.54168	0.012881	0.19302	-4.08589	0.292109	10.9093	1.70536	0.091629	0.928367	-5.92343	0.206517
TRAF6	0.000832687	11.5719	0.00781158	0.993786	1	-5.2546	0.185595	11.5719	1.61981	0.109035	1	-4.33186	0.29711	11.5719	1.78947	0.0771551	1	-4.60745	-0.0323406	11.5719	-0.23909	0.81162	1	-6.5971	-0.295477	11.5719	-2.08241	0.0403583	0.660246	-4.7624	-0.476024	11.5719	-4.32652	4.17e-05	0.0014564	1.32079	-0.296018	11.5719	-2.58112	0.0115907	0.175156	-4.03421	-0.421407	11.5719	-5.64894	1.92e-07	6.86e-06	6.31374	-0.0939927
TREM1	0.236267	4.70038	0.826112	0.411089	1	-4.71645	0.141622	4.70038	0.457514	0.648487	1	-4.85444	0.134594	4.70038	0.298551	0.766023	1	-5.44647	0.363989	4.70038	1.00933	0.315723	1	-5.48429	0.208545	4.70038	0.555491	0.58004	1	-6.0644	0.556552	4.70038	1.92161	0.0580578	0.71399	-4.71853	0.606783	4.70038	2.00635	0.0480478	0.607651	-4.64034	0.294602	4.70038	1.60954	0.111052	1	-5.47494	0.0877537
TTC7A	0.0304691	9.56754	0.217361	0.828456	1	-5.09585	0.101248	9.56754	0.668517	0.505643	1	-5.02913	-0.11365	9.56754	-0.502405	0.616701	1	-5.77412	-0.0340859	9.56754	-0.192527	0.847795	1	-6.40823	-0.293902	9.56754	-1.61047	0.11106	1	-5.4226	-0.154029	9.56754	-1.08757	0.279908	1	-6.39755	0.0935145	9.56754	0.636568	0.526143	1	-6.8776	-0.120481	9.56754	-1.31503	0.191888	1	-6.36209	-0.0330199
TYK2	0.0901186	11.1928	0.590092	0.556719	1	-5.1062	0.191805	11.1928	1.1659	0.246965	1	-4.79696	0.654909	11.1928	2.79535	0.00642762	0.818694	-2.51882	-0.153774	11.1928	-0.786813	0.433613	1	-6.2815	-0.263542	11.1928	-1.30295	0.196163	1	-6.01309	-0.209162	11.1928	-1.33461	0.185623	1	-6.26179	0.165695	11.1928	1.02169	0.309871	1	-6.7223	-0.290252	11.1928	-2.78264	0.00658761	0.0892099	-3.65023	0.141888
TYROBP	0.366764	10.1206	2.04727	0.0437672	1	-3.77199	0.321949	10.1206	1.65662	0.10134	1	-4.25194	0.647269	10.1206	2.35667	0.020775	1	-3.44986	0.136881	10.1206	0.601855	0.548898	1	-6.30844	0.023787	10.1206	0.102225	0.918822	1	-6.75873	-0.287107	10.1206	-1.54407	0.126344	1	-5.84672	0.178335	10.1206	0.935792	0.352072	1	-6.69472	-0.408686	10.1206	-3.46902	0.000808357	0.0139648	-1.6159	0.0887445
USP18	-0.224399	11.1935	-0.56024	0.576862	1	-5.04778	-0.523945	11.1935	-1.17584	0.243104	1	-4.72062	-0.0157398	11.1935	-0.0249264	0.980175	1	-5.97469	1.13558	11.1935	2.43441	0.0171138	0.984427	-3.73261	1.92494	11.1935	4.02371	0.000128013	0.00634088	0.535101	2.73304	11.1935	7.13268	3.73e-10	4.43e-08	12.7092	2.80856	11.1935	7.09091	4.49e-10	5.34e-08	12.4581	2.64581	11.1935	9.58016	3.49e-15	6.91e-13	24.0034	1.24916
VCAM1	0.384157	10.3533	1.22598	0.223677	1	-4.66403	0.362343	10.3533	1.06863	0.288339	1	-4.84036	0.784599	10.3533	1.64746	0.103248	1	-4.7739	0.320899	10.3533	0.81434	0.417784	1	-6.21032	-0.366583	10.3533	-0.869676	0.386989	1	-6.39493	-0.471763	10.3533	-1.4314	0.156077	1	-6.0389	-0.367572	10.3533	-1.06371	0.290551	1	-6.57369	-0.716319	10.3533	-3.47438	0.000797492	0.013942	-1.62712	-0.287877
VEGFA	0.0879031	14.9635	0.380323	0.704669	1	-5.17972	0.319281	14.9635	1.27937	0.204302	1	-4.69064	1.1931	14.9635	3.22971	0.00177136	0.510256	-1.37022	0.0718134	14.9635	0.243288	0.808378	1	-6.55976	0.0814859	14.9635	0.258926	0.796328	1	-6.79259	-0.193578	14.9635	-0.807164	0.42186	1	-6.81016	0.446482	14.9635	1.77342	0.079797	0.923985	-5.66488	-0.219254	14.9635	-1.33771	0.184411	1	-6.46371	0.42447
VEGFB	-0.125238	11.8722	-0.872901	0.385214	1	-4.98694	0.0368948	11.8722	0.238965	0.811716	1	-5.33594	0.127353	11.8722	0.567688	0.571766	1	-5.98325	-0.401845	11.8722	-2.18408	0.0317538	1	-4.33042	-0.805779	11.8722	-4.15357	7.85e-05	0.00437408	0.962017	-0.689309	11.8722	-4.63821	1.28e-05	0.000520267	2.43618	-0.421853	11.8722	-2.72972	0.00772565	0.126389	-3.6882	-0.540361	11.8722	-5.56107	2.8e-07	9.59e-06	5.9348	-0.14084
VHL	0.00158912	9.90743	0.0117427	0.990659	1	-5.15781	0.149663	9.90743	1.02907	0.306412	1	-4.85418	-0.0614306	9.90743	-0.282813	0.778019	1	-5.92502	-0.45202	9.90743	-2.56102	0.0122302	0.752028	-3.34801	-0.776985	9.90743	-4.23544	5.83e-05	0.00346279	1.37083	-0.719729	9.90743	-5.10101	2.07e-06	0.000108756	4.33655	-0.653085	9.90743	-4.38563	3.34e-05	0.0014541	1.59303	-0.712036	9.90743	-7.87902	7.84e-12	6.99e-10	16.3804	-0.34041
WEE1	0.030829	10.6022	0.1514	0.880024	1	-5.19062	0.207317	10.6022	0.948987	0.345359	1	-4.94558	0.180232	10.6022	0.564075	0.574212	1	-5.88824	-0.22438	10.6022	-0.859148	0.392712	1	-6.17438	0.20718	10.6022	0.792292	0.43043	1	-6.52435	-0.486936	10.6022	-2.31681	0.0229573	0.324901	-4.48067	-0.259961	10.6022	-1.18901	0.237799	1	-6.48055	-0.374977	10.6022	-2.78178	0.0066037	0.0892099	-3.60517	0.0699459
YWHAZ	0.00680972	15.0158	0.0525389	0.958224	1	-5.22458	0.0331854	15.0158	0.237867	0.812566	1	-5.2884	-0.141316	15.0158	-0.701085	0.485194	1	-5.84897	-0.260435	15.0158	-1.58123	0.117597	1	-5.36186	-0.423974	15.0158	-2.42221	0.0175849	0.337176	-3.99002	-0.474597	15.0158	-3.53872	0.000659083	0.0163233	-1.26498	-0.455638	15.0158	-3.26777	0.00157318	0.0355099	-2.16478	-0.419462	15.0158	-4.93618	3.71e-06	0.000101757	3.48015	-0.228864
ZAP70	0.435315	5.3319	1.46633	0.146305	1	-4.4198	0.923645	5.3319	2.92207	0.00446951	1	-2.99341	1.29803	5.3319	2.89	0.00490487	0.741394	-2.14546	0.138105	5.3319	0.364878	0.716123	1	-5.9147	0.571604	5.3319	1.48674	0.140841	1	-5.18941	0.101343	5.3319	0.332243	0.740536	1	-6.46316	0.635976	5.3319	2.02264	0.0463024	0.589759	-4.63198	-0.378683	5.3319	-1.93085	0.0566957	0.609034	-4.95869	0.321253
aThe included columns are logFC: the log2 fold change value in the test group compared to the contrast group, AveExpr: the average count expression value for the gene across all samples, t: the T statistic for a given gene and contrast, P Value: the calculated P value for a given gene and contrast, adj.P.Val: the P value adjusted for multiple testing using the Benjamini Yekutieli correction metho…
[truncated: 59 more columns]

## Sheet: Supplemental Table 3
Supplemental Table 3. Principle component loading gene values for placenta and thymus.
Placenta	Gene ID	PC1	PC2	PC3	PC4	PC5	PC6		Thymus	Gene ID	PC1	PC2	PC3	PC4	PC5	PC6
	HIF1A	0.99016	0.01934	-0.08688	0.07168	0.05353	0.06055			ARG2	0.99028	-0.00523	-0.08004	0.01926	0.09679	-0.05625
	IL33	0.98798	0.12246	-0.01434	0.07456	0.02975	0.04743			RND2	0.9855	0.01432	-0.08687	0.1242	-0.03815	-0.0645
	IFNGR1	0.98757	0.13859	0.00055	0.04733	-0.05653	0.00793			NCF4	0.98418	-0.02817	-0.10266	0.11844	0.02872	-0.07209
	SLC16A10	0.98618	-0.09017	0.09947	0.02385	0.07628	-0.05508			ITGAM	0.98011	0.07742	0.06793	-0.01666	0.13496	-0.10138
	HMGB1	0.98615	-0.09116	-0.02079	-0.10267	-0.0669	0.0613			HIF1A	0.97979	0.18557	-0.04722	0.03013	0.02241	-0.04411
	MAP3K7	0.98593	0.06986	0.04437	0.08992	0.11307	0.01471			MYC	0.97275	-0.0973	0.13808	-0.10059	0.11496	-0.04345
	PID1	0.98342	0.02045	0.14055	0.06939	0.01193	0.08809			PARP1	0.97112	-0.10272	-0.16328	-0.12272	0.02108	-0.06493
	PRKD1	0.98333	0.12465	-0.01028	-0.07906	0.08322	0.0652			CLDN1	0.96885	0.20093	0.00589	-0.04335	0.08589	0.108
	ETS1	0.98308	0.14651	0.05333	-0.03486	0.05415	-0.07138			CDC25B	0.96703	-0.17509	-0.00829	-0.16727	0.06163	-0.04851
	S100B	0.98202	0.16449	-0.04323	0.03901	-0.02578	0.06722			TAB1	0.96593	0.20823	-0.06287	-0.13789	-0.02039	0.01544
	ALOX5AP	0.98195	0.16979	-0.07931	0.01253	-0.01724	0.01403			MAP2K4	0.96552	0.103	-0.06082	-0.00291	0.18621	-0.13702
	KRAS	0.9819	-0.12918	-0.04555	0.10475	-0.07751	-0.01102			TBP10	0.95991	-0.1438	-0.06743	0.18236	-0.03352	-0.13773
	LY9	0.97796	0.17465	0.01163	-0.02654	-0.05493	0.09607			PPP1R14C	0.94806	0.02047	0.25487	0.09811	0.16107	-0.0154
	VHL	0.97458	-0.10873	0.00234	-0.02939	-0.13371	-0.14005			NLRX1	0.94658	0.21571	0.1536	0.12511	-0.13423	-0.01399
	HIF1AN	0.97289	-0.09705	0.16091	0.02565	-0.08904	-0.09791			PAK1	0.94572	0.05427	0.07382	0.29631	0.06621	-0.07101
	STAB1	0.96901	0.11612	-0.16005	0.14374	0.01512	0.03212			PTGS1	0.94544	0.0439	0.17849	0.10109	-0.24683	0.03472
	GSK3B	0.96827	-0.15214	0.13068	0.12875	0.06377	-0.03992			PSMD8	0.9449	-0.05923	-0.03377	0.22699	-0.22576	-0.00423
	IGSF6	0.96792	0.1675	0.12743	0.00992	-0.13623	-0.01355			VEGFB	0.94366	-0.12599	-0.1218	0.2393	-0.07668	-0.12511
	RRAS	0.96739	0.14217	0.18386	-0.03392	0.01381	-0.09382			MCM2	0.94311	-0.28224	0.05447	-0.13864	-0.08638	-0.03508
	BIRC6	0.96698	-0.16062	0.18169	0.03467	-0.0701	0.0048			CASP9	0.94242	-0.03315	0.02545	0.32758	-0.04062	-0.03389
	JAK2	0.96631	0.19207	-0.16669	-0.01798	-0.02915	0.02014			STAB1	0.94197	-0.22036	0.02182	-0.02706	-0.25006	0.01977
	C5AR1	0.96432	0.01318	-0.12778	0.02025	0.22875	-0.02925			EGLN2	0.9392	0.31614	-0.00282	-0.08765	0.08594	-0.05362
	PIK3CG	0.96341	0.15278	-0.1855	0.00763	-0.06456	-0.09929			RHOU	0.93359	0.33103	0.07021	-0.06756	-0.089	0.03766
	ARNT	0.96288	0.03558	0.22125	0.14617	0.02613	-0.02429			PGF	0.93152	0.1565	-0.1536	0.28005	-0.04115	-0.06373
	ATM	0.96181	-0.11354	0.215	0.05214	0.11309	0.01752			HO2	0.93123	0.10544	0.08496	0.29197	-0.04443	-0.16511
	MAPK14	0.95891	-0.19002	0.19923	0.0127	-0.04125	0.05323			CLEC4G	0.92949	0.0173	-0.15498	-0.26593	0.08964	0.18158
	TAB2	0.95468	-0.03373	0.18945	-0.03876	-0.22173	0.02995			MAPK14	0.9241	-0.16212	-0.02118	0.29947	-0.16739	-0.04016
	VEGFB	0.95414	0.1489	0.2349	0.04522	-0.06776	-0.07502			ADAM17	0.92339	-0.11865	0.14369	0.2342	-0.23478	0.05148
	LTA4H	0.95396	-0.02038	0.27107	-0.00028	-0.00777	0.12652			IFNA1	0.92109	0.2366	-0.12279	-0.18323	0.20186	-0.07886
	ACTG2	0.95063	-0.12902	-0.19851	0.06204	-0.03623	0.18731			FN1	0.92088	-0.33521	-0.05824	0.17021	0.08475	-0.00781
	YWHAZ	0.94738	-0.23197	-0.16111	-0.00566	-0.1373	-0.0618			PRKD1	0.91958	-0.04901	-0.23306	0.31209	-0.01529	0.0042
	TRAF6	0.94646	0.12565	-0.0155	0.21679	0.19464	-0.0574			PKMYT1	0.91851	-0.01786	0.19715	-0.33625	-0.06354	-0.00682
	SOD2	0.94521	0.28773	0.14018	0.05849	-0.02284	0.01435			MAP3K7	0.91736	-0.34141	-0.1636	-0.06721	0.01868	0.10127
	VCAM1	0.94449	0.06254	0.01941	0.04951	0.29031	0.13007			IFNE	0.91728	0.11874	0.08482	0.29348	0.203	0.09988
	CLEC4G	0.94039	-0.13833	0.14391	0.18121	-0.10274	0.18006			TLR4	0.91725	0.3271	0.11393	-0.17156	0.08359	0.04756
	MCM2	0.9349	0.07578	0.31627	-0.14063	-0.0033	-0.02			TLR10	0.91714	0.27726	0.10493	-0.26626	-0.00185	0.00891
	MCM3	0.9348	-0.05833	0.34677	0.01921	-0.00713	0.04558			THRb	0.91629	-0.29237	0.14963	0.09402	-0.15472	0.14059
	CD14	0.93188	-0.21934	0.09144	-0.2397	0.13202	0.01593			CR1	0.91176	0.36563	-0.06345	0.13801	-0.08234	0.07178
	LY96	0.93134	-0.00914	-0.33285	-0.04957	0.0836	0.11083			TRAF6	0.91037	0.08281	-0.33689	0.08531	0.20877	0.00365
	EGLN2	0.92793	0.25735	0.23002	0.09192	-0.10518	-0.0171			C5	0.90816	0.17429	-0.15382	-0.29084	-0.17853	-0.06882
	FN1	0.9242	-0.1874	-0.27307	-0.10793	0.09758	0.12249			TP53	0.90744	-0.3708	0.13947	0.09463	0.03988	-0.09523
	CASP9	0.92183	0.09602	0.28841	0.13564	0.09161	-0.17619			PIK3C2B	0.90688	0.20526	0.06531	0.31226	-0.11007	-0.1468
	P4HA1	0.92171	-0.08529	-0.36703	0.08166	-0.04194	0.00582			SOCS6	0.90598	0.39082	0.04754	-0.08996	-0.03555	0.12186
	HIF3A	0.91812	0.28849	0.22803	0.13479	0.05492	-0.02538			RHOC	0.90428	0.14641	-0.28726	0.24088	0.13978	-0.02746
	TBP10	0.91531	-0.0466	0.37382	0.13092	0.01283	-0.05467			ARNT	0.90074	-0.33407	-0.04623	0.15231	-0.22377	-0.04063
	PECAM1	0.90532	0.36535	0.20066	0.06385	-0.0497	-0.01006			ALOX5AP	0.90026	-0.22602	0.29119	0.09795	0.15059	-0.14623
	PTTG1	0.89976	-0.31001	0.24371	0.04853	0.13086	0.12434			IFNW4/W5	0.90013	-0.00417	-0.30018	0.16105	0.16043	0.21901
	SOCS6	0.89961	-0.21819	-0.13069	-0.26692	-0.07769	-0.22077			NLRP3	0.90009	-0.12626	0.23768	-0.34161	-0.01884	0.01891
	PGF	0.89685	-0.00279	-0.22123	-0.35253	-0.13967	-0.054			SLCO1C1	0.89783	0.37838	0.04422	-0.04765	-0.21542	0.00997
	IL6R	0.89578	-0.17176	0.34271	0.04032	0.17346	-0.13754			ICAM3	0.89731	0.06561	-0.13121	-0.33275	0.25011	-0.00635
	SERPING1	0.89343	0.12754	-0.07349	-0.37004	0.18824	-0.08811			CTSB	0.89666	0.15466	0.227	0.30231	-0.01956	-0.16963
	PCNA	0.8893	-0.42453	-0.02085	0.0596	0.03583	-0.15381			CD79A	0.89596	-0.24924	0.28019	-0.21325	0.10084	-0.03125
	MHCIrelated	0.88622	-0.20341	0.3029	0.25338	0.13147	0.00047			TJP3	0.89491	0.15267	0.08939	-0.14516	-0.36352	0.12094
	CLDN7	0.88455	-0.34437	-0.16362	0.14608	0.15674	-0.16219			TYK2	0.89434	-0.20633	0.10442	0.37054	-0.09374	-0.02442
	TOPOII	0.88418	-0.36179	0.10224	0.03223	-0.13555	0.23973			SLC16A2	0.8931	0.40143	0.04888	-0.13062	-0.14348	0.03446
	HS3ST3B1	0.88338	0.29035	-0.01877	-0.22461	0.22439	-0.1849			ISG20	0.89254	0.38885	-0.10299	-0.17208	0.0758	-0.07874
	MAP2K4	0.87705	-0.27562	0.34328	0.17213	-0.07792	-0.0359			PECAM1	0.8907	-0.34438	-0.01931	0.27342	-0.05843	-0.09747
	C5	0.87604	-0.38618	0.26374	0.11671	-0.00572	0.01433			LTA4H	0.88892	-0.37073	-0.09933	0.21244	0.12733	0.03431
	IFNE	0.86974	0.32682	0.31515	0.11472	0.13836	0.07155			CD83	0.88697	0.15632	-0.08786	-0.08761	0.41335	-0.05085
	CTSC	0.86464	0.35971	0.30533	-0.07984	-0.13201	0.07737			C5AR1	0.88632	0.20335	0.33364	0.10291	0.16396	-0.15586
	TYROBP	0.86163	0.43563	-0.03188	0.21804	-0.01526	0.13795			SEPX1	0.88591	0.15211	0.10278	0.38476	0.01596	-0.18212
	TAB1	0.85961	0.07355	0.44877	-0.00791	-0.22409	-0.06316			CD19	0.88253	0.18675	-0.07988	-0.04218	0.42132	0.0244
	ADAM17	0.85692	0.45476	0.04753	-0.11334	-0.13665	-0.15844			THRa	0.8825	-0.26723	0.02534	0.16498	-0.34714	0.0375
	PPP2R1B	0.85052	-0.27128	0.3644	0.05494	-0.23378	-0.11207			EGLN1	0.87452	0.43113	-0.16478	0.14719	0.01506	-0.0175
	CD4	0.85029	0.27124	-0.26518	0.33029	-0.05491	0.14497			PLK4	0.87422	-0.25822	-0.20798	-0.35207	-0.03628	0.02335
	THRa	0.84784	0.46124	0.19139	-0.07395	0.15756	0.03881			IFND3/IFND4/IFND10	0.87357	0.37262	0.15429	-0.08037	0.25371	0.05828
	ICAM1	0.84357	-0.03789	0.27874	0.18091	0.41071	-0.08857			PID1	0.87346	-0.07522	0.1863	0.24604	-0.36867	0.01588
	EGLN1	0.84037	0.3701	-0.19451	0.08645	-0.3329	-0.02581			CD79B	0.8731	0.41484	0.09294	-0.20899	0.05123	0.10326
	PARP1	0.83479	0.05492	0.5465	0.02055	0.02484	-0.02007			NFKB1	0.8721	0.40163	0.18037	-0.09883	0.18925	-0.00449
	AXL	0.83394	0.02963	0.35668	-0.35368	0.20937	0.08673			ITGA5	0.87207	-0.22169	-0.05249	0.39313	-0.12258	0.13422
	PAK1	0.8294	0.42606	-0.08645	0.28355	-0.13715	-0.15458			MCM3	0.8716	-0.43517	-0.13809	-0.14941	0.09534	0.02148
	PSMD8	0.82851	-0.09634	-0.44314	0.19684	0.20878	-0.15992			RIPK1	0.87142	0.20758	0.25552	-0.07273	-0.35306	-0.0481
	PTPRC	0.81958	0.55426	-0.01693	0.07434	-0.01494	0.12265			HMGA1	0.8703	-0.37618	-0.21558	-0.13365	0.18553	-0.04811
	MYL7	0.81526	-0.05262	-0.4458	0.36086	0.01166	-0.05906			IGSF6	0.86894	0.13009	0.43815	0.16826	0.08204	-0.03154
	NFKB1	0.80711	-0.16039	-0.21318	-0.03264	-0.19747	-0.48718			HIF3A	0.86885	-0.18417	0.21865	0.13165	-0.34759	0.15881
	NLRX1	0.80662	0.1117	0.53795	0.02797	0.11864	0.18066			JAK2	0.86714	0.15827	-0.34161	0.31836	0.05506	0.04397
	GP91-PHOX	0.80323	0.24705	0.36887	-0.37865	0.0043	0.11968			RELT	0.86619	0.46756	-0.00046	0.13938	0.10802	-0.00271
	CD79A	0.79939	0.35589	-0.27844	0.37072	0.05367	-0.12837			PIK3AP1	0.86098	-0.21246	0.27464	0.1747	0.28669	0.15948
	CDC25B	0.79165	0.55978	0.2091	0.10694	-0.06231	0.02999			TAB2	0.86041	-0.25342	-0.22586	0.35355	0.13565	-0.03267
	NLRP3	0.7772	-0.4047	0.36952	0.29642	0.08812	0.00322			LTC4S	0.85861	0.38163	0.13513	-0.29898	-0.0612	-0.07586
	TLR4	0.77702	0.47723	-0.18208	-0.03603	-0.32175	-0.17468			CASP3	0.8579	-0.37076	-0.32715	0.13184	0.04614	0.00194
	NCF4	0.7617	0.09126	-0.33743	-0.48417	0.16042	-0.19359			HMGB1	0.85556	-0.39463	-0.31338	-0.10639	-0.03308	0.0409
	PLK4	0.75718	-0.32349	0.54564	0.14392	-0.05319	-0.02769			PLCG1	0.85403	-0.26571	0.26321	0.35783	-0.0207	-0.04766
	MCL1	0.74981	0.4959	-0.03814	-0.36978	-0.23055	0.02302			RRAS	0.85336	0.507	0.0452	-0.07844	0.00321	-0.08069
	SLC16A2	0.74654	-0.17084	-0.56707	-0.10361	0.28462	0.01337			C4BPB	0.85239	0.21943	-0.12485	0.16917	0.26705	0.33129
	CCNB1	0.73716	-0.48945	0.28032	-0.27677	0.03937	0.24555			TRAF2	0.847	0.4464	0.10828	-0.24648	0.04312	-0.09481
	RIPK1	0.73275	0.391	0.4349	0.17027	-0.01976	-0.30278			TYROBP	0.84689	0.13804	0.45756	-0.14166	0.16003	-0.09323
	TYK2	0.72198	0.61177	0.30958	0.01739	-0.02573	-0.08766			MIF	0.84393	-0.47161	0.03632	0.20072	0.06336	-0.14049
	SPN	0.71934	-0.30007	-0.11828	0.55724	-0.23012	0.12265			WEE1	0.84052	-0.44338	-0.29473	-0.04476	0.08236	0.03584
	TEC	0.71872	0.03119	0.53407	0.44374	-0.01207	-0.01386			IFNW2	0.83875	0.45805	0.13089	-0.20904	-0.10834	-0.11882
	MAPK8	0.70195	0.28576	-0.52116	0.32099	0.21786	-0.05917			MDGA2	0.83473	0.54016	0.01436	0.05162	-0.08631	-0.03363
	JAK3	0.69701	-0.11236	0.60254	0.36317	-0.08123	-0.00113			PPP2R1B	0.83461	-0.53076	-0.02055	0.07077	-0.11375	0.05787
	PRKCZ	0.69605	0.16031	0.66448	0.09667	-0.19705	0.01039			SLC16A10	0.8337	-0.07271	-0.44098	0.09372	0.30825	-0.03741
	KIF23	0.68873	-0.387	0.28848	0.44793	-0.23529	0.1915			DIO2	0.83295	-0.00662	0.02671	-0.39549	-0.06626	0.38032
	BNIP3	0.68714	0.15384	-0.62958	0.08795	-0.31112	-0.05716			IKBKB	0.83185	0.08451	0.52127	-0.01583	0.01344	0.16948
	TJP2	0.67791	0.11833	-0.63888	0.24415	-0.23392	-0.06281			MBL1	0.82785	0.39028	0.17128	-0.30004	-0.14052	-0.15246
	FCGR2B	0.67724	0.5864	0.00746	-0.00425	0.41847	0.14931			TAC3	0.8273	-0.22671	0.42196	0.25012	-0.15338	-0.00642
	CD83	0.67573	-0.31723	0.50557	0.06031	0.32859	0.27485			IFND8	0.82701	0.18977	0.22573	-0.31377	-0.3275	0.15291
	TLR10	0.67047	-0.67892	0.22717	0.16015	0.00567	-0.11065			PTTG1	0.81677	-0.57466	0.02546	0.02871	0.00452	-0.03406
	TLR2	0.66639	-0.29475	-0.05887	-0.61835	0.25131	-0.14168			HIF1AN	0.8165	-0.47268	-0.17461	0.27661	-0.05294	-0.0099
	ISG20	0.66171	-0.45542	-0.16165	-0.2822	-0.47249	0.16037			CLDN4	0.81611	0.13085	0.02343	0.38731	0.30758	0.26775
	CD55	0.65875	0.38749	-0.13479	-0.23091	-0.53356	0.2444			MYD88	0.81595	0.09526	0.41115	0.21951	-0.23691	-0.22758
	RHOC	0.65451	0.62403	-0.23001	0.30622	0.15406	-0.10859			ALOX5	0.81514	0.00958	0.47582	-0.05401	0.3252	-0.01964
	CD3E	0.65066	0.50233	0.53335	0.16591	-0.03151	0.10641			KIF23	0.81329	-0.36259	-0.4298	0.03514	0.12258	-0.07811
	C4BPB	0.6492	0.14338	0.226	0.50251	0.40084	0.30612			VHL	0.81267	-0.55673	-0.05048	0.14089	0.04751	0.07041
	CTSB	0.64638	-0.60966	0.38037	0.15257	-0.20099	-0.04636			IFNK	0.81115	0.46849	0.17484	-0.26574	-0.13127	-0.06423
	NOD1	0.633	0.33362	-0.51634	0.07479	-0.45962	0.06751			CLDN3	0.81093	0.48786	-0.16539	-0.0093	-0.0156	0.27693
	CDK1	0.63184	-0.69887	0.01132	-0.13773	0.08039	0.29462			PPM1J	0.80929	0.48782	0.17284	-0.26153	-0.01625	-0.09248
	CFB	0.63087	0.18783	0.73307	-0.09257	0.05747	0.13215			ST14	0.80779	-0.16479	0.27499	-0.45351	-0.17875	0.08413
	TP53	0.62809	0.62095	0.44037	0.06266	-0.13704	0.05741			IL33	0.8071	-0.1265	0.05094	0.5618	-0.108	-0.0521
	LAT	0.62702	0.43601	0.57925	0.09198	0.21725	-0.15984			GSK3B	0.80596	-0.46428	-0.35732	-0.01879	0.08205	-0.01045
	RHOU	0.61154	0.56308	0.02235	-0.3286	-0.25183	0.37022			PCNA	0.80008	-0.52698	-0.02731	-0.24499	-0.14595	0.00954
	DIO2	0.60756	-0.39618	0.64208	0.00422	-0.24645	0.02966			BAK1	0.79881	0.09377	0.13639	0.33547	0.3129	-0.35223
	C3	0.60735	0.36699	0.6256	0.09462	-0.28552	0.1208			NOS3	0.7861	0.5723	0.02319	-0.12874	-0.13822	-0.13532
	ZAP70	0.59217	0.67661	-0.04582	0.22321	-0.01597	-0.37331			CCNB1	0.77097	-0.52434	-0.32568	-0.13613	0.07783	-0.0045
	CTSV	0.58693	0.73281	-0.22967	-0.05299	-0.24597	0.04953			CASP8	0.75705	0.4848	0.16053	-0.32194	-0.24974	0.00836
	WEE1	0.58474	0.28397	-0.64591	0.3121	0.00281	-0.25064			IL12B	0.75691	0.47895	-0.01142	-0.44155	0.03267	-0.03916
	BCL2L1	0.58326	0.64022	-0.4275	0.23947	-0.05595	0.08177			CDK1	0.75569	-0.45401	-0.26558	-0.3819	-0.07373	-0.0313
	PIK3C2B	0.5814	0.51644	0.4986	-0.34683	-0.16084	-0.02242			IL6R	0.75161	0.63089	-0.00123	-0.17813	0.03376	-0.06464
	PTGS2	0.56028	-0.69321	-0.28898	-0.03411	0.2843	-0.20011			IFND1/IFND2	0.75102	0.53958	-0.06889	-0.21271	0.21004	0.22522
	VEGFA	0.55109	0.76281	0.20061	0.19743	0.17653	-0.06354			BCL2L1	0.75071	-0.48407	0.07269	0.39408	0.20005	-0.03892
	RND2	0.52946	0.66982	0.27414	-0.23021	-0.36672	-0.09153			PRKCZ	0.74746	0.0094	0.58119	0.29344	-0.07727	0.10655
	CLDN1	0.52912	-0.40481	-0.74474	-0.03789	0.00807	0.00473			MAPK8	0.74265	-0.21654	-0.23136	0.38289	-0.44865	0.01278
	IFND8	0.52492	-0.66716	0.03856	0.3732	0.23379	0.28971			KRAS	0.74108	-0.53077	-0.25609	-0.00442	-0.21419	-0.24003
	ITGAM	0.51884	0.51642	0.54435	-0.03268	0.35967	0.19331			LAT	0.73873	-0.57912	0.14264	-0.22339	0.17876	-0.12922
	BLNK	0.51737	0.70502	0.40553	-0.158	0.0919	0.19342			IL12A	0.73857	0.38748	-0.05163	-0.52957	-0.12464	0.07568
	CDH16	0.50344	0.52223	0.42439	-0.44143	-0.29004	0.12138			MYL7	0.73753	0.59588	-0.03981	-0.25088	0.17727	-0.07087
	ITGA5	0.49436	0.74586	-0.38751	0.12463	0.13478	-0.12421			ACTG2	0.73418	-0.58252	-0.09169	0.28518	0.06629	0.1659
	PTGS1	0.48214	0.06655	-0.43766	-0.35247	0.63256	-0.21725			IL1B1	0.73163	0.37414	0.01201	-0.14813	0.12496	0.53576
	TTC7A	0.47951	-0.24696	0.54576	0.2672	-0.577	0.08305			CDH16	0.73128	0.56651	-0.11654	0.2963	-0.12516	0.16508
	PLCG1	0.46429	0.74994	0.45028	0.05447	-0.12659	0.01698			SPN	0.72809	-0.52629	0.39121	-0.12241	-0.09749	-0.12399
	LYN	0.46073	0.78435	0.11902	0.25078	-0.25943	0.1678			LY96	0.72296	0.60836	0.14277	-0.14329	-0.24095	0.09085
	HMGA1	0.44448	0.68033	-0.22267	0.13508	0.4907	-0.17597			SAA4	0.71911	0.65185	-0.12003	-0.1883	-0.03153	0.08431
	CASP8	0.42311	-0.60756	0.27003	0.22733	0.40003	-0.40893			IL10	0.7172	0.6326	0.13656	-0.20987	-0.0975	0.11506
	NFKBIE	0.42075	0.60907	-0.2811	0.52542	0.25139	0.18363			MASP1	0.71462	0.64469	-0.08339	-0.24697	-0.06619	-0.03704
	MDGA2	0.41992	-0.62819	-0.03909	0.40649	0.50731	-0.0702			CD55	0.70926	-0.19766	0.15687	0.65194	0.07533	0.05079
	DIO1	0.41691	0.67193	0.52167	-0.16832	0.24067	0.12768			IFND5/IFND6/IFND9/IFND11	0.70529	-0.48022	-0.20676	0.15526	0.21051	0.40099
	IL1A	0.41078	-0.33428	-0.3428	0.40299	0.65965	0.06679			TTC7A	0.70498	-0.51466	0.1553	-0.43264	0.16377	0.00089
	TLR8	0.40081	-0.21527	0.73931	0.00239	-0.46955	-0.1611			TLR9	0.70447	0.22641	0.63227	0.11728	0.16441	0.10913
	MIF	0.39754	0.80527	0.06674	0.12057	0.40871	0.08644			YWHAZ	0.7015	-0.70824	0.05453	0.0543	0.0146	0.01267
	CD8B	0.39217	0.63435	0.2294	0.58161	0.19942	0.11465			HS3ST3B1	0.69422	-0.6895	-0.02754	-0.14582	-0.12492	0.07081
	TAC3	0.38667	-0.56167	-0.35276	-0.12214	-0.03672	0.62794			TJP2	0.69312	-0.62772	0.05172	0.22731	0.0919	0.2505
	ARG2	0.37945	0.14965	-0.60649	0.6039	0.2668	0.17293			PRKCQ	0.6922	0.44149	-0.25567	-0.35105	0.36853	-0.03911
	FAS	0.34293	0.65572	-0.58407	0.18589	-0.19054	-0.20106			ETS1	0.69117	-0.27373	0.66422	-0.0667	0.04029	0.01015
	ICAM3	0.34055	-0.61586	0.6853	-0.03533	0.08308	-0.16421			NPPA	0.69059	0.14552	-0.38569	-0.49231	0.33238	-0.01763
	IL7R	0.33111	-0.6651	0.64041	-0.0122	-0.17245	-0.08944			MYL4	0.68621	0.67465	0.07189	-0.1339	-0.20661	-0.09046
	CD3G	0.32864	0.75096	0.25908	0.46283	0.03406	0.21345			TOPOII	0.66877	-0.68542	-0.21241	-0.17744	-0.06964	0.03862
	DEFB1	0.32629	-0.18793	-0.8149	0.13483	-0.1864	0.37581			NFKBIE	0.66771	0.5533	0.46471	0.17132	0.0408	0.03231
	TJP3	0.31782	0.32686	-0.08671	0.62262	-0.60093	-0.1894			PIK3CG	0.6607	-0.66244	0.32614	-0.06006	0.11591	0.03524
	TNFRSF13B	0.28583	-0.53133	0.60805	-0.27802	-0.25799	0.34988			MHCIrelated	0.65435	0.69084	0.06423	-0.29082	0.07657	-1e-05
	ITGB2	0.28303	0.90759	0.03441	-0.25797	-0.16407	0.03905			NFKB2	0.65279	0.03154	0.35428	0.66117	0.09408	0.03687
	SEPX1	0.28105	0.62639	0.71184	-0.10056	0.08333	0.06981			TLR8	0.65137	0.62838	0.37298	-0.1519	-0.13662	-0.00014
	CTSS	0.25603	0.81622	0.29105	-0.25537	0.15239	0.30835			LY9	0.64166	-0.60139	0.45985	-0.09593	-0.07686	-0.00523
	IKBKE	0.23926	0.61457	0.36881	-0.35345	0.48584	-0.26089			NCR2	0.63725	0.67672	0.25682	-0.22668	-0.11214	0.07776
	LTC4S	0.2248	-0.85134	0.38875	0.18782	-0.18908	0.05029			TNFAIP3	0.62749	-0.63204	0.26694	-0.34378	0.10543	-0.07893
	IFND3/IFND4/IFND10	0.22352	-0.7994	0.4546	0.14632	0.27956	0.06916			CXCL8	0.62294	-0.31728	0.5958	-0.24061	0.28498	0.13112
	PPP1R14C	0.21712	-0.79166	0.52888	0.13304	-0.12511	0.11429			JAK3	0.62207	0.12127	0.6976	-0.32665	-0.04977	-0.05003
	MBL1	0.21339	-0.91045	0.32655	0.08656	0.06598	-0.08411			DIO3	0.60683	0.64113	-0.28374	-0.35816	-0.10754	0.01913
	THRb	0.19969	0.65315	-0.35371	0.05786	-0.58335	0.25449			S100B	0.60365	-0.36007	0.5638	0.10858	-0.40835	-0.09764
	OSM	0.1922	0.19239	0.41272	0.60929	0.39647	-0.47675			TG	0.59	0.61772	-0.26846	-0.0638	-0.35366	0.26288
	STAT3	0.18988	0.69176	0.51345	-0.2334	-0.25637	-0.31871			BID	0.58138	-0.58836	-0.53244	-0.03301	0.06999	-0.16235
	ITK	0.18751	-0.57835	0.63401	0.46344	-0.10174	0.05703			BIRC6	0.57607	-0.70354	-0.12298	0.36141	-0.14068	0.0874
	NPPA	0.178	0.51278	0.12633	-0.24135	0.78103	-0.14545			TLR2	0.55078	0.77837	0.28292	-0.08196	0.04761	0.04181
	LCK	0.17064	-0.16754	0.86995	0.29017	-0.24395	-0.20563			IFNW1	0.54319	0.78508	0.18621	0.06009	-0.01017	-0.22407
	IFNW2	0.16513	-0.85014	0.43839	0.15192	-0.17099	-0.07415			CLEC7A	0.53113	0.66497	0.37664	-0.28804	-0.0444	-0.22117
	MASP1	0.15604	-0.89166	0.32416	-0.20777	-0.09398	-0.15331			CD40	0.53028	0.77363	0.04844	-0.30293	0.14847	-0.06436
	TLR7	0.14684	-0.17988	-0.13443	0.7517	0.33397	0.50142			C1QA	0.52497	-0.11388	-0.58778	-0.2618	-0.53997	-0.07649
	IFNK	0.14529	-0.9265	0.22631	0.2463	-0.0846	-0.038			ITPR3	0.5241	-0.58655	0.5279	0.25941	0.11894	0.14547
	CD244	0.14477	0.90634	0.3303	0.14641	-0.14908	0.06956			LYN	0.51694	0.38477	0.44592	0.58856	0.17811	0.08814
	CASP3	0.13698	0.46242	0.80635	-0.04458	-0.33402	-0.06031			DIO1	0.51544	0.70865	0.23679	-0.07477	-0.37915	-0.16345
	NOS3	0.11792	0.77504	0.52201	0.11157	-0.00074	-0.31696			IL7R	0.51324	-0.55784	0.50921	-0.39851	0.07516	-0.04051
	CD3D	0.11753	0.90326	0.2947	0.21219	-0.04476	0.19089			IFNGR1	0.50642	0.32934	0.52857	0.31895	-0.48323	0.14299
	SLCO1C1	0.11096	-0.32951	0.76174	0.4336	0.04317	-0.33013			TNF	0.50294	0.76007	0.13911	-0.37439	-0.00367	-0.0991
	MYD88	0.09912	0.59527	0.75227	-0.00846	0.03309	0.26221			TREM1	0.49558	0.44405	0.53606	0.29688	0.42345	-0.04917
	LCP2	0.08959	0.50243	0.74463	0.07298	0.41417	-0.09059			CD48	0.49505	-0.12152	0.68713	-0.4996	0.09004	0.10143
	CD8A	0.06959	0.81091	0.39407	0.19284	0.34206	-0.16762			CXCR2	0.49449	0.38586	0.67983	-0.15166	0.26008	-0.2319
	HO2	0.05493	0.82448	0.54792	0.00821	0.00506	-0.13004			CTSC	0.4807	-0.71056	0.43704	0.20388	-0.10436	0.1434
	IL1RAP	0.0179	0.22252	-0.93275	-0.2814	-0.01108	-0.02881			GBP5	0.47693	0.76042	0.01856	-0.38502	-0.1831	0.11037
	RELT	0.01346	-0.19867	-0.73432	-0.22514	0.44907	0.41082			ATM	0.47474	-0.63973	0.08221	0.18409	-0.50196	0.26972
	GRAP2	0.00248	0.59765	0.76118	-0.12021	0.0148	-0.22078			IL1A	0.45853	0.75442	0.297	0.32695	-0.13572	0.08407
	IKBKB	-0.00066	0.89294	0.25615	0.24843	0.03827	-0.27176			CD244	0.45057	0.50505	0.69137	0.24228	0.06728	0.0263
	MPO	-0.01458	-0.74697	0.52063	0.36286	-0.17626	-0.08963			CASP10	0.43513	0.87876	-0.01608	-0.16315	-0.10169	-0.03505
	C1QA	-0.01616	0.89251	-0.3875	-0.01891	-0.06415	0.22033			CD14	0.42587	0.06163	0.8786	0.13946	-0.14691	-0.04314
	C3AR1	-0.0231	-0.25125	0.50405	-0.81162	0.08621	-0.12697			IRF5	0.41962	0.46472	0.52413	0.32655	0.45925	0.12529
	IFNW4/W5	-0.02446	-0.943	0.20979	0.25309	0.03512	0.02919			ITGB2	0.41946	-0.67521	0.59228	-0.10674	0.02304	0.07368
	TG	-0.04972	-0.40498	0.05043	0.35927	-0.42279	-0.72329			NOD1	0.41365	0.19068	0.07418	0.87165	0.15691	-0.05139
	PIK3AP1	-0.05439	0.9722	0.0692	0.06907	-0.05207	-0.19901			LYZ	0.40771	-0.34933	0.73293	-0.09112	0.18877	0.3614
	ITPR3	-0.06216	0.2169	-0.49127	-0.35347	-0.76117	0.05843			CLDN7	0.35251	0.41992	-0.19747	0.60003	0.28637	0.4673
	CLEC12A	-0.06644	0.02972	0.63345	-0.12593	0.25944	0.71433			ZAP70	0.32852	-0.78822	0.46572	-0.09308	0.06922	-0.20108
	IL12B	-0.06932	-0.8883	0.43039	0.0364	-0.13974	0.00558			MCL1	0.31252	0.28632	-0.68126	0.54272	-0.14132	-0.20428
	NCF1	-0.06947	0.87366	0.16556	-0.20227	0.14985	-0.37564			FCER1G	0.30044	0.58589	0.61592	0.19769	0.30187	-0.23854
	PPM1J	-0.09407	0.26207	-0.12358	0.88002	0.21649	-0.29307			SOD2	0.29091	0.69772	-0.09399	0.16767	-0.59251	-0.20137
	IFND5/IFND6/IFND9/IFND11	-0.13731	-0.7342	-0.00297	0.25145	0.58445	0.1931			RHOH	0.28465	-0.87576	0.15913	-0.23402	0.2124	-0.16376
	LYZ	-0.14925	0.29022	0.33609	0.2764	0.31327	0.77846			NCF1	0.26502	0.63836	0.62855	0.33965	-0.07634	-0.07741
	IFNA1	-0.19536	-0.8874	0.32273	0.26409	-0.02086	0.00414			LCK	0.2555	-0.75934	0.37471	-0.36234	0.27846	-0.09432
	NCF2	-0.23752	0.93849	-0.20329	0.14377	0.00198	-0.02852			LAT2	0.24108	0.06693	0.81004	0.18472	0.42152	-0.26351
	CLDN3	-0.23759	0.22372	-0.91512	0.18117	0.15191	0.01228			FOS	0.22396	0.53659	-0.02746	0.49977	0.38628	-0.51203
	ST14	-0.24971	0.43123	-0.75191	0.33716	0.25116	0.09774			DEFB1	0.21091	0.45735	0.80106	-0.19442	-0.25504	0.04255
	CR1	-0.2613	0.10832	-0.17389	0.6907	0.16411	0.62109			FASLG	0.20016	0.91598	0.23713	-0.05806	0.21593	0.12122
	NFKB2	-0.26146	0.88101	-0.27054	0.23428	-0.09673	-0.13424			NCR1	0.19897	0.86921	0.39697	-0.14536	-0.16137	0.01114
	C4A	-0.26838	0.79313	0.22575	-0.15578	0.40823	-0.23883			TNFRSF13B	0.19007	0.00491	0.65298	0.49049	-0.54487	-0.00127
	NFKBIA	-0.26996	0.78628	-0.37339	0.37973	0.09343	0.12858			MPO	0.18464	0.57307	0.72444	-0.13771	0.29723	-0.07338
	PRKCQ	-0.2796	0.12361	0.57327	0.33011	0.52578	-0.43874			BLNK	0.14981	0.81244	-0.02704	0.15498	0.49255	0.22395
	TRAF2	-0.33376	0.45128	0.79167	-0.05182	-3e-05	-0.23564			SIGLEC1	0.14423	0.87607	0.2302	-0.33768	-0.20474	-0.05263
	FCER1G	-0.34062	0.83534	-0.05459	-0.17334	0.37575	0.10942			PTK2B	0.10734	-0.85761	0.42505	-0.07253	0.14666	0.21341
	CCL8	-0.3597	0.4647	0.17759	0.56567	-0.35216	0.42324			GRAP2	0.10707	-0.78752	0.55167	-0.24659	0.0516	-0.02312
	SAA4	-0.38717	-0.59554	0.25124	0.62515	0.16559	-0.11863			VEGFA	0.09947	0.37892	-0.71882	0.53	-0.22064	0.01522
	IFND1/IFND2	-0.39032	-0.54309	0.16706	0.23439	0.47239	-0.4967			KLRD1	0.09388	0.28892	0.75802	0.37643	-0.39766	0.18244
	CLDN4	-0.40358	0.46717	-0.78128	0.08246	0.03007	-0.0277			IKBKE	0.08427	-0.64647	0.68434	0.03434	-0.24859	0.20901
	ITGB7	-0.43414	0.71192	0.46532	-0.00038	0.29221	-0.05268			IFNG	0.0827	0.93395	-0.12079	0.08076	-0.15866	-0.27316
	IFNG	-0.44484	-0.71805	0.5078	0.05069	-0.15933	0.0265			STAT3	0.07062	0.90025	0.13663	0.40086	0.04997	-0.05205
	FASLG	-0.45104	0.81533	0.03804	0.35733	-0.04789	0.0194			CD4	0.07061	-0.61956	0.72466	0.07004	0.18275	-0.21848
	CD19	-0.49036	-0.82619	-0.09594	0.25749	-0.03536	0.01442			ITK	0.0697	-0.66894	0.62296	-0.38576	0.10119	0.02308
	CXCR2	-0.50844	0.6753	0.43161	-0.23918	0.18658	0.08457			CTSV	0.05533	-0.32618	0.89238	0.25758	0.16108	0.04371
	IL1B1	-0.52964	-0.53485	0.37487	0.1091	0.49873	0.1796			IRF8	0.0354	0.82143	0.48145	-0.22892	0.18126	0.08337
	TNFAIP3	-0.52983	0.56829	-0.13711	0.40045	-0.34787	-0.31009			CCL8	0.02529	0.8534	0.36708	-0.29372	0.22097	-0.0349
	RHOH	-0.53438	0.03473	0.74353	-0.30633	0.15595	0.2055			NFKBIA	-0.00756	-0.25992	0.75227	0.51819	0.30598	-0.06584
	MYC	-0.5366	0.17992	-0.76462	-0.01428	-0.17614	-0.25263			IFND7	-0.01173	0.91491	0.13868	-0.1988	-0.30349	0.10928
	FOS	-0.56137	0.5025	-0.48355	-0.08394	-0.41671	-0.13355			FCGR2B	-0.01525	0.19334	0.8554	0.18538	-0.41237	0.16207
	PTK2B	-0.58747	0.58085	-0.18979	0.02599	0.39651	0.35153			PTGS2	-0.04557	0.49489	-0.70239	0.01976	0.50757	0.04063
	NCR1	-0.61096	0.26312	0.34011	0.46412	-0.47577	-0.00794			CD3G	-0.04843	-0.67139	0.59555	-0.40099	-0.08792	-0.15391
	IFND7	-0.61716	-0.5774	-4e-05	-0.41129	-0.3346	-0.06786			DNTT	-0.0557	-0.51753	0.38447	-0.74875	-0.12569	-0.06935
	MYL4	-0.62818	0.2069	-0.70166	0.25529	0.0116	-0.07039			IRAK2	-0.09282	0.88703	0.00721	0.44545	-0.0512	0.05884
	IFITM1	-0.62925	0.3829	0.63234	-0.20728	-0.02159	0.11898			LCP2	-0.0933	-0.75429	0.62319	-0.18064	0.03601	0.00716
	TLR9	-0.62992	0.4952	0.17272	0.40664	-0.40335	-0.00985			CD3E	-0.12025	-0.69799	0.58637	-0.34722	0.02477	-0.18261
	KLRD1	-0.64324	-0.18024	-0.2569	0.62684	-0.23253	0.2019			GP91-PHOX	-0.13226	-0.17253	0.95967	0.14094	0.108	0.01547
	CD40	-0.6504	0.33362	0.57196	0.34051	0.14844	-0.0235			P4HA1	-0.14012	-0.15949	-0.43824	0.84686	-0.20977	0.04119
	BIRC3	-0.65465	-0.03823	-0.61789	0.23578	0.23661	-0.27678			TEC	-0.14168	0.41058	-0.56829	0.14357	0.6123	0.30474
	SOCS3	-0.66194	0.69617	0.12964	0.01623	-0.04528	-0.24095			CD3D	-0.18808	-0.7277	0.58066	-0.28947	0.10549	-0.05467
	CXCL8	-0.66303	0.39752	-0.51134	0.2974	-0.21785	-0.07068			CD8A	-0.19942	-0.67576	0.48595	-0.51581	0.02023	0.03094
	SLAMF6	-0.66493	-0.26173	0.63955	0.19334	-0.16925	-0.11964			IFITM1	-0.21893	0.88988	-0.07383	0.39234	0.0275	-0.00605
	TNF	-0.6745	-0.25167	0.49591	0.34449	-0.30749	0.1502			C3AR1	-0.28637	0.9407	0.08252	-0.09924	0.11033	-0.06517
	IFNW1	-0.67478	-0.15992	-0.17153	0.38904	-0.3798	0.44055			NCF2	-0.29215	0.0197	0.88262	0.30325	0.1961	-0.06938
	PKMYT1	-0.68033	0.03914	-0.32314	0.47569	-0.33239	-0.30731			TLR7	-0.32028	0.01421	0.70176	0.04622	-0.63432	-0.01569
	IFNB1	-0.68875	-0.03301	0.31801	0.31932	-0.55762	0.10241			AZU1	-0.33084	-0.05639	0.88738	0.10216	0.29861	-0.01791
	CD48	-0.68979	-0.14559	0.40914	-0.06449	-0.47552	-0.32452			CD8B	-0.33369	-0.73763	0.36533	-0.36893	0.27332	-0.01651
	IL12A	-0.70795	-0.05921	0.06631	0.47205	0.39563	0.33399			PTPRC	-0.34936	-0.69549	0.58073	-0.22567	-0.03867	0.06764
	BID	-0.70974	0.12347	0.50947	-0.34482	0.22556	0.22734			ICAM1	-0.39229	0.48982	0.59353	0.39383	0.30975	-0.05351
	TREM1	-0.71305	-0.07154	0.60393	-0.11094	-0.24278	0.22463			ITGB7	-0.40047	-0.22011	0.8786	0.08632	-0.07553	0.07796
	LAT2	-0.72192	0.6561	0.11398	-0.04222	-0.1683	-0.07254			OSM	-0.41643	0.51029	0.57912	-0.2766	-0.39037	0.04377
	STAT5A	-0.7263	0.56882	0.34374	-0.15808	0.06898	0.03227			BNIP3	-0.42338	0.4968	-0.46976	0.50937	0.29551	-0.0805
	CD86	-0.72692	0.37324	0.32863	0.18627	-0.37309	0.22447			C3	-0.43451	-0.17591	0.705	0.52336	-0.06843	0.06809
	NCR2	-0.7325	-0.50159	0.01129	0.32209	0.01173	-0.3284			S100A8	-0.45699	-0.09534	0.80826	0.06569	0.35075	-0.038
	GBP5	-0.74012	-0.27394	0.13133	0.27873	0.42618	-0.31721			CCL4	-0.48519	0.77919	0.32056	0.01765	0.18096	-0.14708
	CCL4	-0.74569	0.48197	-0.07478	0.42472	-0.08794	0.13392			IL1RAP	-0.48733	0.23637	0.69977	0.23858	0.26973	0.29543
	IRAK2	-0.7585	0.18948	0.19146	0.0918	0.58042	-0.08253			BIRC3	-0.51457	-0.47646	0.63283	0.28562	0.10187	0.12563
	BAK1	-0.78427	0.39099	0.45388	-0.05716	-0.14706	-0.03385			SLAMF6	-0.52845	0.57627	0.58304	-0.19897	0.03735	0.08801
	GZMB	-0.78998	0.51383	0.18175	0.27589	-0.0323	0.04142			CTSS	-0.5577	-0.57135	0.59481	0.05497	-0.045	-0.06073
	CCR5	-0.79411	-0.23815	0.33233	-0.26802	0.33745	0.12853			STAT5A	-0.55833	-0.07878	0.45868	0.50276	-0.40304	-0.23763
	ALOX5	-0.80251	0.45802	0.23356	0.08609	-0.26519	0.11793			AXL	-0.61646	-0.45253	0.18435	0.37427	-0.48012	-0.10304
	AZU1	-0.8251	0.23918	0.16968	0.39305	-0.26812	-0.08268			BCL2A1	-0.64158	0.73385	0.162	-0.12182	0.05017	-0.07895
	S100A8	-0.83787	0.43881	0.06046	0.04883	-0.22695	0.21881			FAS	-0.67357	0.48017	0.42535	-0.25389	-0.15475	0.21543
	CLEC7A	-0.84461	-0.09474	0.33831	0.25669	-0.3052	-0.0645			CLEC12A	-0.69094	0.53632	0.43906	0.14058	-0.09801	0.11322
	PSMB9	-0.84866	0.31141	0.39853	-0.04005	0.14583	0.03331			GZMB	-0.69549	0.46409	0.51301	0.18304	-0.04415	-0.04789
	CASP10	-0.85098	-0.2496	-0.21147	0.04801	0.21246	-0.34838			IFNB1	-0.69783	0.67536	0.09918	0.15038	0.10635	0.11474
	STAT2	-0.85494	-0.10829	0.37397	-0.19232	0.2835	-0.0122			FCGR1A	-0.73708	0.44768	0.38739	0.31132	-0.09126	0.03138
	IRF8	-0.85712	0.3764	0.19592	-0.16697	0.14749	-0.18881			IFIT2	-0.84132	0.49053	0.05099	-0.21424	0.05037	0.02284
	PSMB8	-0.86411	0.32573	0.34991	0.00287	0.1513	0.04329			CFB	-0.8722	0.32977	0.28332	0.19795	0.07582	0.07291
	SIGLEC1	-0.86835	-0.21784	0.43769	0.04337	-0.05583	0.04395			CASP1	-0.88797	0.23587	0.35948	-0.03444	0.15882	0.01554
	CD79B	-0.87291	-0.0757	0.24764	0.04327	-0.27461	-0.3061			SOCS3	-0.8933	0.24152	0.35912	-0.10861	-0.05242	0.01335
	CASP1	-0.89929	0.26005	0.32501	-0.05479	0.08535	0.08798			OAS1	-0.91173	0.38025	0.12744	-0.08383	-0.00087	0.02966
	DNTT	-0.9068	0.30433	0.27524	0.06202	-0.07416	-0.00036			C2	-0.9191	0.30713	0.22383	0.08573	0.02706	-0.0524
	CCL2	-0.90796	0.20301	-0.16444	0.30412	-0.04061	0.11497			VCAM1	-0.92473	0.11946	0.11877	-0.12959	-0.25041	0.19233
	FCGR1A	-0.91361	0.28313	0.18777	-0.14476	0.00339	0.17008			SERPING1	-0.92945	-0.1441	0.00627	0.3335	0.03207	-0.05545
	IFIT2	-0.91406	-0.13406	0.33485	0.00326	0.16724	0.08012			PSMB8	-0.93012	-0.30533	0.13533	0.00759	0.08516	-0.12656
	PSME2	-0.91562	0.22266	0.28976	-0.1412	0.08511	-0.0304			IFIT3	-0.93163	0.29362	0.08468	-0.18237	0.05786	0.04558
	B2M	-0.91862	0.39161	0.03934	-0.00702	0.02445	-0.02406			CD86	-0.94175	0.1278	0.28232	0.09596	0.08853	0.00526
	IRF5	-0.92155	0.26932	0.2369	-0.06001	0.13566	0.00973			IFIH1	-0.94647	0.25455	0.18496	-0.05204	-0.02012	0.04558
	BCL2A1	-0.92497	-0.1939	0.12401	0.27897	0.01208	-0.11616			C4A	-0.94652	0.12166	0.24503	0.16806	-0.03187	0.00089
	IL10	-0.93286	-0.08461	0.27836	-0.02161	0.10925	-0.1809			DHX58	-0.95412	0.19485	0.19961	-0.10192	-0.00024	0.03821
	C2	-0.9329	0.2238	0.25061	-0.10031	0.04868	-0.06608			CCR5	-0.96194	0.10089	0.18454	0.02367	-0.16005	-0.06519
	TNFSF10	-0.93864	0.11659	0.27061	0.0971	0.09314	0.1184			PSMB9	-0.96366	-0.16094	0.12291	0.10373	0.12722	-0.05828
	IRF1	-0.94	0.16564	0.07768	-0.01377	0.28719	-0.01641			IFIT1	-0.96511	0.19002	0.14104	-0.0941	0.01854	0.05805
	TAP2	-0.94243	0.13344	0.28019	-0.03594	0.11844	-0.01392			CXCL10	-0.96908	0.21332	0.1239	-0.00342	-0.00092	0.00387
	IFIH1	-0.95258	-0.0722	0.26479	0.08098	0.02581	0.10016			PSME2	-0.96972	0.02779	0.07582	0.06557	-0.20474	-0.08309
	STAT1	-0.95368	0.19508	0.19376	-0.07366	0.06821	0.06937			CCL2	-0.97015	0.09269	0.20782	0.05127	0.06576	0.00894
	USP18	-0.95612	0.13119	0.24492	-0.01745	-0.03695	0.08349			B2M	-0.97158	0.04784	0.18694	0.12091	0.02949	-0.05752
	OAS1	-0.95826	0.02651	0.20718	0.03205	-0.19006	0.03103			IRF1	-0.97229	-0.1806	0.10371	0.03252	0.09546	-0.03314
	CXCL10	-0.96209	0.00049	0.23943	-0.04609	0.11934	0.02623			USP18	-0.97348	0.15185	0.10842	-0.06657	0.05899	0.098
	TAP1	-0.96345	0.10876	0.23674	0.03075	0.05026	-0.02027			TAP1	-0.97888	0.06731	0.16614	0.07186	0.06677	-0.0054
	IFIT1	-0.96863	0.04783	0.17058	0.11084	0.08425	0.10477			ISG15	-0.97952	0.15945	0.0729	-0.08762	0.03194	0.03317
	MX1	-0.97401	0.01666	0.20208	0.04161	-0.02067	0.08958			TNFSF10	-0.97981	0.07979	0.14406	-0.07526	-0.06316	0.05655
	DHX58	-0.9749	0.06144	0.19497	0.02737	-0.02908	0.07865			MX1	-0.98013	0.10201	0.15845	-0.05013	0.01656	0.03242
	DIO3	-0.97757	0.17385	-0.08199	-0.07572	0.03065	-0.02734			STAT2	-0.98579	0.1577	0.03028	-0.03061	0.00486	0.03849
	IFIT3	-0.98162	0.02871	0.12528	0.09853	0.07121	0.07161			STAT1	-0.98771	0.10559	0.10941	-0.00034	-0.01638	0.03217
	ISG15	-0.98646	0.02508	0.11693	0.03849	0.0291	0.10136			TAP2	-0.99322	0.03706	0.04722	-0.03034	0.03941	-0.08623

## Sheet: Supplemental Table 4
Supplemental Table 4. The Activation Z scores for all recognized pathways in the IPA software. The results are organized by IPA pathway, then by contrast group within tissue. The core analysis was done on individual contrast groups using DEG as input.
IPA Pathways for all genes tested on NanoString (N=286)					Placenta: LVL-VIA vs CTRL					Placenta: LVL-MEC vs CTRL					Placenta: HVL-VIA vs CTRL					Placenta: HVL-MEC vs CTRL					Placenta: Virus positive fetus (LVL-VIA + LVL-MEC + HVL-VIA + HVL-MEC) vs virus negative fetus (UNINF + PLCO-VIA + PLCO-MEC)					Fetal Thymus: LVL-VIA vs CTRL					Fetal Thymus: LVL-MEC vs CTRL					Fetal Thymus: HVL-VIA vs CTRL					Fetal Thymus: HVL-MEC vs CTRL
Ingenuity Canonical Pathways	-log(p-value)	Ratio	z-score	Molecules	Ingenuity Canonical Pathways	-log(p-value)	Ratio	z-score	Molecules	Ingenuity Canonical Pathways	-log(p-value)	Ratio	z-score	Molecules	Ingenuity Canonical Pathways	-log(p-value)	Ratio	z-score	Molecules	Ingenuity Canonical Pathways	-log(p-value)	Ratio	z-score	Molecules	Ingenuity Canonical Pathways	-log(p-value)	Ratio	z-score	Molecules	Ingenuity Canonical Pathways	-log(p-value)	Ratio	z-score	Molecules	Ingenuity Canonical Pathways	-log(p-value)	Ratio	z-score	Molecules	Ingenuity Canonical Pathways	-log(p-value)	Ratio	z-score	Molecules	Ingenuity Canonical Pathways	-log(p-value)	Ratio	z-score	Molecules
14-3-3-mediated Signaling	10.8	0.116	NaN	FOS,GSK3B,KRAS,MAP2K4,MAPK8,PIK3C2B,PIK3CG,PLCG1,PRKCQ,PRKCZ,PRKD1,RRAS,TNF,TRAF2,YWHAZ	Activation of IRF by Cytosolic Pattern Recognition Receptors	7.88	0.0635	1	IFIH1,IFIT2,ISG15,STAT1	14-3-3-mediated Signaling	0.59	0.00775	NaN	GSK3B	14-3-3-mediated Signaling	2.07	0.0233	NaN	GSK3B,PRKD1,YWHAZ	14-3-3-mediated Signaling	2.89	0.031	0	GSK3B,PRKD1,TNF,YWHAZ	1,25-dihydroxyvitamin D3 Biosynthesis	1.36	0.111	NaN	NADPH	Actin Nucleation by ARP-WASP Complex	1.58	0.0139	NaN	RND2	Activation of IRF by Cytosolic Pattern Recognition Receptors	7.88	0.0635	0	DHX58,IFIH1,ISG15,STAT1	1,25-dihydroxyvitamin D3 Biosynthesis	1.4	0.111	NaN	NADPH	14-3-3-mediated Signaling	2.34	0.0233	NaN	GSK3B,KRAS,MAPK8
3-phosphoinositide Biosynthesis	1.33	0.0282	NaN	CDC25B,PIK3C2B,PIK3CG,PTPRC,SOCS3	Agranulocyte Adhesion and Diapedesis	1.08	0.00518	NaN	CXCL10	1D-myo-inositol Hexakisphosphate Biosynthesis II (Mammalian)	1.24	0.0385	NaN	ATP	1D-myo-inositol Hexakisphosphate Biosynthesis II (Mammalian)	1.09	0.0385	NaN	ATP	1D-myo-inositol Hexakisphosphate Biosynthesis II (Mammalian)	1.04	0.0385	NaN	ATP	14-3-3-mediated Signaling	5.43	0.0543	-1.89	GSK3B,KRAS,MAP2K4,PIK3CG,PRKD1,RRAS,YWHAZ	Activation of IRF by Cytosolic Pattern Recognition Receptors	5.87	0.0476	NaN	DHX58,IFIH1,ISG15	Agranulocyte Adhesion and Diapedesis	1.08	0.00518	NaN	CXCL10	14-3-3-mediated Signaling	2.54	0.031	-1	GSK3B,KRAS,MAP2K4,YWHAZ	1D-myo-inositol Hexakisphosphate Biosynthesis II (Mammalian)	1.19	0.0385	NaN	ATP
3-phosphoinositide Degradation	0.58	0.0186	NaN	CDC25B,PTPRC,SOCS3	Altered T Cell and B Cell Signaling in Rheumatoid Arthritis	1.4	0.0111	NaN	IL12A	1D-myo-inositol Hexakisphosphate Biosynthesis V (from Ins(1,3,4)P3)	1.69	0.111	NaN	ATP	1D-myo-inositol Hexakisphosphate Biosynthesis V (from Ins(1,3,4)P3)	1.54	0.111	NaN	ATP	1D-myo-inositol Hexakisphosphate Biosynthesis V (from Ins(1,3,4)P3)	1.49	0.111	NaN	ATP	1D-myo-inositol Hexakisphosphate Biosynthesis II (Mammalian)	0.917	0.0385	NaN	ATP	Agranulocyte Adhesion and Diapedesis	1.16	0.00518	NaN	CXCL10	Cardiac Hypertrophy Signaling (Enhanced)	0.693	0.002	NaN	TNFSF10	1D-myo-inositol Hexakisphosphate Biosynthesis II (Mammalian)	0.951	0.0385	NaN	ATP	1D-myo-inositol Hexakisphosphate Biosynthesis V (from Ins(1,3,4)P3)	1.64	0.111	NaN	ATP
4-1BB Signaling in T Lymphocytes	11.9	0.312	NaN	IKBKB,IKBKE,MAP2K4,MAPK14,MAPK8,NFKB1,NFKB2,NFKBIA,NFKBIE,TRAF2	Amyotrophic Lateral Sclerosis Signaling	1.33	0.00943	NaN	CASP1	2-oxobutanoate Degradation I	1.42	0.0588	NaN	ATP	2-oxobutanoate Degradation I	1.27	0.0588	NaN	ATP	2-oxobutanoate Degradation I	1.22	0.0588	NaN	ATP	1D-myo-inositol Hexakisphosphate Biosynthesis V (from Ins(1,3,4)P3)	1.36	0.111	NaN	ATP	Cardiac Hypertrophy Signaling	1.06	0.00402	NaN	RND2	CNTF Signaling	1.6	0.0175	NaN	STAT1	1D-myo-inositol Hexakisphosphate Biosynthesis V (from Ins(1,3,4)P3)	1.4	0.111	NaN	ATP	2-oxobutanoate Degradation I	1.37	0.0588	NaN	ATP
Actin Cytoskeleton Signaling	4.4	0.0495	NaN	ACTG2,CD14,FN1,ITGA5,KRAS,MYL4,MYL7,PAK1,PIK3C2B,PIK3CG,RRAS	Antigen Presentation Pathway	1.76	0.0256	NaN	PSMB8	3-phosphoinositide Biosynthesis	0.475	0.00565	NaN	ATP	3-phosphoinositide Biosynthesis	0.951	0.0113	NaN	ATP,SOCS3	3-phosphoinositide Biosynthesis	0.866	0.0113	NaN	ATP,SOCS3	2-oxobutanoate Degradation I	1.09	0.0588	NaN	ATP	Cardiac Hypertrophy Signaling (Enhanced)	0.772	0.002	NaN	TNFSF10	Colorectal Cancer Metastasis Signaling	0.959	0.00388	NaN	STAT1	2-oxobutanoate Degradation I	1.13	0.0588	NaN	ATP	3-phosphoinositide Biosynthesis	1.12	0.0113	NaN	ATP,SOCS3
Actin Nucleation by ARP-WASP Complex	4.83	0.0972	NaN	ITGA5,KRAS,RHOC,RHOH,RHOU,RND2,RRAS	Cardiac Hypertrophy Signaling (Enhanced)	0.693	0.002	NaN	IL12A	4-1BB Signaling in T Lymphocytes	4.27	0.0938	NaN	MAPK14,NFKB2,NFKBIA	3-phosphoinositide Degradation	0.39	0.00621	NaN	SOCS3	3-phosphoinositide Degradation	0.352	0.00621	NaN	SOCS3	3-phosphoinositide Biosynthesis	1.93	0.0226	-1	ATP,PIK3CG,PTPRC,SOCS3	Cholecystokinin/Gastrin-mediated Signaling	1.35	0.00806	NaN	RND2	Communication between Innate and Adaptive Immune Cells	1.37	0.0103	NaN	CXCL10	3-phosphoinositide Biosynthesis	1.33	0.0169	NaN	ATP,CDC25B,SOCS3	3-phosphoinositide Degradation	0.467	0.00621	NaN	SOCS3
Activation of IRF by Cytosolic Pattern Recognition Receptors	25.2	0.333	NaN	CD40,DHX58,IFIH1,IFIT2,IFNA1/IFNA13,IFNB1,IKBKB,IKBKE,IL10,ISG15,MAP2K4,MAPK8,NFKB1,NFKB2,NFKBIA,NFKBIE,RIPK1,STAT1,STAT2,TNF,TRAF6	CNTF Signaling	1.6	0.0175	NaN	STAT1	4-hydroxybenzoate Biosynthesis	1.44	0.0625	NaN	ATP	4-1BB Signaling in T Lymphocytes	1.01	0.0312	NaN	MAPK14	4-1BB Signaling in T Lymphocytes	2.22	0.0625	NaN	MAPK14,NFKB2	3-phosphoinositide Degradation	0.721	0.0124	NaN	PTPRC,SOCS3	Colorectal Cancer Metastasis Signaling	1.04	0.00388	NaN	RND2	Crosstalk between Dendritic Cells and Natural Killer Cells	1.4	0.0111	NaN	TNFSF10	3-phosphoinositide Degradation	0.78	0.0124	NaN	CDC25B,SOCS3	4-1BB Signaling in T Lymphocytes	1.1	0.0312	NaN	MAPK8
Acute Myeloid Leukemia Signaling	7.13	0.109	NaN	KRAS,MAP2K4,MYC,NFKB1,NFKB2,PIK3C2B,PIK3CG,RRAS,STAT3,STAT5A	Colorectal Cancer Metastasis Signaling	0.959	0.00388	NaN	STAT1	5-aminoimidazole Ribonucleotide Biosynthesis I	1.39	0.0556	NaN	ATP	4-hydroxybenzoate Biosynthesis	1.3	0.0625	NaN	ATP	4-hydroxybenzoate Biosynthesis	1.25	0.0625	NaN	ATP	4-1BB Signaling in T Lymphocytes	3.28	0.0938	NaN	MAP2K4,MAPK14,NFKB1	Communication between Innate and Adaptive Immune Cells	1.45	0.0103	NaN	CXCL10	Death Receptor Signaling	1.4	0.011	NaN	TNFSF10	4-1BB Signaling in T Lymphocytes	3.39	0.0938	NaN	MAP2K4,MAPK14,NFKB1	4-hydroxybenzoate Biosynthesis	1.39	0.0625	NaN	ATP
Acute Phase Response Signaling	38.3	0.215	NaN	C2,C3,C4A/C4B,C4BPB,C5,CFB,FN1,FOS,IKBKB,IKBKE,IL1A,IL1RAP,IL33,IL6R,JAK2,KRAS,MAP2K4,MAP3K7,MAPK14,MAPK8,MYD88,NFKB1,NFKB2,NFKBIA,NFKBIE,OSM,PIK3CG,RIPK1,RRAS,SAA4,SERPING1,SOCS3,SOCS6,SOD2,STAT3,TAB1,TNF,TRAF2,TRAF6	Communication between Innate and Adaptive Immune Cells	3.08	0.0206	NaN	CXCL10,IL12A	Acetate Conversion to Acetyl-CoA	1.64	0.1	NaN	ATP	5-aminoimidazole Ribonucleotide Biosynthesis I	1.25	0.0556	NaN	ATP	5-aminoimidazole Ribonucleotide Biosynthesis I	1.2	0.0556	NaN	ATP	4-hydroxybenzoate Biosynthesis	1.12	0.0625	NaN	ATP	Crosstalk between Dendritic Cells and Natural Killer Cells	1.49	0.0111	NaN	TNFSF10	Dendritic Cell Maturation	1.1	0.00543	NaN	STAT1	4-hydroxybenzoate Biosynthesis	1.15	0.0625	NaN	ATP	5-aminoimidazole Ribonucleotide Biosynthesis I	1.34	0.0556	NaN	ATP
Adipogenesis pathway	0.726	0.0222	NaN	HIF1A,TNF,TP53	Crosstalk between Dendritic Cells and Natural Killer Cells	1.4	0.0111	NaN	IL12A	Acetyl-CoA Biosynthesis III (from Citrate)	1.74	0.125	NaN	ATP	Acetate Conversion to Acetyl-CoA	1.5	0.1	NaN	ATP	Acetate Conversion to Acetyl-CoA	1.45	0.1	NaN	ATP	5-aminoimidazole Ribonucleotide Biosynthesis I	1.07	0.0556	NaN	ATP	CXCR4 Signaling	1.2	0.00571	NaN	RND2	EGF Signaling	1.58	0.0169	NaN	STAT1	5-aminoimidazole Ribonucleotide Biosynthesis I	1.1	0.0556	NaN	ATP	Acetate Conversion to Acetyl-CoA	1.59	0.1	NaN	ATP
Adrenomedullin signaling pathway	14.9	0.107	NaN	ARNT,C3,CASP3,FOS,GSK3B,HIF1A,IL1A,IL33,ITPR3,KRAS,MAP2K4,MAPK14,MAPK8,NFKB1,NFKB2,NOS3,PIK3C2B,PIK3CG,PLCG1,PTK2B,RRAS,TNF	Dendritic Cell Maturation	2.53	0.0109	NaN	IL12A,STAT1	Activation of IRF by Cytosolic Pattern Recognition Receptors	9.95	0.111	0.378	DHX58,IFIH1,IFIT2,ISG15,NFKB2,NFKBIA,STAT1	Acetyl-CoA Biosynthesis III (from Citrate)	1.59	0.125	NaN	ATP	Acetyl-CoA Biosynthesis III (from Citrate)	1.54	0.125	NaN	ATP	Acetate Conversion to Acetyl-CoA	1.32	0.1	NaN	ATP	Death Receptor Signaling	1.48	0.011	NaN	TNFSF10	ERK/MAPK Signaling	1.07	0.00508	NaN	STAT1	Acetate Conversion to Acetyl-CoA	1.35	0.1	NaN	ATP	Acetyl-CoA Biosynthesis III (from Citrate)	1.69	0.125	NaN	ATP
Agranulocyte Adhesion and Diapedesis	18.9	0.13	NaN	ACTG2,C5,C5AR1,CCL2,CCL4,CCL8,CLDN1,CLDN3,CLDN4,CLDN7,CXCL10,CXCL8,CXCR2,FN1,ICAM1,IL1A,IL33,ITGA5,ITGB2,ITGB7,MYL4,MYL7,PECAM1,TNF,VCAM1	Differential Regulation of Cytokine Production in Intestinal Epithelial Cells by IL-17A and IL-17F	1.99	0.0435	NaN	IL12A	Acute Myeloid Leukemia Signaling	1.72	0.0217	NaN	MYC,NFKB2	Actin Cytoskeleton Signaling	1.45	0.0135	NaN	ACTG2,FN1,MYL7	Actin Cytoskeleton Signaling	0.712	0.00901	NaN	ACTG2,FN1	Acetone Degradation I (to Methylglyoxal)	0.775	0.027	NaN	NADPH	Germ Cell-Sertoli Cell Junction Signaling	1.21	0.00575	NaN	RND2	FLT3 Signaling in Hematopoietic Progenitor Cells	1.45	0.0125	NaN	STAT1	Acetone Degradation I (to Methylglyoxal)	0.81	0.027	NaN	NADPH	Actin Cytoskeleton Signaling	0.359	0.0045	NaN	KRAS
Agrin Interactions at Neuromuscular Junction	5.53	0.1	NaN	ACTG2,ITGA5,ITGB2,KRAS,MAP2K4,MAPK8,PAK1,RRAS	Differential Regulation of Cytokine Production in Macrophages and T Helper Cells by IL-17A and IL-17F	2.09	0.0556	NaN	IL12A	Acute Phase Response Signaling	5.44	0.0331	-0.816	IL33,IL6R,MAPK14,NFKB2,NFKBIA,TAB1	Actin Nucleation by ARP-WASP Complex	0.682	0.0139	NaN	RHOH	Activation of IRF by Cytosolic Pattern Recognition Receptors	13.6	0.159	1.897	CD40,DHX58,IFIH1,IFIT2,IFNB1,ISG15,NFKB2,STAT1,STAT2,TNF	Acetyl-CoA Biosynthesis III (from Citrate)	1.41	0.125	NaN	ATP	GÎ±q Signaling	1.23	0.00606	NaN	RND2	Glucocorticoid Receptor Signaling	0.842	0.00292	NaN	STAT1	Acetyl-CoA Biosynthesis III (from Citrate)	1.45	0.125	NaN	ATP	Actin Nucleation by ARP-WASP Complex	1.83	0.0278	NaN	KRAS,RND2
Airway Inflammation in Asthma	1.27	0.2	NaN	TNF	EGF Signaling	1.58	0.0169	NaN	STAT1	Adenine and Adenosine Salvage VI	1.94	0.2	NaN	ATP	Activation of IRF by Cytosolic Pattern Recognition Receptors	10.6	0.127	0.707	DHX58,IFIH1,IFIT2,IL10,ISG15,STAT1,STAT2,TRAF6	Acute Myeloid Leukemia Signaling	2.33	0.0326	NaN	NFKB2,STAT3,STAT5A	Actin Cytoskeleton Signaling	3.91	0.0315	-2.449	ACTG2,CD14,FN1,KRAS,PAK1,PIK3CG,RRAS	Glioblastoma Multiforme Signaling	1.22	0.00588	NaN	RND2	GM-CSF Signaling	1.5	0.0141	NaN	STAT1	Actin Cytoskeleton Signaling	1.09	0.0135	NaN	FN1,KRAS,PAK1	Activation of IRF by Cytosolic Pattern Recognition Receptors	11.4	0.127	0	DHX58,IFIH1,IFIT2,ISG15,MAPK8,STAT1,STAT2,TRAF6
Airway Pathology in Chronic Obstructive Pulmonary Disease	2.49	0.25	NaN	CXCL8,TNF	Endocannabinoid Cancer Inhibition Pathway	1.18	0.00667	NaN	CASP1	Adrenomedullin signaling pathway	2.9	0.0195	0	GSK3B,IL33,MAPK14,NFKB2	Acute Myeloid Leukemia Signaling	1.45	0.0217	NaN	STAT3,STAT5A	Acute Phase Response Signaling	8.92	0.0552	-0.333	C4A/C4B,FN1,IL33,IL6R,MAPK14,MYD88,NFKB2,SOCS3,STAT3,TNF	Actin Nucleation by ARP-WASP Complex	1.3	0.0278	NaN	KRAS,RRAS	Glioma Invasiveness Signaling	1.56	0.0133	NaN	RND2	Granulocyte Adhesion and Diapedesis	1.11	0.00552	NaN	CXCL10	Actin Nucleation by ARP-WASP Complex	1.37	0.0278	NaN	KRAS,RND2	Acute Myeloid Leukemia Signaling	1.63	0.0217	NaN	KRAS,MYC
Aldosterone Signaling in Epithelial Cells	3.24	0.0476	NaN	ITPR3,KRAS,PIK3C2B,PIK3CG,PLCG1,PRKCQ,PRKCZ,PRKD1	Endothelin-1 Signaling	1.06	0.00493	NaN	CASP1	Agranulocyte Adhesion and Diapedesis	4.09	0.0259	NaN	CCL2,CCL4,CXCL10,CXCL8,IL33	Acute Phase Response Signaling	9.44	0.0552	-2.333	C4A/C4B,FN1,IL33,IL6R,MAP3K7,MAPK14,SOCS3,SOD2,STAT3,TRAF6	Adenine and Adenosine Salvage VI	1.74	0.2	NaN	ATP	Activation of IRF by Cytosolic Pattern Recognition Receptors	13.9	0.175	0.905	DHX58,IFIH1,IFIT2,IFNB1,IL10,ISG15,MAP2K4,NFKB1,STAT1,STAT2,TRAF6	Granulocyte Adhesion and Diapedesis	1.19	0.00552	NaN	CXCL10	Growth Hormone Signaling	1.48	0.0133	NaN	STAT1	Activation of IRF by Cytosolic Pattern Recognition Receptors	14.3	0.175	0.302	DHX58,IFIH1,IFIT2,IFNB1,ISG15,MAP2K4,NFKB1,RIPK1,STAT1,STAT2,TRAF6	Acute Phase Response Signaling	7.67	0.0442	-1.134	C4A/C4B,CFB,IL1RAP,KRAS,MAP3K7,MAPK8,SOCS3,TRAF6
Allograft Rejection Signaling	7.36	0.115	NaN	B2M,CD40,CD86,FAS,FASLG,FCER1G,GZMB,IFNG,IL10,TNF	ERK/MAPK Signaling	1.07	0.00508	NaN	STAT1	Airway Pathology in Chronic Obstructive Pulmonary Disease	1.74	0.125	NaN	CXCL8	Adenine and Adenosine Salvage VI	1.79	0.2	NaN	ATP	Adipogenesis pathway	1.06	0.0148	NaN	HIF1A,TNF	Acute Myeloid Leukemia Signaling	5.18	0.0652	-1.633	KRAS,MAP2K4,NFKB1,PIK3CG,RRAS,STAT5A	Hepatic Cholestasis	1.15	0.00503	NaN	TNFSF10	Hepatic Cholestasis	1.07	0.00503	NaN	TNFSF10	Acute Myeloid Leukemia Signaling	3.08	0.0435	-2	KRAS,MAP2K4,MYC,NFKB1	Adenine and Adenosine Salvage VI	1.89	0.2	NaN	ATP
Altered T Cell and B Cell Signaling in Rheumatoid Arthritis	24.5	0.256	NaN	CD40,CD79A,CD79B,CD86,FAS,FASLG,FCER1G,IFNG,IL10,IL12A,IL12B,IL1A,IL33,NFKB1,NFKB2,TLR10,TLR2,TLR4,TLR7,TLR8,TLR9,TNF,TNFRSF13B	FLT3 Signaling in Hematopoietic Progenitor Cells	1.45	0.0125	NaN	STAT1	Allograft Rejection Signaling	1.77	0.023	NaN	B2M,GZMB	Adipogenesis pathway	0.45	0.00741	NaN	HIF1A	Adrenomedullin signaling pathway	3.97	0.0293	0	GSK3B,HIF1A,IL33,MAPK14,NFKB2,TNF	Acute Phase Response Signaling	16.5	0.0939	-3.5	FN1,IL33,IL6R,JAK2,KRAS,MAP2K4,MAP3K7,MAPK14,NFKB1,PIK3CG,RRAS,SERPING1,SOCS3,SOCS6,SOD2,TAB1,TRAF6	Hepatic Fibrosis Signaling Pathway	0.883	0.00265	NaN	RND2	Hepatic Fibrosis / Hepatic Stellate Cell Activation	1.08	0.00526	NaN	STAT1	Acute Phase Response Signaling	13	0.0773	-2.309	C4A/C4B,CFB,FN1,KRAS,MAP2K4,MAP3K7,MAPK14,NFKB1,RIPK1,SERPING1,SOCS3,SOCS6,TAB1,TRAF6	Adipogenesis pathway	0.53	0.00741	NaN	TP53
AMPK Signaling	1.85	0.0306	NaN	MAP3K7,MAPK14,NOS3,PIK3C2B,PIK3CG,PPM1J,PPP2R1B	Glucocorticoid Receptor Signaling	0.842	0.00292	NaN	STAT1	Altered T Cell and B Cell Signaling in Rheumatoid Arthritis	1.74	0.0222	NaN	IL33,NFKB2	Adrenomedullin signaling pathway	3.27	0.0244	-1.342	ARNT,GSK3B,HIF1A,IL33,MAPK14	Agranulocyte Adhesion and Diapedesis	8.66	0.0518	NaN	ACTG2,CCL2,CCL4,CCL8,CLDN7,CXCL10,FN1,IL33,ITGB7,TNF	Adenine and Adenosine Salvage VI	1.61	0.2	NaN	ATP	HMGB1 Signaling	2.8	0.0121	NaN	RND2,TNFSF10	HMGB1 Signaling	1.14	0.00606	NaN	TNFSF10	Adenine and Adenosine Salvage VI	1.65	0.2	NaN	ATP	Adrenomedullin signaling pathway	3.73	0.0244	-1	ARNT,CASP3,GSK3B,KRAS,MAPK8
Amyloid Processing	0.963	0.0392	NaN	GSK3B,MAPK14	GM-CSF Signaling	1.5	0.0141	NaN	STAT1	AMPK Signaling	1.01	0.00873	NaN	MAPK14,PPP2R1B	Agranulocyte Adhesion and Diapedesis	4.41	0.0311	NaN	ACTG2,CXCL10,FN1,IL33,ITGB7,MYL7	Agrin Interactions at Neuromuscular Junction	0.595	0.0125	NaN	ACTG2	Adipogenesis pathway	0.311	0.00741	NaN	HIF1A	IL-17 Signaling	1.54	0.0125	NaN	CXCL10	IL-12 Signaling and Production in Macrophages	1.22	0.00735	NaN	STAT1	Adipogenesis pathway	0.9	0.0148	NaN	HIF1A,TP53	Agranulocyte Adhesion and Diapedesis	2.81	0.0207	NaN	CCL2,CCL4,CXCL10,ICAM1
Amyotrophic Lateral Sclerosis Signaling	9.76	0.123	NaN	BCL2L1,BID,BIRC3,CASP1,CASP3,CASP9,PAK1,PGF,PIK3C2B,PIK3CG,TP53,VEGFA,VEGFB	Granulocyte Adhesion and Diapedesis	1.11	0.00552	NaN	CXCL10	Amyloid Processing	2.21	0.0392	NaN	GSK3B,MAPK14	Agrin Interactions at Neuromuscular Junction	0.64	0.0125	NaN	ACTG2	Airway Inflammation in Asthma	1.74	0.2	NaN	TNF	Adrenomedullin signaling pathway	7.11	0.0488	-2.53	ARNT,GSK3B,HIF1A,IL33,KRAS,MAP2K4,MAPK14,NFKB1,PIK3CG,RRAS	IL-17A Signaling in Gastric Cells	2.04	0.04	NaN	CXCL10	IL-15 Production	1.27	0.00826	NaN	STAT1	Adrenomedullin signaling pathway	6.38	0.0439	-2.121	ARNT,CASP3,GSK3B,HIF1A,ITPR3,KRAS,MAP2K4,MAPK14,NFKB1	Agrin Interactions at Neuromuscular Junction	1.74	0.025	NaN	KRAS,MAPK8
Androgen Signaling	1.71	0.036	NaN	NFKB1,NFKB2,PRKCQ,PRKCZ,PRKD1	Growth Hormone Signaling	1.48	0.0133	NaN	STAT1	Amyotrophic Lateral Sclerosis Signaling	1.61	0.0189	NaN	CASP1,VEGFB	Aldosterone Signaling in Epithelial Cells	0.376	0.00595	NaN	PRKD1	Airway Pathology in Chronic Obstructive Pulmonary Disease	1.54	0.125	NaN	TNF	Agranulocyte Adhesion and Diapedesis	9.64	0.0622	NaN	ACTG2,C5AR1,CCL2,CCL4,CLDN1,CLDN7,CXCL10,FN1,IL33,ITGB7,PECAM1,VCAM1	IL-8 Signaling	1.14	0.0049	NaN	RND2	IL-17 Signaling	1.45	0.0125	NaN	CXCL10	Agranulocyte Adhesion and Diapedesis	1.93	0.0207	NaN	C5AR1,CCL2,CXCL10,FN1	Aldosterone Signaling in Epithelial Cells	0.452	0.00595	NaN	KRAS
Angiopoietin Signaling	12.9	0.182	NaN	CASP9,IKBKB,IKBKE,KRAS,NFKB1,NFKB2,NFKBIA,NFKBIE,NOS3,PAK1,PIK3C2B,PIK3CG,RRAS,STAT5A	Hematopoiesis from Pluripotent Stem Cells	1.66	0.0204	NaN	IL12A	Androgen Signaling	0.562	0.00719	NaN	NFKB2	Allograft Rejection Signaling	3.74	0.046	NaN	B2M,GZMB,IFNG,IL10	Aldosterone Signaling in Epithelial Cells	0.338	0.00595	NaN	PRKD1	Agrin Interactions at Neuromuscular Junction	4.31	0.0625	-2.236	ACTG2,KRAS,MAP2K4,PAK1,RRAS	ILK Signaling	1.16	0.00521	NaN	RND2	IL-17A Signaling in Gastric Cells	1.95	0.04	NaN	CXCL10	Agrin Interactions at Neuromuscular Junction	2.24	0.0375	NaN	KRAS,MAP2K4,PAK1	Allograft Rejection Signaling	2.83	0.0345	NaN	B2M,CD86,GZMB
Antigen Presentation Pathway	5.38	0.154	NaN	B2M,IFNG,PSMB8,PSMB9,TAP1,TAP2	Hepatic Cholestasis	1.07	0.00503	NaN	IL12A	Angiopoietin Signaling	1.87	0.026	NaN	NFKB2,NFKBIA	Altered T Cell and B Cell Signaling in Rheumatoid Arthritis	2.51	0.0333	NaN	IFNG,IL10,IL33	Allograft Rejection Signaling	4.78	0.0575	NaN	B2M,CD40,FASLG,GZMB,TNF	Aldosterone Signaling in Epithelial Cells	1.29	0.0179	NaN	KRAS,PIK3CG,PRKD1	Inhibition of ARE-Mediated mRNA Degradation Pathway	1.36	0.0082	NaN	TNFSF10	IL-22 Signaling	1.97	0.0417	NaN	STAT1	Aldosterone Signaling in Epithelial Cells	0.75	0.0119	NaN	ITPR3,KRAS	Altered T Cell and B Cell Signaling in Rheumatoid Arthritis	0.682	0.0111	NaN	CD86
Antioxidant Action of Vitamin C	9.31	0.113	NaN	IKBKB,IKBKE,JAK2,MAP2K4,MAPK14,MAPK8,NFKB1,NFKB2,NFKBIA,NFKBIE,PLCG1,STAT5A,TNF	Hepatic Fibrosis / Hepatic Stellate Cell Activation	1.08	0.00526	NaN	STAT1	Antigen Presentation Pathway	7.54	0.128	NaN	B2M,PSMB8,PSMB9,TAP1,TAP2	AMPK Signaling	1.42	0.0131	NaN	MAP3K7,MAPK14,PPP2R1B	Altered T Cell and B Cell Signaling in Rheumatoid Arthritis	7.41	0.0778	NaN	CD40,FASLG,IL12A,IL33,NFKB2,TLR9,TNF	Allograft Rejection Signaling	2.03	0.0345	NaN	B2M,GZMB,IL10	Integrin Signaling	1.12	0.00467	NaN	RND2	IL-3 Signaling	1.46	0.0127	NaN	STAT1	Allograft Rejection Signaling	1.22	0.023	NaN	B2M,CD86	AMPK Signaling	0.928	0.00873	NaN	MAP3K7,PPP2R1B
Antiproliferative Role of Somatostatin Receptor 2	1.9	0.0494	NaN	KRAS,PIK3C2B,PIK3CG,RRAS	HMGB1 Signaling	1.14	0.00606	NaN	IL12A	Antioxidant Action of Vitamin C	2.63	0.0261	NaN	MAPK14,NFKB2,NFKBIA	Amyloid Processing	1.92	0.0392	NaN	GSK3B,MAPK14	AMPK Signaling	0.246	0.00437	NaN	MAPK14	Altered T Cell and B Cell Signaling in Rheumatoid Arthritis	4.07	0.0556	NaN	IL10,IL12A,IL33,NFKB1,TLR4	Interferon Signaling	9.3	0.111	2	IFIT1,IFIT3,ISG15,MX1	IL-7 Signaling Pathway	1.45	0.0125	NaN	STAT1	Altered T Cell and B Cell Signaling in Rheumatoid Arthritis	5.46	0.0667	NaN	CD79A,CD79B,CD86,NFKB1,TLR10,TLR4	Amyloid Processing	0.91	0.0196	NaN	GSK3B
Apelin Adipocyte Signaling Pathway	2.66	0.061	NaN	HIF1A,MAPK14,MAPK8,NCF1,NCF2	Huntington's Disease Signaling	0.983	0.00412	NaN	CASP1	Apelin Adipocyte Signaling Pathway	0.764	0.0122	NaN	MAPK14	Amyotrophic Lateral Sclerosis Signaling	2.31	0.0283	NaN	BID,CASP1,VEGFB	Amyloid Processing	1.83	0.0392	NaN	GSK3B,MAPK14	AMPK Signaling	1.56	0.0175	-1	MAP3K7,MAPK14,PIK3CG,PPP2R1B	Molecular Mechanisms of Cancer	0.86	0.00251	NaN	RND2	IL-9 Signaling	1.83	0.0303	NaN	STAT1	AMPK Signaling	1.06	0.0131	NaN	MAP3K7,MAPK14,PPP2R1B	Amyotrophic Lateral Sclerosis Signaling	2.58	0.0283	NaN	CASP1,CASP3,TP53
Apelin Cardiac Fibroblast Signaling Pathway	0.646	0.0435	NaN	NOS3	IL-12 Signaling and Production in Macrophages	2.79	0.0147	NaN	IL12A,STAT1	Apelin Cardiomyocyte Signaling Pathway	0.672	0.00962	NaN	MAPK14	Androgen Signaling	0.44	0.00719	NaN	PRKD1	Amyotrophic Lateral Sclerosis Signaling	0.493	0.00943	NaN	CASP1	Amyloid Processing	1.58	0.0392	NaN	GSK3B,MAPK14	mTOR Signaling	1.11	0.00463	NaN	RND2	Inhibition of ARE-Mediated mRNA Degradation Pathway	1.27	0.0082	NaN	TNFSF10	Amyloid Processing	1.65	0.0392	NaN	GSK3B,MAPK14	Angiopoietin Signaling	0.742	0.013	NaN	KRAS
Apelin Cardiomyocyte Signaling Pathway	9.86	0.125	NaN	ARNT,HIF1A,MAPK14,MAPK8,MYL4,MYL7,NOS3,PIK3C2B,PIK3CG,PLCG1,PRKCQ,PRKCZ,PRKD1	IL-15 Production	1.27	0.00826	NaN	STAT1	Apelin Endothelial Signaling Pathway	1.49	0.0163	NaN	CCL2,NFKB2	Angiopoietin Signaling	0.656	0.013	NaN	STAT5A	Androgen Signaling	1.04	0.0144	NaN	NFKB2,PRKD1	Amyotrophic Lateral Sclerosis Signaling	6	0.066	-1.134	BID,CASP1,CASP9,PAK1,PGF,PIK3CG,VEGFB	Neuroinflammation Signaling Pathway	0.959	0.00317	NaN	CXCL10	iNOS Signaling	1.67	0.0208	NaN	STAT1	Amyotrophic Lateral Sclerosis Signaling	5.04	0.0566	-1.633	CASP1,CASP3,CASP9,PAK1,TP53,VEGFB	Antigen Presentation Pathway	3.85	0.0769	NaN	B2M,TAP1,TAP2
Apelin Endothelial Signaling Pathway	14.7	0.146	NaN	ARNT,CCL2,FOS,HIF1A,ICAM1,KRAS,MAP2K4,MAPK8,NFKB1,NFKB2,NOS3,PIK3C2B,PIK3CG,PRKCQ,PRKCZ,PRKD1,RRAS,VCAM1	IL-17 Signaling	1.45	0.0125	NaN	CXCL10	Apelin Liver Signaling Pathway	1.24	0.0385	NaN	GSK3B	Antigen Presentation Pathway	8.55	0.154	NaN	B2M,IFNG,PSMB8,PSMB9,TAP1,TAP2	Angiopoietin Signaling	1.49	0.026	NaN	NFKB2,STAT5A	Androgen Biosynthesis	0.903	0.037	NaN	NADPH	Pathogenesis of Multiple Sclerosis	2.48	0.111	NaN	CXCL10	Interferon Signaling	11.6	0.139	2.236	IFIT1,IFIT3,ISG15,MX1,STAT1	Androgen Biosynthesis	0.936	0.037	NaN	NADPH	Antioxidant Action of Vitamin C	0.59	0.0087	NaN	MAPK8
Apelin Liver Signaling Pathway	5.06	0.192	NaN	FAS,GSK3B,MAP2K4,MAPK8,TNF	IL-17A Signaling in Gastric Cells	1.95	0.04	NaN	CXCL10	Apelin Pancreas Signaling Pathway	1.01	0.0222	NaN	NFKB2	Antioxidant Action of Vitamin C	1.27	0.0174	NaN	MAPK14,STAT5A	Antigen Presentation Pathway	6.52	0.128	NaN	B2M,PSMB8,PSMB9,TAP1,TAP2	Androgen Signaling	0.821	0.0144	NaN	NFKB1,PRKD1	Phagosome Formation	1.35	0.008	NaN	RND2	JAK/Stat Signaling	1.45	0.0125	NaN	STAT1	Androgen Signaling	0.328	0.00719	NaN	NFKB1	Antiproliferative Role of Somatostatin Receptor 2	0.724	0.0123	NaN	KRAS
Apelin Muscle Signaling Pathway	0.664	0.0455	NaN	NOS3	IL-22 Signaling	1.97	0.0417	NaN	STAT1	Apoptosis Signaling	5.49	0.0505	0.447	BCL2A1,BIRC6,CASP10,NFKB2,NFKBIA	Apelin Adipocyte Signaling Pathway	1.54	0.0244	NaN	HIF1A,MAPK14	Antioxidant Action of Vitamin C	3.08	0.0348	-1	MAPK14,NFKB2,STAT5A,TNF	Angiopoietin Signaling	6.95	0.0909	-1.342	CASP9,KRAS,NFKB1,PAK1,PIK3CG,RRAS,STAT5A	Phospholipase C Signaling	1.03	0.00377	NaN	RND2	Mitotic Roles of Polo-Like Kinase	1.53	0.0152	NaN	KIF23	Angiopoietin Signaling	3.37	0.0519	NaN	CASP9,KRAS,NFKB1,PAK1	Apelin Adipocyte Signaling Pathway	0.719	0.0122	NaN	MAPK8
Apelin Pancreas Signaling Pathway	5.01	0.133	NaN	MAP2K4,MAPK8,NFKB1,NFKB2,PIK3C2B,PIK3CG	IL-3 Signaling	1.46	0.0127	NaN	STAT1	April Mediated Signaling	4.01	0.0769	NaN	MAPK14,NFKB2,NFKBIA	Apelin Cardiomyocyte Signaling Pathway	4.65	0.0481	NaN	ARNT,HIF1A,MAPK14,MYL7,PRKD1	Apelin Adipocyte Signaling Pathway	1.44	0.0244	NaN	HIF1A,MAPK14	Antigen Presentation Pathway	5.86	0.128	NaN	B2M,PSMB8,PSMB9,TAP1,TAP2	Production of Nitric Oxide and Reactive Oxygen Species in Macrophages	1.16	0.00515	NaN	RND2	Neuroinflammation Signaling Pathway	2.07	0.00635	NaN	CXCL10,STAT1	Antigen Presentation Pathway	3.13	0.0769	NaN	B2M,TAP1,TAP2	Apelin Cardiomyocyte Signaling Pathway	1.53	0.0192	NaN	ARNT,MAPK8
Apoptosis Signaling	32.8	0.293	NaN	BAK1,BCL2A1,BCL2L1,BID,BIRC3,BIRC6,CASP10,CASP3,CASP8,CASP9,CDK1,FAS,FASLG,IKBKB,IKBKE,KRAS,MAP2K4,MAPK8,MCL1,NFKB1,NFKB2,NFKBIA,NFKBIE,PARP1,PLCG1,PRKCQ,RRAS,TNF,TP53	IL-7 Signaling Pathway	1.45	0.0125	NaN	STAT1	Arginine Biosynthesis IV	1.27	0.0417	NaN	ATP	Apelin Endothelial Signaling Pathway	2.13	0.0244	NaN	ARNT,HIF1A,PRKD1	Apelin Cardiomyocyte Signaling Pathway	2.19	0.0288	NaN	HIF1A,MAPK14,PRKD1	Antioxidant Action of Vitamin C	4.63	0.0522	1.342	JAK2,MAP2K4,MAPK14,NADPH,NFKB1,STAT5A	Regulation of Actin-based Motility by Rho	1.46	0.0104	NaN	RND2	Oncostatin M Signaling	1.72	0.0233	NaN	STAT1	Antioxidant Action of Vitamin C	2.72	0.0348	NaN	MAP2K4,MAPK14,NADPH,NFKB1	Apelin Endothelial Signaling Pathway	4.78	0.0407	-0.447	ARNT,CCL2,ICAM1,KRAS,MAPK8
April Mediated Signaling	15.8	0.333	NaN	FOS,IKBKB,IKBKE,MAP2K4,MAPK14,MAPK8,NFKB1,NFKB2,NFKBIA,NFKBIE,TNFRSF13B,TRAF2,TRAF6	IL-9 Signaling	1.83	0.0303	NaN	STAT1	Aryl Hydrocarbon Receptor Signaling	2.31	0.0201	NaN	ATM,MYC,NFKB2	Apelin Liver Signaling Pathway	1.09	0.0385	NaN	GSK3B	Apelin Endothelial Signaling Pathway	2.97	0.0325	0	CCL2,HIF1A,NFKB2,PRKD1	Antiproliferative Role of Somatostatin Receptor 2	2.12	0.037	NaN	KRAS,PIK3CG,RRAS	Retinoic acid Mediated Apoptosis Signaling	1.64	0.0159	NaN	TNFSF10	p38 MAPK Signaling	1.28	0.00847	NaN	STAT1	Antiproliferative Role of Somatostatin Receptor 2	0.51	0.0123	NaN	KRAS	Apelin Liver Signaling Pathway	2.69	0.0769	NaN	GSK3B,MAPK8
Arginine Degradation I (Arginase Pathway)	0.87	0.0769	NaN	ARG2	Inflammasome pathway	2.01	0.0455	NaN	CASP1	Asparagine Biosynthesis I	1.74	0.125	NaN	ATP	Apoptosis Signaling	4.76	0.0505	1.342	BAK1,BCL2A1,BID,BIRC6,CASP10	Apelin Liver Signaling Pathway	2.39	0.0769	NaN	GSK3B,TNF	Apelin Adipocyte Signaling Pathway	1.2	0.0244	NaN	HIF1A,MAPK14	RhoGDI Signaling	1.18	0.00538	NaN	RND2	Pancreatic Adenocarcinoma Signaling	1.31	0.00901	NaN	STAT1	Apelin Adipocyte Signaling Pathway	1.27	0.0244	NaN	HIF1A,MAPK14	Apelin Pancreas Signaling Pathway	0.959	0.0222	NaN	MAPK8
Arginine Degradation VI (Arginase 2 Pathway)	0.788	0.0625	NaN	ARG2	iNOS Signaling	1.67	0.0208	NaN	STAT1	Atherosclerosis Signaling	3.68	0.0315	NaN	CCL2,CXCL8,IL33,NFKB2	April Mediated Signaling	2.15	0.0513	NaN	MAPK14,TRAF6	Apelin Pancreas Signaling Pathway	0.818	0.0222	NaN	NFKB2	Apelin Cardiomyocyte Signaling Pathway	3.77	0.0481	NaN	ARNT,HIF1A,MAPK14,PIK3CG,PRKD1	Role of Hypercytokinemia/hyperchemokinemia in the Pathogenesis of Influenza	1.8	0.0233	NaN	CXCL10	Pathogenesis of Multiple Sclerosis	2.39	0.111	NaN	CXCL10	Apelin Cardiomyocyte Signaling Pathway	1.92	0.0288	NaN	ARNT,HIF1A,MAPK14	Apoptosis Signaling	6.67	0.0606	-0.816	CASP3,CDK1,KRAS,MAPK8,PARP1,TP53
Aryl Hydrocarbon Receptor Signaling	6.97	0.0805	NaN	ARNT,ATM,FAS,FASLG,FOS,IL1A,MAPK8,MYC,NFKB1,NFKB2,TNF,TP53	Interferon Signaling	14.5	0.167	2.449	IFIT1,IFIT3,ISG15,MX1,PSMB8,STAT1	ATM Signaling	4.14	0.0412	NaN	ATM,MAPK14,NFKBIA,PPP2R1B	Arginine Biosynthesis IV	1.13	0.0417	NaN	ATP	Apoptosis Signaling	5.77	0.0606	0.816	BAK1,BCL2A1,BIRC6,FASLG,NFKB2,TNF	Apelin Endothelial Signaling Pathway	9.24	0.0813	-2.53	ARNT,CCL2,HIF1A,KRAS,MAP2K4,NFKB1,PIK3CG,PRKD1,RRAS,VCAM1	Role of IL-17F in Allergic Inflammatory Airway Diseases	1.81	0.0238	NaN	CXCL10	PDGF Signaling	1.39	0.0109	NaN	STAT1	Apelin Endothelial Signaling Pathway	4.67	0.0488	-1.633	ARNT,CCL2,HIF1A,KRAS,MAP2K4,NFKB1	April Mediated Signaling	2.34	0.0513	NaN	MAPK8,TRAF6
Atherosclerosis Signaling	12.1	0.126	NaN	ALOX5,CCL2,CD40,CXCL8,ICAM1,IFNG,IL1A,IL33,ITGB2,LYZ,NFKB1,NFKB2,S100A8,SAA4,TNF,VCAM1	JAK/Stat Signaling	1.45	0.0125	NaN	STAT1	Autoimmune Thyroid Disease Signaling	0.955	0.0196	NaN	GZMB	Aryl Hydrocarbon Receptor Signaling	1.08	0.0134	NaN	ARNT,ATM	April Mediated Signaling	2.05	0.0513	NaN	MAPK14,NFKB2	Apelin Liver Signaling Pathway	2.14	0.0769	NaN	GSK3B,MAP2K4	Role of MAPK Signaling in the Pathogenesis of Influenza	1.52	0.012	NaN	CXCL10	Production of Nitric Oxide and Reactive Oxygen Species in Macrophages	1.08	0.00515	NaN	STAT1	Apelin Liver Signaling Pathway	2.21	0.0769	NaN	GSK3B,MAP2K4	Arginine Biosynthesis IV	1.22	0.0417	NaN	ATP
ATM Signaling	7.98	0.113	NaN	ATM,BID,CCNB1,CDK1,MAP2K4,MAPK14,MAPK8,NFKBIA,PPM1J,PPP2R1B,TP53	MSP-RON Signaling Pathway	1.58	0.0169	NaN	IL12A	Autophagy	0.857	0.0154	NaN	CTSB	Asparagine Biosynthesis I	1.59	0.125	NaN	ATP	Arginine Biosynthesis IV	1.08	0.0417	NaN	ATP	Apelin Pancreas Signaling Pathway	2.84	0.0667	NaN	MAP2K4,NFKB1,PIK3CG	Role of Pattern Recognition Receptors in Recognition of Bacteria and Viruses	2.86	0.013	NaN	IFIH1,TNFSF10	Prolactin Signaling	1.43	0.0119	NaN	STAT1	Apelin Pancreas Signaling Pathway	1.75	0.0444	NaN	MAP2K4,NFKB1	Arginine Degradation I (Arginase Pathway)	1.48	0.0769	NaN	ARG2
Autoimmune Thyroid Disease Signaling	7.07	0.157	NaN	CD40,CD86,FAS,FASLG,FCER1G,GZMB,IL10,TG	Neuroinflammation Signaling Pathway	5.08	0.0127	1	CASP1,CXCL10,IL12A,STAT1	Axonal Guidance Signaling	0.507	0.00407	NaN	GSK3B,VEGFB	Atherosclerosis Signaling	2.09	0.0236	NaN	IFNG,IL33,S100A8	Aryl Hydrocarbon Receptor Signaling	2.66	0.0268	0	ATM,FASLG,NFKB2,TNF	Apoptosis Signaling	10.2	0.101	1.265	BAK1,BCL2A1,BID,BIRC6,CASP10,CASP9,KRAS,MAP2K4,NFKB1,RRAS	Role of RIG1-like Receptors in Antiviral Innate Immunity	3.95	0.0455	NaN	DHX58,IFIH1	Renin-Angiotensin Signaling	1.25	0.00787	NaN	STAT1	Apoptosis Signaling	9.14	0.0909	-1	CASP3,CASP8,CASP9,CDK1,KRAS,MAP2K4,NFKB1,PARP1,TP53	Arginine Degradation VI (Arginase 2 Pathway)	1.39	0.0625	NaN	ARG2
Autophagy	2.24	0.0615	NaN	CTSB,CTSC,CTSS,CTSV	Oncostatin M Signaling	1.72	0.0233	NaN	STAT1	B Cell Activating Factor Signaling	3.94	0.0732	NaN	MAPK14,NFKB2,NFKBIA	ATM Signaling	3.55	0.0412	0	ATM,BID,MAPK14,PPP2R1B	Asparagine Biosynthesis I	1.54	0.125	NaN	ATP	April Mediated Signaling	4.39	0.103	-2	MAP2K4,MAPK14,NFKB1,TRAF6	Semaphorin Signaling in Neurons	1.66	0.0167	NaN	RND2	Retinoic acid Mediated Apoptosis Signaling	1.55	0.0159	NaN	TNFSF10	April Mediated Signaling	4.53	0.103	-2	MAP2K4,MAPK14,NFKB1,TRAF6	Aryl Hydrocarbon Receptor Signaling	3.22	0.0268	0	ARNT,MAPK8,MYC,TP53
Axonal Guidance Signaling	4.43	0.0346	NaN	ADAM17,GSK3B,ITGA5,KRAS,MYL4,MYL7,PAK1,PGF,PIK3C2B,PIK3CG,PLCG1,PRKCQ,PRKCZ,PRKD1,RRAS,VEGFA,VEGFB	Osteoarthritis Pathway	1.03	0.00459	NaN	CASP1	B Cell Development	1.1	0.0278	NaN	DNTT	Autoimmune Thyroid Disease Signaling	1.92	0.0392	NaN	GZMB,IL10	Atherosclerosis Signaling	6.38	0.0551	NaN	ALOX5,CCL2,CD40,IL33,NFKB2,S100A8,TNF	Arginine Biosynthesis IV	2.2	0.0833	NaN	ATP,NADPH	Signaling by Rho Family GTPases	1.06	0.00407	NaN	RND2	Role of BRCA1 in DNA Damage Response	1.45	0.0125	NaN	STAT1	Arginine Biosynthesis IV	2.28	0.0833	NaN	ATP,NADPH	Asparagine Biosynthesis I	1.69	0.125	NaN	ATP
B Cell Activating Factor Signaling	15.4	0.317	NaN	FOS,IKBKB,IKBKE,MAP2K4,MAPK14,MAPK8,NFKB1,NFKB2,NFKBIA,NFKBIE,TNFRSF13B,TRAF2,TRAF6	p38 MAPK Signaling	1.28	0.00847	NaN	STAT1	B Cell Receptor Signaling	5.32	0.0316	1.633	BCL2A1,ETS1,GSK3B,MAPK14,NFKB2,NFKBIA	Autophagy	0.721	0.0154	NaN	CTSB	ATM Signaling	1.31	0.0206	NaN	ATM,MAPK14	Arginine Degradation VI (Arginase 2 Pathway)	1.12	0.0625	NaN	NADPH	Sphingosine-1-phosphate Signaling	1.36	0.00826	NaN	RND2	Role of Hypercytokinemia/hyperchemokinemia in the Pathogenesis of Influenza	1.72	0.0233	NaN	CXCL10	Arginine Degradation I (Arginase Pathway)	1.24	0.0769	NaN	ARG2	Atherosclerosis Signaling	1.37	0.0157	NaN	CCL2,ICAM1
B Cell Development	9.81	0.25	NaN	CD19,CD40,CD79A,CD79B,CD86,DNTT,IL7R,PTPRC,SPN	Pancreatic Adenocarcinoma Signaling	1.31	0.00901	NaN	STAT1	BAG2 Signaling Pathway	7.22	0.111	-2	ATP,CTSB,MAPK14,MYC,NFKB2	Axonal Guidance Signaling	1.13	0.00815	NaN	GSK3B,MYL7,PRKD1,VEGFB	Autoimmune Thyroid Disease Signaling	3.07	0.0588	NaN	CD40,FASLG,GZMB	Aryl Hydrocarbon Receptor Signaling	1.42	0.0201	NaN	ARNT,ATM,NFKB1	Sumoylation Pathway	1.4	0.00917	NaN	RND2	Role of IL-17F in Allergic Inflammatory Airway Diseases	1.73	0.0238	NaN	CXCL10	Arginine Degradation VI (Arginase 2 Pathway)	2.63	0.125	NaN	ARG2,NADPH	ATM Signaling	5.28	0.0515	0.447	CCNB1,CDK1,MAPK8,PPP2R1B,TP53
B Cell Receptor Signaling	22.7	0.147	NaN	BCL2A1,BCL2L1,BLNK,CD19,CD79A,CD79B,ETS1,FCGR2B,GSK3B,IKBKB,IKBKE,KRAS,LYN,MAP2K4,MAP3K7,MAPK14,MAPK8,NFKB1,NFKB2,NFKBIA,NFKBIE,PIK3AP1,PIK3C2B,PIK3CG,PRKCQ,PTK2B,PTPRC,RRAS	Pathogenesis of Multiple Sclerosis	2.39	0.111	NaN	CXCL10	Basal Cell Carcinoma Signaling	0.812	0.0137	NaN	GSK3B	B Cell Activating Factor Signaling	2.11	0.0488	NaN	MAPK14,TRAF6	Autophagy	1.63	0.0308	NaN	CTSB,CTSS	Ascorbate Recycling (Cytosolic)	1.24	0.0833	NaN	NADPH	Systemic Lupus Erythematosus In B Cell Signaling Pathway	5.69	0.0143	2	IFIH1,IFIT3,ISG15,TNFSF10	Role of JAK family kinases in IL-6-type Cytokine Signaling	1.95	0.04	NaN	STAT1	Aryl Hydrocarbon Receptor Signaling	2.32	0.0268	0	ARNT,MYC,NFKB1,TP53	Autoimmune Thyroid Disease Signaling	2.11	0.0392	NaN	CD86,GZMB
BAG2 Signaling Pathway	7.52	0.178	NaN	CASP3,CTSB,MAPK14,MYC,NFKB1,NFKB2,PSME2,TP53	PD-1, PD-L1 cancer immunotherapy pathway	1.33	0.00935	NaN	IL12A	Bile Acid Biosynthesis, Neutral Pathway	0.932	0.0185	NaN	ATP	B Cell Development	0.959	0.0278	NaN	DNTT	Axonal Guidance Signaling	0.271	0.00407	NaN	GSK3B,PRKD1	Asparagine Biosynthesis I	1.41	0.125	NaN	ATP	Systemic Lupus Erythematosus In T Cell Signaling Pathway	0.928	0.00294	NaN	RND2	Role of JAK1 and JAK3 in Î³c Cytokine Signaling	1.51	0.0145	NaN	STAT1	Ascorbate Recycling (Cytosolic)	1.27	0.0833	NaN	NADPH	Autophagy	0.81	0.0154	NaN	CTSV
Basal Cell Carcinoma Signaling	0.714	0.0274	NaN	GSK3B,TP53	PDGF Signaling	1.39	0.0109	NaN	STAT1	Biotin-carboxyl Carrier Protein Assembly	1.57	0.0833	NaN	ATP	B Cell Receptor Signaling	3.42	0.0263	0.447	BCL2A1,ETS1,GSK3B,MAP3K7,MAPK14	B Cell Activating Factor Signaling	2.01	0.0488	NaN	MAPK14,NFKB2	Atherosclerosis Signaling	4.38	0.0472	NaN	ALOX5,CCL2,IL33,NFKB1,S100A8,VCAM1	Tec Kinase Signaling	2.79	0.012	NaN	RND2,TNFSF10	Role of JAK1, JAK2 and TYK2 in Interferon Signaling	1.97	0.0417	NaN	STAT1	Asparagine Biosynthesis I	1.45	0.125	NaN	ATP	Axonal Guidance Signaling	0.441	0.00407	NaN	GSK3B,KRAS
BER pathway	2.06	0.154	NaN	PARP1,PCNA	Production of Nitric Oxide and Reactive Oxygen Species in Macrophages	1.08	0.00515	NaN	STAT1	Bladder Cancer Signaling	2.84	0.0309	NaN	CXCL8,MYC,VEGFB	BAG2 Signaling Pathway	4.87	0.0889	NaN	ATP,CTSB,MAPK14,PSME2	B Cell Development	2.12	0.0556	NaN	CD40,DNTT	ATM Signaling	3.91	0.0515	-0.447	ATM,BID,MAP2K4,MAPK14,PPP2R1B	Thrombin Signaling	1.12	0.00467	NaN	RND2	Role of JAK2 in Hormone-like Cytokine Signaling	1.82	0.0294	NaN	STAT1	Atherosclerosis Signaling	1.69	0.0236	NaN	ALOX5,CCL2,NFKB1	B Cell Activating Factor Signaling	2.3	0.0488	NaN	MAPK8,TRAF6
Bladder Cancer Signaling	4.91	0.0825	NaN	CXCL8,KRAS,MYC,PGF,RRAS,TP53,VEGFA,VEGFB	Prolactin Signaling	1.43	0.0119	NaN	STAT1	BMP signaling pathway	2.99	0.0349	NaN	MAPK14,NFKB2,TAB1	Basal Cell Carcinoma Signaling	0.676	0.0137	NaN	GSK3B	B Cell Receptor Signaling	3.18	0.0263	1.342	BCL2A1,ETS1,GSK3B,MAPK14,NFKB2	Autoimmune Thyroid Disease Signaling	1.58	0.0392	NaN	GZMB,IL10	VDR/RXR Activation	1.54	0.0127	NaN	CXCL10	Role of MAPK Signaling in the Pathogenesis of Influenza	1.44	0.012	NaN	CXCL10	ATM Signaling	5.27	0.0619	0	CCNB1,CDK1,MAP2K4,MAPK14,PPP2R1B,TP53	B Cell Development	1.05	0.0278	NaN	CD86
BMP signaling pathway	6.33	0.105	NaN	KRAS,MAP2K4,MAP3K7,MAPK14,MAPK8,NFKB1,NFKB2,RRAS,TAB1	Protein Ubiquitination Pathway	0.928	0.00361	NaN	PSMB8	Breast Cancer Regulation by Stathmin1	1.09	0.00971	NaN	ATP,PPP2R1B	Bile Acid Biosynthesis, Neutral Pathway	0.793	0.0185	NaN	ATP	BAG2 Signaling Pathway	6.21	0.111	-2	ATP,CTSB,MAPK14,NFKB2,PSME2	Autophagy	1.38	0.0308	NaN	CTSB,CTSV						Role of Pattern Recognition Receptors in Recognition of Bacteria and Viruses	2.68	0.013	NaN	IFIH1,TNFSF10	Autoimmune Thyroid Disease Signaling	0.684	0.0196	NaN	CD86	B Cell Receptor Signaling	2.83	0.0211	-1	GSK3B,KRAS,MAP3K7,MAPK8
Breast Cancer Regulation by Stathmin1	7.1	0.068	NaN	CDK1,ITPR3,KRAS,PAK1,PIK3C2B,PIK3CG,PPM1J,PPP1R14C,PPP2R1B,PRKCQ,PRKCZ,PRKD1,RRAS,TP53	Renin-Angiotensin Signaling	1.25	0.00787	NaN	STAT1	Calcium Signaling	0.41	0.00467	NaN	ATP	Biotin-carboxyl Carrier Protein Assembly	1.42	0.0833	NaN	ATP	Basal Cell Carcinoma Signaling	0.631	0.0137	NaN	GSK3B	Axonal Guidance Signaling	2.51	0.0163	NaN	GSK3B,KRAS,PAK1,PGF,PIK3CG,PRKD1,RRAS,VEGFB						Role of PKR in Interferon Induction and Antiviral Response	1.74	0.0244	NaN	STAT1	Axonal Guidance Signaling	0.733	0.00815	NaN	GSK3B,KRAS,PAK1,VEGFB	BAG2 Signaling Pathway	6.96	0.111	-1	ATP,CASP3,MYC,PSME2,TP53
Calcium Signaling	0.375	0.014	NaN	ITPR3,MYL4,MYL7	Role of BRCA1 in DNA Damage Response	1.45	0.0125	NaN	STAT1	Calcium Transport I	1.5	0.0714	NaN	ATP	Bladder Cancer Signaling	0.569	0.0103	NaN	VEGFB	Bile Acid Biosynthesis, Neutral Pathway	0.747	0.0185	NaN	ATP	B Cell Activating Factor Signaling	4.3	0.0976	-2	MAP2K4,MAPK14,NFKB1,TRAF6						Role of RIG1-like Receptors in Antiviral Innate Immunity	3.76	0.0455	NaN	DHX58,IFIH1	B Cell Activating Factor Signaling	4.44	0.0976	-2	MAP2K4,MAPK14,NFKB1,TRAF6	Basal Cell Carcinoma Signaling	1.82	0.0274	NaN	GSK3B,TP53
Calcium-induced T Lymphocyte Apoptosis	10.8	0.171	NaN	CD3D,CD3E,CD3G,CD4,FCER1G,ITPR3,LCK,PLCG1,PRKCQ,PRKCZ,PRKD1,ZAP70	Role of Cytokines in Mediating Communication between Immune Cells	1.62	0.0185	NaN	IL12A	cAMP-mediated signaling	0.383	0.00431	NaN	ATP	BMP signaling pathway	1.5	0.0233	NaN	MAP3K7,MAPK14	Biotin-carboxyl Carrier Protein Assembly	1.37	0.0833	NaN	ATP	B Cell Development	1.86	0.0556	NaN	DNTT,PTPRC						Sperm Motility	0.991	0.0042	NaN	SLC16A10	B Cell Development	7.87	0.167	NaN	CD19,CD79A,CD79B,CD86,IL7R,SPN	BER pathway	3.3	0.154	NaN	PARP1,PCNA
cAMP-mediated signaling	0	0.00862	NaN	CXCR2,STAT3	Role of Hypercytokinemia/hyperchemokinemia in the Pathogenesis of Influenza	3.78	0.0465	NaN	CXCL10,IL12A	Cancer Drug Resistance By Drug Efflux	0.857	0.0154	NaN	ATP	Breast Cancer Regulation by Stathmin1	1.53	0.0146	NaN	ATP,PPP2R1B,PRKD1	BMP signaling pathway	1.4	0.0233	NaN	MAPK14,NFKB2	B Cell Receptor Signaling	8.55	0.0579	-1.265	BCL2A1,ETS1,GSK3B,KRAS,MAP2K4,MAP3K7,MAPK14,NFKB1,PIK3CG,PTPRC,RRAS						Systemic Lupus Erythematosus In B Cell Signaling Pathway	7.08	0.0179	2.236	IFIH1,IFIT3,ISG15,STAT1,TNFSF10	B Cell Receptor Signaling	6.66	0.0474	-2.333	CD19,CD79A,CD79B,GSK3B,KRAS,MAP2K4,MAP3K7,MAPK14,NFKB1	Bile Acid Biosynthesis, Neutral Pathway	0.886	0.0185	NaN	ATP
Cancer Drug Resistance By Drug Efflux	4.08	0.0923	NaN	KRAS,NFKB1,PIK3CG,PTGS2,RRAS,TP53	Role of IL-17F in Allergic Inflammatory Airway Diseases	1.73	0.0238	NaN	CXCL10	Cardiac Hypertrophy Signaling	3.58	0.0201	-0.447	ATP,GSK3B,IL6R,MAPK14,TAB1	Calcium Signaling	0.818	0.00935	NaN	ATP,MYL7	Breast Cancer Regulation by Stathmin1	0.762	0.00971	NaN	ATP,PRKD1	BAG2 Signaling Pathway	5.54	0.111	-1	ATP,CTSB,MAPK14,NFKB1,PSME2						T Cell Exhaustion Signaling Pathway	1.11	0.00559	NaN	STAT1	BAG2 Signaling Pathway	8.89	0.156	-0.816	ATP,CASP3,MAPK14,MYC,NFKB1,PSME2,TP53	Biotin-carboxyl Carrier Protein Assembly	1.52	0.0833	NaN	ATP
Cardiac Hypertrophy Signaling	9.4	0.0723	NaN	GSK3B,IL6R,KRAS,MAP2K4,MAP3K7,MAPK14,MAPK8,MYL4,MYL7,PIK3C2B,PIK3CG,PLCG1,RHOC,RHOH,RHOU,RND2,RRAS,TAB1	Role of JAK family kinases in IL-6-type Cytokine Signaling	1.95	0.04	NaN	STAT1	Cardiac Hypertrophy Signaling (Enhanced)	4.76	0.016	0.816	ATP,CXCL8,GSK3B,IL33,IL6R,MAPK14,MYC,NFKB2	Calcium Transport I	1.35	0.0714	NaN	ATP	Calcium Signaling	0.264	0.00467	NaN	ATP	Basal Cell Carcinoma Signaling	0.517	0.0137	NaN	GSK3B						T Helper Cell Differentiation	1.48	0.0135	NaN	STAT1	Basal Cell Carcinoma Signaling	1.36	0.0274	NaN	GSK3B,TP53	Bladder Cancer Signaling	2.69	0.0309	NaN	KRAS,MYC,TP53
Cardiac Hypertrophy Signaling (Enhanced)	20.2	0.0762	NaN	CXCL8,CXCR2,FASLG,GSK3B,IFNG,IKBKB,IKBKE,IL12A,IL12B,IL1A,IL33,IL6R,IL7R,ITGA5,ITPR3,JAK2,KRAS,MAP2K4,MAP3K7,MAPK14,MAPK8,MYC,NFKB1,NFKB2,NPPA,OSM,PIK3C2B,PIK3CG,PLCG1,PRKCQ,PRKCZ,PRKD1,PTGS2,RRAS,STAT3,TG,TNF,TNFSF10	Role of JAK1 and JAK3 in Î³c Cytokine Signaling	1.51	0.0145	NaN	STAT1	Cardiac Î²-adrenergic Signaling	1.34	0.0134	NaN	ATP,PPP2R1B	Calcium-induced T Lymphocyte Apoptosis	0.693	0.0143	NaN	PRKD1	Calcium Transport I	1.3	0.0714	NaN	ATP	BER pathway	1.2	0.0769	NaN	PCNA						Tec Kinase Signaling	2.61	0.012	NaN	STAT1,TNFSF10	BER pathway	2.81	0.154	NaN	PARP1,PCNA	BMP signaling pathway	2.84	0.0349	NaN	KRAS,MAP3K7,MAPK8
Cardiac Î²-adrenergic Signaling	0.642	0.0201	NaN	PPM1J,PPP1R14C,PPP2R1B	Role of JAK1, JAK2 and TYK2 in Interferon Signaling	1.97	0.0417	NaN	STAT1	Caveolar-mediated Endocytosis Signaling	0.801	0.0133	NaN	B2M	cAMP-mediated signaling	0.762	0.00862	NaN	ATP,STAT3	Calcium-induced T Lymphocyte Apoptosis	2.67	0.0429	NaN	CD3D,CD3G,PRKD1	Bile Acid Biosynthesis, Neutral Pathway	1.53	0.037	NaN	ATP,NADPH						Th1 and Th2 Activation Pathway	1.13	0.00581	NaN	STAT1	Bile Acid Biosynthesis, Neutral Pathway	1.6	0.037	NaN	ATP,NADPH	Breast Cancer Regulation by Stathmin1	3.72	0.0243	NaN	ATP,CDK1,KRAS,PPP2R1B,TP53
Cardiomyocyte Differentiation via BMP Receptors	1.69	0.1	NaN	MAP3K7,NPPA	Role of JAK2 in Hormone-like Cytokine Signaling	1.82	0.0294	NaN	STAT1	CCR3 Signaling in Eosinophils	0.59	0.00775	NaN	MAPK14	Cancer Drug Resistance By Drug Efflux	0.721	0.0154	NaN	ATP	cAMP-mediated signaling	0.684	0.00862	NaN	ATP,STAT3	Biotin-carboxyl Carrier Protein Assembly	1.24	0.0833	NaN	ATP						Th1 Pathway	1.27	0.0082	NaN	STAT1	Biotin-carboxyl Carrier Protein Assembly	1.27	0.0833	NaN	ATP	Calcium Signaling	0.371	0.00467	NaN	ATP
Caveolar-mediated Endocytosis Signaling	5.75	0.107	NaN	ACTG2,B2M,CD48,CD55,ITGA5,ITGAM,ITGB2,ITGB7	Role of MAPK Signaling in the Pathogenesis of Influenza	1.44	0.012	NaN	CXCL10	CCR5 Signaling in Macrophages	1.66	0.0202	NaN	CCL4,MAPK14	Cardiac Hypertrophy Signaling	4.79	0.0281	-0.378	ATP,GSK3B,IL6R,MAP3K7,MAPK14,MYL7,RHOH	Cancer Drug Resistance By Drug Efflux	1.63	0.0308	NaN	ATP,PTGS2	Bladder Cancer Signaling	2.86	0.0412	NaN	KRAS,PGF,RRAS,VEGFB						Thrombopoietin Signaling	1.53	0.0149	NaN	STAT1	Bladder Cancer Signaling	3	0.0412	NaN	KRAS,MYC,TP53,VEGFB	Calcium Transport I	1.45	0.0714	NaN	ATP
CCR3 Signaling in Eosinophils	5.75	0.0775	NaN	ITPR3,KRAS,MAPK14,PAK1,PIK3C2B,PIK3CG,PRKCQ,PRKCZ,PRKD1,RRAS	Role of Pattern Recognition Receptors in Recognition of Bacteria and Viruses	4.41	0.0195	NaN	CASP1,IFIH1,IL12A	CD27 Signaling in Lymphocytes	2.18	0.0377	NaN	NFKB2,NFKBIA	Cardiac Hypertrophy Signaling (Enhanced)	5.33	0.02	-0.378	ATP,GSK3B,IFNG,IL33,IL6R,MAP3K7,MAPK14,PRKD1,STAT3,TNFSF10	Cardiac Hypertrophy Signaling	1.88	0.0161	0	ATP,GSK3B,IL6R,MAPK14	BMP signaling pathway	6.62	0.0814	-2.646	KRAS,MAP2K4,MAP3K7,MAPK14,NFKB1,RRAS,TAB1						Type I Diabetes Mellitus Signaling	1.31	0.00893	NaN	STAT1	BMP signaling pathway	5.57	0.0698	-2.449	KRAS,MAP2K4,MAP3K7,MAPK14,NFKB1,TAB1	cAMP-mediated signaling	0.345	0.00431	NaN	ATP
CCR5 Signaling in Macrophages	16.4	0.182	NaN	CCL4,CCR5,CD3D,CD3E,CD3G,CD4,FAS,FASLG,FCER1G,FOS,MAP2K4,MAPK14,MAPK8,PLCG1,PRKCQ,PRKCZ,PRKD1,PTK2B	Role of PKR in Interferon Induction and Antiviral Response	1.74	0.0244	NaN	STAT1	CD28 Signaling in T Helper Cells	1.48	0.016	NaN	NFKB2,NFKBIA	Cardiac Î²-adrenergic Signaling	1.08	0.0134	NaN	ATP,PPP2R1B	Cardiac Hypertrophy Signaling (Enhanced)	7.5	0.0261	0.333	ATP,FASLG,GSK3B,IL12A,IL33,IL6R,MAPK14,NFKB2,PRKD1,PTGS2,STAT3,TNF,TNFSF10	Breast Cancer Regulation by Stathmin1	4.12	0.034	NaN	ATP,KRAS,PAK1,PIK3CG,PPP2R1B,PRKD1,RRAS						UVA-Induced MAPK Signaling	1.36	0.0101	NaN	STAT1	Breast Cancer Regulation by Stathmin1	5.33	0.0388	NaN	ATP,CDK1,ITPR3,KRAS,PAK1,PPP1R14C,PPP2R1B,TP53	Cancer Drug Resistance By Drug Efflux	3.2	0.0462	NaN	ATP,KRAS,TP53
CD27 Signaling in Lymphocytes	18.5	0.302	NaN	BCL2L1,BID,CASP3,CASP8,CASP9,FOS,IKBKB,IKBKE,MAP2K4,MAP3K7,MAPK8,NFKB1,NFKB2,NFKBIA,NFKBIE,TRAF2	Role of RIG1-like Receptors in Antiviral Innate Immunity	1.71	0.0227	NaN	IFIH1	CD40 Signaling	3.35	0.0462	NaN	MAPK14,NFKB2,NFKBIA	Cardiomyocyte Differentiation via BMP Receptors	1.2	0.05	NaN	MAP3K7	Cardiac Î²-adrenergic Signaling	0.377	0.00671	NaN	ATP	Calcium Signaling	0	0.00467	NaN	ATP						VDR/RXR Activation	1.46	0.0127	NaN	CXCL10	Calcium Signaling	0.595	0.00935	NaN	ATP,ITPR3	Cardiac Hypertrophy Signaling	4.36	0.0241	-0.816	ATP,GSK3B,KRAS,MAP3K7,MAPK8,RND2
CD28 Signaling in T Helper Cells	28	0.224	NaN	CD3D,CD3E,CD3G,CD4,CD86,FCER1G,FOS,GRAP2,IKBKB,IKBKE,ITK,ITPR3,LAT,LCK,LCP2,MAP2K4,MAPK8,NFKB1,NFKB2,NFKBIA,NFKBIE,PAK1,PIK3C2B,PIK3CG,PLCG1,PRKCQ,PTPRC,ZAP70	Sphingosine-1-phosphate Signaling	1.27	0.00826	NaN	CASP1	Cdc42 Signaling	2.16	0.0178	NaN	B2M,GSK3B,MAPK14	Caveolar-mediated Endocytosis Signaling	2.73	0.04	NaN	ACTG2,B2M,ITGB7	Caveolar-mediated Endocytosis Signaling	2.58	0.04	NaN	ACTG2,B2M,ITGB7	Calcium Transport I	1.17	0.0714	NaN	ATP											Calcium Transport I	1.21	0.0714	NaN	ATP	Cardiac Hypertrophy Signaling (Enhanced)	3.53	0.014	-1.342	ATP,GSK3B,KRAS,MAP3K7,MAPK8,MYC,TNFSF10
CD40 Signaling	26.5	0.338	NaN	CD40,FOS,ICAM1,IKBKB,IKBKE,JAK3,MAP2K4,MAP3K7,MAPK14,MAPK8,NFKB1,NFKB2,NFKBIA,NFKBIE,PIK3C2B,PIK3CG,PTGS1,PTGS2,STAT3,TNFAIP3,TRAF2,TRAF6	Systemic Lupus Erythematosus In B Cell Signaling Pathway	9.02	0.0214	2.449	IFIH1,IFIT2,IFIT3,IL12A,ISG15,STAT1	CDK5 Signaling	2.66	0.0268	NaN	ATP,MAPK14,PPP2R1B	CCR3 Signaling in Eosinophils	1.18	0.0155	NaN	MAPK14,PRKD1	CCR3 Signaling in Eosinophils	1.09	0.0155	NaN	MAPK14,PRKD1	Calcium-induced T Lymphocyte Apoptosis	1.33	0.0286	NaN	CD4,PRKD1											Calcium-induced T Lymphocyte Apoptosis	0.564	0.0143	NaN	ITPR3	Cardiac Î²-adrenergic Signaling	1.25	0.0134	NaN	ATP,PPP2R1B
Cdc42 Signaling	10.1	0.0947	NaN	B2M,CD3D,CD3E,CD3G,FCER1G,FOS,GSK3B,ITGA5,ITK,MAP2K4,MAPK14,MAPK8,MYL4,MYL7,PAK1,PRKCZ	Systemic Lupus Erythematosus In T Cell Signaling Pathway	0.845	0.00294	NaN	CASP1	Cell Cycle Control of Chromosomal Replication	0.917	0.0179	NaN	MCM3	CCR5 Signaling in Macrophages	2.39	0.0303	NaN	CCR5,MAPK14,PRKD1	CCR5 Signaling in Macrophages	7.12	0.0707	0	CCL4,CCR5,CD3D,CD3G,FASLG,MAPK14,PRKD1	cAMP-mediated signaling	0	0.00431	NaN	ATP											cAMP-mediated signaling	0	0.00431	NaN	ATP	Cardiomyocyte Differentiation via BMP Receptors	1.3	0.05	NaN	MAP3K7
CDK5 Signaling	3.6	0.0625	NaN	KRAS,MAPK14,MAPK8,PPM1J,PPP1R14C,PPP2R1B,RRAS	T Cell Exhaustion Signaling Pathway	2.55	0.0112	NaN	IL12A,STAT1	Cell Cycle Regulation by BTG Family Proteins	1.09	0.027	NaN	PPP2R1B	CD27 Signaling in Lymphocytes	1.89	0.0377	NaN	BID,MAP3K7	CD27 Signaling in Lymphocytes	0.754	0.0189	NaN	NFKB2	Cancer Drug Resistance By Drug Efflux	4.75	0.0769	NaN	ATP,KRAS,NFKB1,PIK3CG,RRAS											Cancer Drug Resistance By Drug Efflux	3.66	0.0615	NaN	ATP,KRAS,NFKB1,TP53	Caveolar-mediated Endocytosis Signaling	0.754	0.0133	NaN	B2M
Cell Cycle Control of Chromosomal Replication	2.47	0.0714	NaN	CDK1,MCM2,MCM3,PCNA	T Helper Cell Differentiation	3.31	0.027	NaN	IL12A,STAT1	Cell Cycle: G1/S Checkpoint Regulation	3.31	0.0448	NaN	ATM,GSK3B,MYC	CD40 Signaling	4.23	0.0615	-1	MAP3K7,MAPK14,STAT3,TRAF6	CD28 Signaling in T Helper Cells	1.97	0.024	NaN	CD3D,CD3G,NFKB2	Cardiac Hypertrophy Signaling	6.32	0.0402	-1.897	ATP,GSK3B,IL6R,KRAS,MAP2K4,MAP3K7,MAPK14,PIK3CG,RRAS,TAB1											Cardiac Hypertrophy Signaling	4.73	0.0321	-1.414	ATP,GSK3B,KRAS,MAP2K4,MAP3K7,MAPK14,RND2,TAB1	CCR3 Signaling in Eosinophils	0.547	0.00775	NaN	KRAS
Cell Cycle Regulation by BTG Family Proteins	1.2	0.0541	NaN	PPM1J,PPP2R1B	Tec Kinase Signaling	1.14	0.00599	NaN	STAT1	Cell Cycle: G2/M DNA Damage Checkpoint Regulation	0.975	0.0204	NaN	ATM	Cdc42 Signaling	2.65	0.0237	NaN	B2M,GSK3B,MAPK14,MYL7	CD40 Signaling	8.41	0.108	0.447	CD40,MAPK14,NFKB2,PTGS1,PTGS2,STAT3,TNFAIP3	Cardiac Hypertrophy Signaling (Enhanced)	7.57	0.0301	-2.309	ATP,GSK3B,IL12A,IL33,IL6R,JAK2,KRAS,MAP2K4,MAP3K7,MAPK14,NFKB1,PIK3CG,PRKD1,RRAS,TNFSF10											Cardiac Hypertrophy Signaling (Enhanced)	4.76	0.022	-2.333	ATP,GSK3B,IL7R,ITPR3,KRAS,MAP2K4,MAP3K7,MAPK14,MYC,NFKB1,TNFSF10	CCR5 Signaling in Macrophages	2.67	0.0303	NaN	CCL4,CCR5,MAPK8
Cell Cycle: G1/S Checkpoint Regulation	2.19	0.0597	NaN	ATM,GSK3B,MYC,TP53	Th1 and Th2 Activation Pathway	2.59	0.0116	NaN	IL12A,STAT1	Cellular Effects of Sildenafil (Viagra)	0.55	0.00694	NaN	ATP	CDK5 Signaling	2.24	0.0268	NaN	ATP,MAPK14,PPP2R1B	Cdc42 Signaling	3.41	0.0296	0	B2M,CD3D,CD3G,GSK3B,MAPK14	Cardiac Î²-adrenergic Signaling	0.772	0.0134	NaN	ATP,PPP2R1B											Cardiac Î²-adrenergic Signaling	1.51	0.0201	NaN	ATP,PPP1R14C,PPP2R1B	CD27 Signaling in Lymphocytes	3.46	0.0566	NaN	CASP3,MAP3K7,MAPK8
Cell Cycle: G2/M DNA Damage Checkpoint Regulation	7.21	0.163	NaN	ATM,CCNB1,CDC25B,CDK1,PKMYT1,TP53,WEE1,YWHAZ	Th1 Pathway	2.88	0.0164	NaN	IL12A,STAT1	Ceramide Degradation	1.53	0.0769	NaN	ATP	Cell Cycle Control of Chromosomal Replication	0.78	0.0179	NaN	MCM3	CDK5 Signaling	1.2	0.0179	NaN	ATP,MAPK14	Cardiomyocyte Differentiation via BMP Receptors	1.02	0.05	NaN	MAP3K7											Cardiomyocyte Differentiation via BMP Receptors	1.06	0.05	NaN	MAP3K7	CD28 Signaling in T Helper Cells	1.38	0.016	NaN	CD86,MAPK8
Cellular Effects of Sildenafil (Viagra)	2.95	0.0486	NaN	ACTG2,ITPR3,MYL4,MYL7,NOS3,NPPA,PLCG1	Th17 Activation Pathway	1.39	0.0108	NaN	IL12A	Ceramide Signaling	1.72	0.0217	NaN	NFKB2,PPP2R1B	Cell Cycle Regulation by BTG Family Proteins	0.947	0.027	NaN	PPP2R1B	Cell Cycle: G1/S Checkpoint Regulation	1.6	0.0299	NaN	ATM,GSK3B	Caveolar-mediated Endocytosis Signaling	2.21	0.04	NaN	ACTG2,B2M,ITGB7											Caveolar-mediated Endocytosis Signaling	1.34	0.0267	NaN	B2M,CD55	CD40 Signaling	4.62	0.0615	-1	ICAM1,MAP3K7,MAPK8,TRAF6
Ceramide Signaling	10.6	0.141	NaN	FOS,KRAS,MAP2K4,MAPK8,NFKB1,NFKB2,PIK3C2B,PIK3CG,PPM1J,PPP2R1B,PRKCZ,RRAS,TNF	Th2 Pathway	1.22	0.00735	NaN	IL12A	Chemokine Signaling	3.02	0.0357	NaN	CCL2,CCL4,MAPK14	Cell Cycle: G1/S Checkpoint Regulation	1.7	0.0299	NaN	ATM,GSK3B	Cell Cycle: G2/M DNA Damage Checkpoint Regulation	1.86	0.0408	NaN	ATM,YWHAZ	CCR3 Signaling in Eosinophils	4.35	0.0465	-2.449	KRAS,MAPK14,PAK1,PIK3CG,PRKD1,RRAS											CCR3 Signaling in Eosinophils	2.54	0.031	NaN	ITPR3,KRAS,MAPK14,PAK1	Cdc42 Signaling	2.02	0.0178	NaN	B2M,GSK3B,MAPK8
Chemokine Signaling	8.65	0.131	NaN	CCL2,CCL4,CCR5,FOS,KRAS,MAPK14,MAPK8,PIK3CG,PLCG1,PTK2B,RRAS	Thrombopoietin Signaling	1.53	0.0149	NaN	STAT1	Cholecystokinin/Gastrin-mediated Signaling	1.48	0.0161	NaN	IL33,MAPK14	Cell Cycle: G2/M DNA Damage Checkpoint Regulation	1.96	0.0408	NaN	ATM,YWHAZ	Cellular Effects of Sildenafil (Viagra)	1.01	0.0139	NaN	ACTG2,ATP	CCR5 Signaling in Macrophages	5	0.0606	-0.447	CCL4,CCR5,CD4,MAP2K4,MAPK14,PRKD1											CCR5 Signaling in Macrophages	1.98	0.0303	NaN	CCR5,MAP2K4,MAPK14	CDK5 Signaling	3.69	0.0357	0	ATP,KRAS,MAPK8,PPP2R1B
Cholecystokinin/Gastrin-mediated Signaling	15.8	0.153	NaN	FOS,IL1A,IL33,ITPR3,KRAS,MAP2K4,MAPK14,MAPK8,PRKCQ,PRKCZ,PRKD1,PTGS2,PTK2B,RHOC,RHOH,RHOU,RND2,RRAS,TNF	Toll-like Receptor Signaling	1.47	0.013	NaN	IL12A	Chronic Myeloid Leukemia Signaling	1.63	0.0194	NaN	MYC,NFKB2	Cellular Effects of Sildenafil (Viagra)	1.94	0.0208	NaN	ACTG2,ATP,MYL7	Ceramide Degradation	1.33	0.0769	NaN	ATP	CD27 Signaling in Lymphocytes	5.19	0.0943	-1.342	BID,CASP9,MAP2K4,MAP3K7,NFKB1											CD27 Signaling in Lymphocytes	6.83	0.113	0	CASP3,CASP8,CASP9,MAP2K4,MAP3K7,NFKB1	Cell Cycle Control of Chromosomal Replication	4.88	0.0714	-2	CDK1,MCM2,MCM3,PCNA
Chondroitin Sulfate Biosynthesis	0.259	0.0139	NaN	HS3ST3B1	TREM1 Signaling	1.47	0.0132	NaN	CASP1	Citrulline Biosynthesis	1.22	0.037	NaN	ATP	Ceramide Degradation	1.39	0.0769	NaN	ATP	Ceramide Signaling	1.35	0.0217	NaN	NFKB2,TNF	CD28 Signaling in T Helper Cells	4.42	0.048	-2.449	CD4,MAP2K4,NFKB1,PAK1,PIK3CG,PTPRC											CD28 Signaling in T Helper Cells	4.63	0.048	-1.633	CD86,ITPR3,LAT,MAP2K4,NFKB1,PAK1	Cell Cycle Regulation by BTG Family Proteins	1.04	0.027	NaN	PPP2R1B
Chondroitin Sulfate Biosynthesis (Late Stages)	0.328	0.0175	NaN	HS3ST3B1	Type I Diabetes Mellitus Signaling	2.95	0.0179	NaN	IL12A,STAT1	Citrulline Degradation	1.74	0.125	NaN	ATP	Ceramide Signaling	0.588	0.0109	NaN	PPP2R1B	Chemokine Signaling	3.6	0.0476	1	CCL2,CCL4,CCR5,MAPK14	CD40 Signaling	6.07	0.0923	-2.449	MAP2K4,MAP3K7,MAPK14,NFKB1,PIK3CG,TRAF6											CD40 Signaling	7.73	0.108	-2.449	JAK3,MAP2K4,MAP3K7,MAPK14,NFKB1,PTGS1,TRAF6	Cell Cycle: G1/S Checkpoint Regulation	3.16	0.0448	NaN	GSK3B,MYC,TP53
Chronic Myeloid Leukemia Signaling	8.79	0.117	NaN	BCL2L1,IKBKB,IKBKE,KRAS,MYC,NFKB1,NFKB2,PIK3C2B,PIK3CG,RRAS,STAT5A,TP53	UVA-Induced MAPK Signaling	1.36	0.0101	NaN	STAT1	Citrulline-Nitric Oxide Cycle	1.44	0.0625	NaN	ATP	Chemokine Signaling	1.52	0.0238	NaN	CCR5,MAPK14	Cholecystokinin/Gastrin-mediated Signaling	4.04	0.0403	-1.342	IL33,MAPK14,PRKD1,PTGS2,TNF	Cdc42 Signaling	2.81	0.0296	-2	B2M,GSK3B,MAP2K4,MAPK14,PAK1											Cdc42 Signaling	2.97	0.0296	-2	B2M,GSK3B,MAP2K4,MAPK14,PAK1	Cell Cycle: G2/M DNA Damage Checkpoint Regulation	5.11	0.0816	0	CCNB1,CDK1,TP53,WEE1
Citrulline Biosynthesis	0.587	0.037	NaN	ARG2	VDR/RXR Activation	3.25	0.0253	NaN	CXCL10,IL12A	Clathrin-mediated Endocytosis Signaling	0.44	0.0051	NaN	VEGFB	Cholecystokinin/Gastrin-mediated Signaling	3.15	0.0323	-1	IL33,MAPK14,PRKD1,RHOH	Chronic Myeloid Leukemia Signaling	1.26	0.0194	NaN	NFKB2,STAT5A	CDK5 Signaling	3.62	0.0446	-0.447	ATP,KRAS,MAPK14,PPP2R1B,RRAS											CDK5 Signaling	3.79	0.0446	0.447	ATP,KRAS,MAPK14,PPP1R14C,PPP2R1B	Cellular Effects of Sildenafil (Viagra)	0.507	0.00694	NaN	ATP
Citrulline-Nitric Oxide Cycle	0.788	0.0625	NaN	NOS3						CMP-N-acetylneuraminate Biosynthesis I (Eukaryotes)	1.42	0.0588	NaN	ATP	Chronic Myeloid Leukemia Signaling	0.547	0.00971	NaN	STAT5A	Citrulline Biosynthesis	1.03	0.037	NaN	ATP	CDP-diacylglycerol Biosynthesis I	0.845	0.0323	NaN	NADPH											CDP-diacylglycerol Biosynthesis I	0.879	0.0323	NaN	NADPH	Ceramide Degradation	1.48	0.0769	NaN	ATP
Clathrin-mediated Endocytosis Signaling	5.69	0.0612	NaN	ACTG2,ITGA5,ITGB2,ITGB7,LYZ,PGF,PIK3C2B,PIK3CG,S100A8,SAA4,VEGFA,VEGFB						CNTF Signaling	0.91	0.0175	NaN	STAT1	Citrulline Biosynthesis	1.08	0.037	NaN	ATP	Citrulline Degradation	1.54	0.125	NaN	ATP	Cell Cycle Control of Chromosomal Replication	2.57	0.0536	NaN	MCM2,MCM3,PCNA											Cell Cycle Control of Chromosomal Replication	3.91	0.0714	-2	CDK1,MCM2,MCM3,PCNA	Ceramide Signaling	2.76	0.0326	NaN	KRAS,MAPK8,PPP2R1B
CNTF Signaling	6.68	0.14	NaN	JAK2,KRAS,PIK3C2B,PIK3CG,RRAS,STAT1,STAT3,TYK2						Coenzyme A Biosynthesis	1.5	0.0714	NaN	ATP	Citrulline Degradation	1.59	0.125	NaN	ATP	Citrulline-Nitric Oxide Cycle	1.25	0.0625	NaN	ATP	Cell Cycle Regulation by BTG Family Proteins	0.775	0.027	NaN	PPP2R1B											Cell Cycle Regulation by BTG Family Proteins	0.81	0.027	NaN	PPP2R1B	Chemokine Signaling	5.59	0.0595	0.447	CCL2,CCL4,CCR5,KRAS,MAPK8
Colorectal Cancer Metastasis Signaling	30.7	0.147	NaN	BCL2L1,CASP3,CASP9,FOS,GSK3B,IFNG,IFNGR1,IL6R,JAK2,JAK3,KRAS,MAP2K4,MAPK8,MYC,NFKB1,NFKB2,PGF,PIK3C2B,PIK3CG,PTGS2,RHOC,RHOH,RHOU,RND2,RRAS,STAT1,STAT3,TLR10,TLR2,TLR4,TLR7,TLR8,TLR9,TNF,TP53,TYK2,VEGFA,VEGFB						Colanic Acid Building Blocks Biosynthesis	1.1	0.0278	NaN	ATP	Citrulline-Nitric Oxide Cycle	1.3	0.0625	NaN	ATP	Clathrin-mediated Endocytosis Signaling	1.46	0.0153	NaN	ACTG2,ITGB7,S100A8	Cell Cycle: G1/S Checkpoint Regulation	1.36	0.0299	NaN	ATM,GSK3B											Cell Cycle: G1/S Checkpoint Regulation	2.45	0.0448	NaN	GSK3B,MYC,TP53	Cholecystokinin/Gastrin-mediated Signaling	2.39	0.0242	NaN	KRAS,MAPK8,RND2
Communication between Innate and Adaptive Immune Cells	33.1	0.299	NaN	B2M,CCL4,CD4,CD40,CD79A,CD79B,CD83,CD86,CD8A,CD8B,CXCL10,CXCL8,FCER1G,IFNA1/IFNA13,IFNB1,IFNG,IL10,IL12A,IL12B,IL1A,IL33,TLR10,TLR2,TLR4,TLR7,TLR8,TLR9,TNF,TNFRSF13B						Colorectal Cancer Metastasis Signaling	6.9	0.031	0.378	ATP,GSK3B,IFNGR1,IL6R,MYC,NFKB2,STAT1,VEGFB	Clathrin-mediated Endocytosis Signaling	2.42	0.0204	NaN	ACTG2,ITGB7,S100A8,VEGFB	CMP-N-acetylneuraminate Biosynthesis I (Eukaryotes)	1.22	0.0588	NaN	ATP	Cell Cycle: G2/M DNA Damage Checkpoint Regulation	1.61	0.0408	NaN	ATM,YWHAZ											Cell Cycle: G2/M DNA Damage Checkpoint Regulation	8.62	0.143	-0.378	CCNB1,CDC25B,CDK1,PKMYT1,TP53,WEE1,YWHAZ	Chondroitin Sulfate Biosynthesis	0.77	0.0139	NaN	HS3ST3B1
Complement System	19.4	0.395	NaN	C1QA,C2,C3,C3AR1,C4A/C4B,C4BPB,C5,C5AR1,CD55,CFB,CR1,ITGAM,ITGB2,MASP1,SERPING1						Communication between Innate and Adaptive Immune Cells	5.54	0.0515	NaN	B2M,CCL4,CXCL10,CXCL8,IL33	CMP-N-acetylneuraminate Biosynthesis I (Eukaryotes)	1.27	0.0588	NaN	ATP	CNTF Signaling	1.74	0.0351	NaN	STAT1,STAT3	Cellular Effects of Sildenafil (Viagra)	0.796	0.0139	NaN	ACTG2,ATP											Cellular Effects of Sildenafil (Viagra)	0.857	0.0139	NaN	ATP,ITPR3	Chondroitin Sulfate Biosynthesis (Late Stages)	0.863	0.0175	NaN	HS3ST3B1
Corticotropin Releasing Hormone Signaling	5.89	0.071	NaN	FASLG,FOS,ITPR3,MAPK14,NOS3,PLCG1,PRKCQ,PRKCZ,PRKD1,PTGS2,VEGFA						Corticotropin Releasing Hormone Signaling	1.31	0.0129	NaN	ATP,MAPK14	CNTF Signaling	1.83	0.0351	NaN	STAT1,STAT3	Coenzyme A Biosynthesis	1.3	0.0714	NaN	ATP	Ceramide Biosynthesis	1.12	0.0625	NaN	NADPH											Ceramide Biosynthesis	1.15	0.0625	NaN	NADPH	Chronic Myeloid Leukemia Signaling	2.62	0.0291	NaN	KRAS,MYC,TP53
CREB Signaling in Neurons	3.17	0.0419	NaN	ITPR3,KRAS,PIK3C2B,PIK3CG,PLCG1,PRKCQ,PRKCZ,PRKD1,RRAS						Creatine-phosphate Biosynthesis	1.69	0.111	NaN	ATP	Coenzyme A Biosynthesis	1.35	0.0714	NaN	ATP	Colanic Acid Building Blocks Biosynthesis	0.91	0.0278	NaN	ATP	Ceramide Degradation	1.2	0.0769	NaN	ATP											Ceramide Degradation	1.24	0.0769	NaN	ATP	Citrulline Biosynthesis	2.66	0.0741	NaN	ARG2,ATP
Crosstalk between Dendritic Cells and Natural Killer Cells	21.5	0.233	NaN	ACTG2,CD40,CD83,CD86,FAS,FASLG,ICAM3,IFNA1/IFNA13,IFNB1,IFNG,IL12A,IL12B,KLRD1,NFKB1,NFKB2,TLR4,TLR7,TLR9,TNF,TNFSF10,TYROBP						CREB Signaling in Neurons	0.408	0.00465	NaN	ATP	Colanic Acid Building Blocks Biosynthesis	0.959	0.0278	NaN	ATP	Colorectal Cancer Metastasis Signaling	7.45	0.0388	1	ATP,GSK3B,IFNGR1,IL6R,NFKB2,PTGS2,STAT1,STAT3,TLR9,TNF	Ceramide Signaling	5.18	0.0652	-1.633	KRAS,MAP2K4,NFKB1,PIK3CG,PPP2R1B,RRAS											Ceramide Signaling	3.08	0.0435	-2	KRAS,MAP2K4,NFKB1,PPP2R1B	Citrulline Degradation	1.69	0.125	NaN	ATP
CTLA4 Signaling in Cytotoxic T Lymphocytes	18.7	0.213	NaN	B2M,CD3D,CD3E,CD3G,CD86,CD8A,CD8B,FCER1G,GRAP2,JAK2,LAT,LCK,LCP2,PIK3C2B,PIK3CG,PLCG1,PPM1J,PPP2R1B,ZAP70						Crosstalk between Dendritic Cells and Natural Killer Cells	0.728	0.0111	NaN	NFKB2	Colorectal Cancer Metastasis Signaling	6.82	0.0349	0.707	ATP,GSK3B,IFNG,IFNGR1,IL6R,RHOH,STAT1,STAT3,VEGFB	Communication between Innate and Adaptive Immune Cells	10.1	0.0928	NaN	B2M,CCL4,CD40,CXCL10,IFNB1,IL12A,IL33,TLR9,TNF	Chemokine Signaling	6.69	0.0833	-0.378	CCL2,CCL4,CCR5,KRAS,MAPK14,PIK3CG,RRAS											Chemokine Signaling	3.23	0.0476	0	CCL2,CCR5,KRAS,MAPK14	Citrulline-Nitric Oxide Cycle	1.39	0.0625	NaN	ATP
CXCR4 Signaling	14.1	0.114	NaN	CD4,FOS,ITPR3,KRAS,LYN,MAP2K4,MAPK8,MYL4,MYL7,PAK1,PIK3C2B,PIK3CG,PRKCQ,PRKCZ,PRKD1,RHOC,RHOH,RHOU,RND2,RRAS						CTLA4 Signaling in Cytotoxic T Lymphocytes	1.75	0.0225	NaN	B2M,PPP2R1B	Communication between Innate and Adaptive Immune Cells	4.8	0.0515	NaN	B2M,CXCL10,IFNG,IL10,IL33	Complement System	0.886	0.0263	NaN	C4A/C4B	Cholecystokinin/Gastrin-mediated Signaling	4.44	0.0484	-2.449	IL33,KRAS,MAP2K4,MAPK14,PRKD1,RRAS											Cholecystokinin/Gastrin-mediated Signaling	3.59	0.0403	-2.236	ITPR3,KRAS,MAP2K4,MAPK14,RND2	CMP-N-acetylneuraminate Biosynthesis I (Eukaryotes)	1.37	0.0588	NaN	ATP
Cyclins and Cell Cycle Regulation	5.49	0.0988	NaN	ATM,CCNB1,CDK1,GSK3B,PPM1J,PPP2R1B,TP53,WEE1						CXCR4 Signaling	0.479	0.00571	NaN	ATP	Complement System	2.17	0.0526	NaN	C3AR1,C4A/C4B	Corticotropin Releasing Hormone Signaling	3.59	0.0323	NaN	ATP,FASLG,MAPK14,PRKD1,PTGS2	Cholesterol Biosynthesis I	0.745	0.025	NaN	NADPH											Cholesterol Biosynthesis I	0.777	0.025	NaN	NADPH	CNTF Signaling	2.02	0.0351	NaN	KRAS,STAT1
Cytotoxic T Lymphocyte-mediated Apoptosis of Target Cells	14.9	0.353	NaN	B2M,BID,CASP3,CASP8,CASP9,CD3D,CD3E,CD3G,FAS,FASLG,FCER1G,GZMB						Cyclins and Cell Cycle Regulation	3.07	0.037	NaN	ATM,GSK3B,PPP2R1B	Corticotropin Releasing Hormone Signaling	1.86	0.0194	NaN	ATP,MAPK14,PRKD1	Creatine-phosphate Biosynthesis	1.49	0.111	NaN	ATP	Cholesterol Biosynthesis II (via 24,25-dihydrolanosterol)	0.745	0.025	NaN	NADPH											Cholesterol Biosynthesis II (via 24,25-dihydrolanosterol)	0.777	0.025	NaN	NADPH	Coenzyme A Biosynthesis	1.45	0.0714	NaN	ATP
Death Receptor Signaling	22.9	0.242	NaN	ACTG2,BID,BIRC3,CASP10,CASP3,CASP8,CASP9,FAS,FASLG,IKBKB,IKBKE,MAP2K4,MAPK8,NFKB1,NFKB2,NFKBIA,NFKBIE,PARP1,RIPK1,TNF,TNFSF10,TRAF2						Cysteine Biosynthesis III (mammalia)	1.09	0.027	NaN	ATP	Creatine-phosphate Biosynthesis	1.54	0.111	NaN	ATP	CREB Signaling in Neurons	0.733	0.0093	NaN	ATP,PRKD1	Cholesterol Biosynthesis III (via Desmosterol)	0.745	0.025	NaN	NADPH											Cholesterol Biosynthesis III (via Desmosterol)	0.777	0.025	NaN	NADPH	Colanic Acid Building Blocks Biosynthesis	1.05	0.0278	NaN	ATP
Dendritic Cell Maturation	38	0.212	NaN	B2M,CD40,CD83,CD86,FCER1G,FCGR1A,FCGR2B,ICAM1,IFNA1/IFNA13,IFNB1,IKBKB,IKBKE,IL10,IL12A,IL12B,IL1A,IL33,IRF8,JAK2,MAP2K4,MAPK14,MAPK8,MYD88,NFKB1,NFKB2,NFKBIA,NFKBIE,PIK3C2B,PIK3CG,PLCG1,STAT1,STAT2,TAB1,TLR2,TLR4,TLR9,TNF,TRAF6,TYROBP						Cytotoxic T Lymphocyte-mediated Apoptosis of Target Cells	2.56	0.0588	NaN	B2M,GZMB	CREB Signaling in Neurons	0.815	0.0093	NaN	ATP,PRKD1	Crosstalk between Dendritic Cells and Natural Killer Cells	10.4	0.1	2.646	ACTG2,CD40,FASLG,IFNB1,IL12A,NFKB2,TLR9,TNF,TNFSF10	Chondroitin Sulfate Biosynthesis	0.521	0.0139	NaN	HS3ST3B1											Chondroitin Sulfate Biosynthesis	0.553	0.0139	NaN	HS3ST3B1	Colorectal Cancer Metastasis Signaling	7.69	0.0349	0	ATP,CASP3,GSK3B,KRAS,MAPK8,MYC,RND2,STAT1,TP53
Dermatan Sulfate Biosynthesis	0.251	0.0135	NaN	HS3ST3B1						Death Receptor Signaling	2.92	0.033	NaN	CASP10,NFKB2,NFKBIA	Crosstalk between Dendritic Cells and Natural Killer Cells	2.51	0.0333	NaN	ACTG2,IFNG,TNFSF10	CTLA4 Signaling in Cytotoxic T Lymphocytes	2.37	0.0337	NaN	B2M,CD3D,CD3G	Chondroitin Sulfate Biosynthesis (Late Stages)	0.607	0.0175	NaN	HS3ST3B1											Chondroitin Sulfate Biosynthesis (Late Stages)	0.64	0.0175	NaN	HS3ST3B1	Communication between Innate and Adaptive Immune Cells	3.94	0.0412	NaN	B2M,CCL4,CD86,CXCL10
Dermatan Sulfate Biosynthesis (Late Stages)	0.364	0.0196	NaN	HS3ST3B1						Dendritic Cell Maturation	8.03	0.0435	0.707	B2M,FCGR1A,IL33,MAPK14,NFKB2,NFKBIA,STAT1,TAB1	CTLA4 Signaling in Cytotoxic T Lymphocytes	1.47	0.0225	NaN	B2M,PPP2R1B	CXCR4 Signaling	0.873	0.0114	NaN	ATP,PRKD1	Chronic Myeloid Leukemia Signaling	3.79	0.0485	NaN	KRAS,NFKB1,PIK3CG,RRAS,STAT5A											Chronic Myeloid Leukemia Signaling	2.9	0.0388	NaN	KRAS,MYC,NFKB1,TP53	Complement System	3.89	0.0789	NaN	C1QA,C4A/C4B,CFB
Differential Regulation of Cytokine Production in Intestinal Epithelial Cells by IL-17A and IL-17F	11.8	0.391	NaN	CCL2,CCL4,DEFB1,IFNG,IL10,IL12A,IL12B,IL1A,TNF						Differential Regulation of Cytokine Production in Intestinal Epithelial Cells by IL-17A and IL-17F	2.9	0.087	NaN	CCL2,CCL4	CXCR4 Signaling	2.6	0.0229	0	ATP,MYL7,PRKD1,RHOH	Cyclins and Cell Cycle Regulation	1.45	0.0247	NaN	ATM,GSK3B	Citrulline Biosynthesis	2.1	0.0741	NaN	ATP,NADPH											Citrulline Biosynthesis	3.61	0.111	NaN	ARG2,ATP,NADPH	Corticotropin Releasing Hormone Signaling	0.48	0.00645	NaN	ATP
Differential Regulation of Cytokine Production in Macrophages and T Helper Cells by IL-17A and IL-17F	7.54	0.333	NaN	CCL2,CCL4,IL10,IL12A,IL12B,TNF						Differential Regulation of Cytokine Production in Macrophages and T Helper Cells by IL-17A and IL-17F	3.11	0.111	NaN	CCL2,CCL4	Cyclins and Cell Cycle Regulation	2.64	0.037	NaN	ATM,GSK3B,PPP2R1B	Cysteine Biosynthesis III (mammalia)	0.9	0.027	NaN	ATP	Citrulline Degradation	1.41	0.125	NaN	ATP											Citrulline Degradation	1.45	0.125	NaN	ATP	Creatine-phosphate Biosynthesis	1.64	0.111	NaN	ATP
D-myo-inositol (1,4,5)-Trisphosphate Biosynthesis	0.492	0.0286	NaN	PLCG1						Diphthamide Biosynthesis	1.57	0.0833	NaN	ATP	Cysteine Biosynthesis III (mammalia)	0.947	0.027	NaN	ATP	Cytotoxic T Lymphocyte-mediated Apoptosis of Target Cells	6.84	0.147	2	B2M,CD3D,CD3G,FASLG,GZMB	Citrulline-Nitric Oxide Cycle	2.55	0.125	NaN	ATP,NADPH											Citrulline-Nitric Oxide Cycle	2.63	0.125	NaN	ATP,NADPH	CREB Signaling in Neurons	0.975	0.0093	NaN	ATP,KRAS
D-myo-inositol (1,4,5,6)-Tetrakisphosphate Biosynthesis	0.654	0.0204	NaN	CDC25B,PTPRC,SOCS3						D-myo-inositol (1,3,4)-trisphosphate Biosynthesis	1.27	0.0417	NaN	ATP	Cytotoxic T Lymphocyte-mediated Apoptosis of Target Cells	3.74	0.0882	NaN	B2M,BID,GZMB	Death Receptor Signaling	4.68	0.0549	1.342	ACTG2,FASLG,NFKB2,TNF,TNFSF10	Clathrin-mediated Endocytosis Signaling	3.36	0.0306	NaN	ACTG2,ITGB7,PGF,PIK3CG,S100A8,VEGFB											Clathrin-mediated Endocytosis Signaling	0.228	0.0051	NaN	VEGFB	Crosstalk between Dendritic Cells and Natural Killer Cells	1.64	0.0222	NaN	CD86,TNFSF10
D-myo-inositol (3,4,5,6)-tetrakisphosphate Biosynthesis	0.654	0.0204	NaN	CDC25B,PTPRC,SOCS3						D-myo-inositol (1,4,5)-Trisphosphate Biosynthesis	1.11	0.0286	NaN	ATP	Death Receptor Signaling	3.66	0.044	1	ACTG2,BID,CASP10,TNFSF10	Dendritic Cell Maturation	14.3	0.0761	2.496	B2M,CD40,FCGR1A,IFNB1,IL12A,IL33,IRF8,MAPK14,MYD88,NFKB2,STAT1,STAT2,TLR9,TNF	CMP-N-acetylneuraminate Biosynthesis I (Eukaryotes)	1.09	0.0588	NaN	ATP											CMP-N-acetylneuraminate Biosynthesis I (Eukaryotes)	1.13	0.0588	NaN	ATP	CTLA4 Signaling in Cytotoxic T Lymphocytes	2.8	0.0337	NaN	B2M,CD86,PPP2R1B
D-myo-inositol-5-phosphate Metabolism	0.979	0.0247	NaN	CDC25B,PLCG1,PTPRC,SOCS3						D-myo-inositol (1,4,5,6)-Tetrakisphosphate Biosynthesis	0.542	0.0068	NaN	ATP	Dendritic Cell Maturation	8.08	0.0489	0	B2M,FCGR1A,IL10,IL33,IRF8,MAPK14,STAT1,STAT2,TRAF6	Differential Regulation of Cytokine Production in Intestinal Epithelial Cells by IL-17A and IL-17F	5.86	0.174	NaN	CCL2,CCL4,IL12A,TNF	CNTF Signaling	5.03	0.0877	-1.342	JAK2,KRAS,PIK3CG,RRAS,STAT1											CNTF Signaling	2.65	0.0526	NaN	KRAS,STAT1,TYK2	CXCR4 Signaling	2.96	0.0229	-1	ATP,KRAS,MAPK8,RND2
DNA damage-induced 14-3-3Ïƒ Signaling	4.3	0.211	NaN	ATM,CCNB1,CDK1,TP53						D-myo-inositol (3,4,5,6)-tetrakisphosphate Biosynthesis	0.542	0.0068	NaN	ATP	Differential Regulation of Cytokine Production in Intestinal Epithelial Cells by IL-17A and IL-17F	2.6	0.087	NaN	IFNG,IL10	Differential Regulation of Cytokine Production in Macrophages and T Helper Cells by IL-17A and IL-17F	6.32	0.222	NaN	CCL2,CCL4,IL12A,TNF	Coenzyme A Biosynthesis	1.17	0.0714	NaN	ATP											Coenzyme A Biosynthesis	1.21	0.0714	NaN	ATP	Cyclins and Cell Cycle Regulation	7.19	0.0741	0.816	CCNB1,CDK1,GSK3B,PPP2R1B,TP53,WEE1
DNA Double-Strand Break Repair by Homologous Recombination	0.842	0.0714	NaN	ATM						D-myo-inositol-5-phosphate Metabolism	0.507	0.00617	NaN	ATP	Differential Regulation of Cytokine Production in Macrophages and T Helper Cells by IL-17A and IL-17F	1.25	0.0556	NaN	IL10	Diphthamide Biosynthesis	1.37	0.0833	NaN	ATP	Colanic Acid Building Blocks Biosynthesis	1.86	0.0556	NaN	ATP,NADPH											Colanic Acid Building Blocks Biosynthesis	1.94	0.0556	NaN	ATP,NADPH	Cysteine Biosynthesis III (mammalia)	1.04	0.027	NaN	ATP
DNA Double-Strand Break Repair by Non-Homologous End Joining	2	0.143	NaN	ATM,PARP1						DNA damage-induced 14-3-3Ïƒ Signaling	1.37	0.0526	NaN	ATM	Diphthamide Biosynthesis	1.42	0.0833	NaN	ATP	D-myo-inositol (1,3,4)-trisphosphate Biosynthesis	1.08	0.0417	NaN	ATP	Colorectal Cancer Metastasis Signaling	11.5	0.0581	-2.138	ATP,CASP9,GSK3B,IFNGR1,IL6R,JAK2,KRAS,MAP2K4,NFKB1,PGF,PIK3CG,RRAS,STAT1,TLR4,VEGFB											Colorectal Cancer Metastasis Signaling	13.3	0.062	-1.291	ATP,CASP3,CASP9,GSK3B,JAK3,KRAS,MAP2K4,MYC,NFKB1,RND2,STAT1,TLR10,TLR4,TP53,TYK2,VEGFB	Cytotoxic T Lymphocyte-mediated Apoptosis of Target Cells	4.03	0.0882	NaN	B2M,CASP3,GZMB
Docosahexaenoic Acid (DHA) Signaling	7.6	0.182	NaN	BCL2A1,BCL2L1,BID,CASP3,CASP9,GSK3B,PIK3C2B,PIK3CG						DNA Double-Strand Break Repair by Homologous Recombination	1.5	0.0714	NaN	ATM	D-myo-inositol (1,3,4)-trisphosphate Biosynthesis	1.13	0.0417	NaN	ATP	D-myo-inositol (1,4,5)-Trisphosphate Biosynthesis	0.921	0.0286	NaN	ATP	Communication between Innate and Adaptive Immune Cells	8.88	0.0928	NaN	B2M,CCL4,CD4,CXCL10,IFNB1,IL10,IL12A,IL33,TLR4											Communication between Innate and Adaptive Immune Cells	9.22	0.0928	NaN	B2M,CD79A,CD79B,CD83,CD86,CXCL10,IFNB1,TLR10,TLR4	Death Receptor Signaling	4.04	0.044	-1	CASP3,MAPK8,PARP1,TNFSF10
Dopamine Receptor Signaling	1.1	0.033	NaN	PPM1J,PPP1R14C,PPP2R1B						DNA Double-Strand Break Repair by Non-Homologous End Joining	1.5	0.0714	NaN	ATM	D-myo-inositol (1,4,5)-Trisphosphate Biosynthesis	0.971	0.0286	NaN	ATP	D-myo-inositol (1,4,5,6)-Tetrakisphosphate Biosynthesis	1	0.0136	NaN	ATP,SOCS3	Complement System	1.82	0.0526	NaN	C5AR1,SERPING1											Complement System	6.1	0.132	-0.447	C4A/C4B,C5AR1,CD55,CFB,SERPING1	Dendritic Cell Maturation	7.62	0.0435	1.414	B2M,CD86,FCGR1A,ICAM1,MAPK8,STAT1,STAT2,TRAF6
Dopamine-DARPP32 Feedback in cAMP Signaling	3.09	0.0452	NaN	ITPR3,PLCG1,PPM1J,PPP1R14C,PPP2R1B,PRKCQ,PRKCZ,PRKD1						Docosahexaenoic Acid (DHA) Signaling	2.34	0.0455	NaN	BCL2A1,GSK3B	D-myo-inositol (1,4,5,6)-Tetrakisphosphate Biosynthesis	1.09	0.0136	NaN	ATP,SOCS3	D-myo-inositol (3,4,5,6)-tetrakisphosphate Biosynthesis	1	0.0136	NaN	ATP,SOCS3	Corticotropin Releasing Hormone Signaling	1.38	0.0194	NaN	ATP,MAPK14,PRKD1											Corticotropin Releasing Hormone Signaling	1.47	0.0194	NaN	ATP,ITPR3,MAPK14	Dermatan Sulfate Biosynthesis	0.759	0.0135	NaN	HS3ST3B1
EGF Signaling	9.05	0.169	NaN	FOS,ITPR3,MAP2K4,MAPK14,MAPK8,PIK3C2B,PIK3CG,PLCG1,STAT1,STAT3						Dopamine Receptor Signaling	1.73	0.022	NaN	ATP,PPP2R1B	D-myo-inositol (3,4,5,6)-tetrakisphosphate Biosynthesis	1.09	0.0136	NaN	ATP,SOCS3	D-myo-inositol-5-phosphate Metabolism	0.928	0.0123	NaN	ATP,SOCS3	Creatine-phosphate Biosynthesis	1.36	0.111	NaN	ATP											Creatine-phosphate Biosynthesis	1.4	0.111	NaN	ATP	Dermatan Sulfate Biosynthesis (Late Stages)	0.91	0.0196	NaN	HS3ST3B1
Eicosanoid Signaling	3.47	0.0714	NaN	ALOX5,ALOX5AP,LTA4H,LTC4S,PTGS1,PTGS2						Dopamine-DARPP32 Feedback in cAMP Signaling	1.21	0.0113	NaN	ATP,PPP2R1B	D-myo-inositol-5-phosphate Metabolism	1.01	0.0123	NaN	ATP,SOCS3	DNA damage-induced 14-3-3Ïƒ Signaling	1.17	0.0526	NaN	ATM	CREB Signaling in Neurons	2.36	0.0233	-1.342	ATP,KRAS,PIK3CG,PRKD1,RRAS											CREB Signaling in Neurons	1.13	0.014	NaN	ATP,ITPR3,KRAS	Differential Regulation of Cytokine Production in Intestinal Epithelial Cells by IL-17A and IL-17F	2.8	0.087	NaN	CCL2,CCL4
EIF2 Signaling	2.41	0.0352	NaN	ACTG2,GSK3B,KRAS,MYC,PIK3C2B,PIK3CG,RRAS,VEGFA						EGF Signaling	2.09	0.0339	NaN	MAPK14,STAT1	DNA damage-induced 14-3-3Ïƒ Signaling	1.22	0.0526	NaN	ATM	DNA Double-Strand Break Repair by Homologous Recombination	1.3	0.0714	NaN	ATM	Crosstalk between Dendritic Cells and Natural Killer Cells	6.49	0.0778	0.447	ACTG2,IFNB1,IL12A,NFKB1,TLR4,TNFSF10,TYROBP											Crosstalk between Dendritic Cells and Natural Killer Cells	8.1	0.0889	0.447	CD83,CD86,ICAM3,IFNB1,NFKB1,TLR4,TNFSF10,TYROBP	Differential Regulation of Cytokine Production in Macrophages and T Helper Cells by IL-17A and IL-17F	3.01	0.111	NaN	CCL2,CCL4
Endocannabinoid Cancer Inhibition Pathway	10.9	0.107	NaN	CASP1,CASP10,CASP3,CASP8,CASP9,GSK3B,HIF1A,MAP2K4,MAPK14,MYC,NOS3,PGF,PIK3C2B,PIK3CG,VEGFA,VEGFB						Eicosanoid Signaling	0.754	0.0119	NaN	LTA4H	DNA Double-Strand Break Repair by Homologous Recombination	1.35	0.0714	NaN	ATM	DNA Double-Strand Break Repair by Non-Homologous End Joining	1.3	0.0714	NaN	ATM	CTLA4 Signaling in Cytotoxic T Lymphocytes	3	0.0449	NaN	B2M,JAK2,PIK3CG,PPP2R1B											CTLA4 Signaling in Cytotoxic T Lymphocytes	3.14	0.0449	NaN	B2M,CD86,LAT,PPP2R1B	Diphthamide Biosynthesis	1.52	0.0833	NaN	ATP
Endocannabinoid Developing Neuron Pathway	5.23	0.0776	NaN	GSK3B,KRAS,MAP2K4,MAPK14,MAPK8,PIK3C2B,PIK3CG,RRAS,STAT3						EIF2 Signaling	1.02	0.00881	NaN	GSK3B,MYC	DNA Double-Strand Break Repair by Non-Homologous End Joining	1.35	0.0714	NaN	ATM	Docosahexaenoic Acid (DHA) Signaling	1.95	0.0455	NaN	BCL2A1,GSK3B	CXCR4 Signaling	5.57	0.0457	-2.121	ATP,CD4,KRAS,MAP2K4,PAK1,PIK3CG,PRKD1,RRAS											CXCR4 Signaling	3.82	0.0343	-1.633	ATP,ITPR3,KRAS,MAP2K4,PAK1,RND2	D-myo-inositol (1,3,4)-trisphosphate Biosynthesis	1.22	0.0417	NaN	ATP
Endocannabinoid Neuronal Synapse Pathway	1.14	0.0282	NaN	MAPK14,MAPK8,PLCG1,PTGS2						Endocannabinoid Cancer Inhibition Pathway	5.91	0.04	0	CASP1,CASP10,GSK3B,MAPK14,MYC,VEGFB	Docosahexaenoic Acid (DHA) Signaling	3.41	0.0682	NaN	BCL2A1,BID,GSK3B	Dopamine Receptor Signaling	0.548	0.011	NaN	ATP	Cyclins and Cell Cycle Regulation	2.12	0.037	NaN	ATM,GSK3B,PPP2R1B											Cyclins and Cell Cycle Regulation	5.72	0.0741	0.816	CCNB1,CDK1,GSK3B,PPP2R1B,TP53,WEE1	D-myo-inositol (1,4,5)-Trisphosphate Biosynthesis	1.06	0.0286	NaN	ATP
Endometrial Cancer Signaling	6.39	0.129	NaN	CASP9,GSK3B,KRAS,MYC,PIK3C2B,PIK3CG,RRAS,TP53						Endocannabinoid Developing Neuron Pathway	1.54	0.0172	NaN	GSK3B,MAPK14	Dopamine Receptor Signaling	1.45	0.022	NaN	ATP,PPP2R1B	Dopamine-DARPP32 Feedback in cAMP Signaling	0.866	0.0113	NaN	ATP,PRKD1	Cysteine Biosynthesis III (mammalia)	0.775	0.027	NaN	ATP											Cysteine Biosynthesis III (mammalia)	0.81	0.027	NaN	ATP	D-myo-inositol (1,4,5,6)-Tetrakisphosphate Biosynthesis	1.26	0.0136	NaN	ATP,SOCS3
Endoplasmic Reticulum Stress Pathway	4.12	0.19	NaN	CASP3,CASP9,MAPK8,TRAF2						Endocannabinoid Neuronal Synapse Pathway	0.554	0.00704	NaN	MAPK14	Dopamine-DARPP32 Feedback in cAMP Signaling	1.7	0.0169	NaN	ATP,PPP2R1B,PRKD1	EGF Signaling	2.88	0.0508	NaN	MAPK14,STAT1,STAT3	Cytotoxic T Lymphocyte-mediated Apoptosis of Target Cells	4.63	0.118	NaN	B2M,BID,CASP9,GZMB											Cytotoxic T Lymphocyte-mediated Apoptosis of Target Cells	4.77	0.118	NaN	B2M,CASP3,CASP8,CASP9	D-myo-inositol (3,4,5,6)-tetrakisphosphate Biosynthesis	1.26	0.0136	NaN	ATP,SOCS3
Endothelin-1 Signaling	13.9	0.103	NaN	CASP1,CASP10,CASP3,CASP8,CASP9,FOS,ITPR3,KRAS,MAPK14,MAPK8,MYC,NOS3,PIK3C2B,PIK3CG,PLCG1,PRKCQ,PRKCZ,PRKD1,PTGS1,PTGS2,RRAS						Endometrial Cancer Signaling	2.05	0.0323	NaN	GSK3B,MYC	EGF Signaling	3.03	0.0508	NaN	MAPK14,STAT1,STAT3	Eicosanoid Signaling	2.44	0.0357	NaN	ALOX5,PTGS1,PTGS2	Death Receptor Signaling	6.45	0.0769	-0.378	ACTG2,BID,CASP10,CASP9,MAP2K4,NFKB1,TNFSF10											Death Receptor Signaling	8.06	0.0879	-2.121	CASP3,CASP8,CASP9,MAP2K4,NFKB1,PARP1,RIPK1,TNFSF10	D-myo-inositol-5-phosphate Metabolism	1.18	0.0123	NaN	ATP,SOCS3
eNOS Signaling	8.09	0.0814	NaN	CASP3,CASP8,CASP9,ITPR3,NOS3,PGF,PIK3C2B,PIK3CG,PLCG1,PRKCQ,PRKCZ,PRKD1,VEGFA,VEGFB						Endothelin-1 Signaling	3.99	0.0246	1.342	ATP,CASP1,CASP10,MAPK14,MYC	Eicosanoid Signaling	0.622	0.0119	NaN	ALOX5AP	EIF2 Signaling	0.699	0.00881	NaN	ACTG2,GSK3B	Dendritic Cell Maturation	17.8	0.0978	-1.213	B2M,FCGR1A,IFNB1,IL10,IL12A,IL33,IRF8,JAK2,MAP2K4,MAPK14,NFKB1,PIK3CG,STAT1,STAT2,TAB1,TLR4,TRAF6,TYROBP											Dendritic Cell Maturation	12.9	0.0761	-0.535	B2M,CD83,CD86,FCGR1A,IFNB1,MAP2K4,MAPK14,NFKB1,STAT1,STAT2,TAB1,TLR4,TRAF6,TYROBP	DNA damage-induced 14-3-3Ïƒ Signaling	4.81	0.158	NaN	CCNB1,CDK1,TP53
Ephrin A Signaling	1.77	0.0612	NaN	PAK1,PIK3C2B,PIK3CG						eNOS Signaling	1.23	0.0116	NaN	ATP,VEGFB	EIF2 Signaling	0.777	0.00881	NaN	ACTG2,GSK3B	Endocannabinoid Cancer Inhibition Pathway	2.65	0.0267	0	CASP1,GSK3B,HIF1A,MAPK14	Dermatan Sulfate Biosynthesis	0.511	0.0135	NaN	HS3ST3B1											Dermatan Sulfate Biosynthesis	0.544	0.0135	NaN	HS3ST3B1	DNA Double-Strand Break Repair by Non-Homologous End Joining	1.45	0.0714	NaN	PARP1
Ephrin B Signaling	0.251	0.0135	NaN	PAK1						Ephrin Receptor Signaling	0.463	0.00546	NaN	VEGFB	Endocannabinoid Cancer Inhibition Pathway	5.03	0.04	0.816	CASP1,CASP10,GSK3B,HIF1A,MAPK14,VEGFB	Endocannabinoid Developing Neuron Pathway	2.06	0.0259	NaN	GSK3B,MAPK14,STAT3	Dermatan Sulfate Biosynthesis (Late Stages)	0.65	0.0196	NaN	HS3ST3B1											Dermatan Sulfate Biosynthesis (Late Stages)	0.684	0.0196	NaN	HS3ST3B1	Docosahexaenoic Acid (DHA) Signaling	2.24	0.0455	NaN	CASP3,GSK3B
Ephrin Receptor Signaling	4.41	0.0546	NaN	ITGA5,JAK2,KRAS,PAK1,PGF,PIK3CG,RRAS,STAT3,VEGFA,VEGFB						ErbB Signaling	1.71	0.0213	NaN	GSK3B,MAPK14	Endocannabinoid Developing Neuron Pathway	2.2	0.0259	NaN	GSK3B,MAPK14,STAT3	Endocannabinoid Neuronal Synapse Pathway	1.02	0.0141	NaN	MAPK14,PTGS2	D-glucuronate Degradation I	1.27	0.0909	NaN	NADPH											D-glucuronate Degradation I	1.31	0.0909	NaN	NADPH	Dopamine Receptor Signaling	1.64	0.022	NaN	ATP,PPP2R1B
Epithelial Adherens Junction Signaling	1.55	0.0325	NaN	ACTG2,KRAS,MYL4,MYL7,RRAS						ErbB2-ErbB3 Signaling	2.01	0.0308	NaN	GSK3B,MYC	Endocannabinoid Neuronal Synapse Pathway	0.433	0.00704	NaN	MAPK14	Endometrial Cancer Signaling	0.693	0.0161	NaN	GSK3B	Differential Regulation of Cytokine Production in Intestinal Epithelial Cells by IL-17A and IL-17F	5.33	0.174	NaN	CCL2,CCL4,IL10,IL12A											Differential Regulation of Cytokine Production in Intestinal Epithelial Cells by IL-17A and IL-17F	1	0.0435	NaN	CCL2	Dopamine-DARPP32 Feedback in cAMP Signaling	1.12	0.0113	NaN	ATP,PPP2R1B
ErbB Signaling	11.6	0.149	NaN	FOS,GSK3B,KRAS,MAP2K4,MAPK14,MAPK8,PAK1,PIK3C2B,PIK3CG,PLCG1,PRKCQ,PRKCZ,PRKD1,RRAS						ERK/MAPK Signaling	2.97	0.0203	1	ETS1,MYC,PPP2R1B,STAT1	Endometrial Cancer Signaling	0.74	0.0161	NaN	GSK3B	Endothelin-1 Signaling	4	0.0296	-0.816	ATP,CASP1,MAPK14,PRKD1,PTGS1,PTGS2	Differential Regulation of Cytokine Production in Macrophages and T Helper Cells by IL-17A and IL-17F	5.78	0.222	NaN	CCL2,CCL4,IL10,IL12A											Differential Regulation of Cytokine Production in Macrophages and T Helper Cells by IL-17A and IL-17F	1.1	0.0556	NaN	CCL2	EGF Signaling	1.99	0.0339	NaN	MAPK8,STAT1
ErbB2-ErbB3 Signaling	8.62	0.154	NaN	GSK3B,JAK3,KRAS,MYC,PIK3C2B,PIK3CG,RRAS,STAT3,STAT5A,TYK2						ERK5 Signaling	0.812	0.0137	NaN	MYC	Endothelin-1 Signaling	3.29	0.0246	0.447	ATP,CASP1,CASP10,MAPK14,PRKD1	eNOS Signaling	0.886	0.0116	NaN	ATP,PRKD1	Diphthamide Biosynthesis	1.24	0.0833	NaN	ATP											Diphthamide Biosynthesis	1.27	0.0833	NaN	ATP	EIF2 Signaling	1.68	0.0132	NaN	GSK3B,KRAS,MYC
ErbB4 Signaling	7.17	0.13	NaN	ADAM17,KRAS,PIK3C2B,PIK3CG,PLCG1,PRKCQ,PRKCZ,PRKD1,RRAS						Erythropoietin Signaling	1.85	0.0253	NaN	NFKB2,NFKBIA	eNOS Signaling	1.74	0.0174	NaN	ATP,PRKD1,VEGFB	Ephrin Receptor Signaling	0.312	0.00546	NaN	STAT3	D-myo-inositol (1,3,4)-trisphosphate Biosynthesis	0.951	0.0417	NaN	ATP											D-myo-inositol (1,3,4)-trisphosphate Biosynthesis	0.983	0.0417	NaN	ATP	Endocannabinoid Cancer Inhibition Pathway	3.21	0.0267	0	CASP1,CASP3,GSK3B,MYC
ERK/MAPK Signaling	10.1	0.0863	NaN	ETS1,FOS,ITGA5,KRAS,MYC,PAK1,PIK3C2B,PIK3CG,PLCG1,PPM1J,PPP1R14C,PPP2R1B,PTK2B,RRAS,STAT1,STAT3,YWHAZ						Estrogen-Dependent Breast Cancer Signaling	0.785	0.0128	NaN	NFKB2	Ephrin Receptor Signaling	0.928	0.0109	NaN	STAT3,VEGFB	Epithelial Adherens Junction Signaling	0.366	0.00649	NaN	ACTG2	D-myo-inositol (1,4,5)-Trisphosphate Biosynthesis	0.796	0.0286	NaN	ATP											D-myo-inositol (1,4,5)-Trisphosphate Biosynthesis	0.833	0.0286	NaN	ATP	Endocannabinoid Developing Neuron Pathway	2.47	0.0259	NaN	GSK3B,KRAS,MAPK8
ERK5 Signaling	2.89	0.0685	NaN	FOS,KRAS,MYC,RRAS,YWHAZ						Estrogen-mediated S-phase Entry	1.24	0.0385	NaN	MYC	Epithelial Adherens Junction Signaling	1.05	0.013	NaN	ACTG2,MYL7	ErbB Signaling	2.31	0.0319	NaN	GSK3B,MAPK14,PRKD1	D-myo-inositol (1,4,5,6)-Tetrakisphosphate Biosynthesis	1.44	0.0204	NaN	ATP,PTPRC,SOCS3											D-myo-inositol (1,4,5,6)-Tetrakisphosphate Biosynthesis	1.53	0.0204	NaN	ATP,CDC25B,SOCS3	Endocannabinoid Neuronal Synapse Pathway	0.511	0.00704	NaN	MAPK8
Erythropoietin Signaling	15.4	0.203	NaN	FOS,JAK2,KRAS,NFKB1,NFKB2,NFKBIA,NFKBIE,PIK3C2B,PIK3CG,PLCG1,PRKCQ,PRKCZ,PRKD1,RRAS,SOCS3,STAT5A						Ethanol Degradation II	1.04	0.0238	NaN	ATP	ErbB Signaling	2.45	0.0319	NaN	GSK3B,MAPK14,PRKD1	ErbB2-ErbB3 Signaling	2.76	0.0462	NaN	GSK3B,STAT3,STAT5A	D-myo-inositol (3,4,5,6)-tetrakisphosphate Biosynthesis	1.44	0.0204	NaN	ATP,PTPRC,SOCS3											D-myo-inositol (3,4,5,6)-tetrakisphosphate Biosynthesis	1.53	0.0204	NaN	ATP,CDC25B,SOCS3	Endometrial Cancer Signaling	4.7	0.0645	NaN	GSK3B,KRAS,MYC,TP53
Estrogen Receptor Signaling	0.349	0.0146	NaN	KRAS,RRAS						Ethanol Degradation IV	1.12	0.0294	NaN	ATP	ErbB2-ErbB3 Signaling	2.91	0.0462	NaN	GSK3B,STAT3,STAT5A	ErbB4 Signaling	0.652	0.0145	NaN	PRKD1	D-myo-inositol-5-phosphate Metabolism	1.33	0.0185	NaN	ATP,PTPRC,SOCS3											D-myo-inositol-5-phosphate Metabolism	1.42	0.0185	NaN	ATP,CDC25B,SOCS3	Endoplasmic Reticulum Stress Pathway	2.88	0.0952	NaN	CASP3,MAPK8
Estrogen-Dependent Breast Cancer Signaling	5.62	0.103	NaN	FOS,KRAS,NFKB1,NFKB2,PIK3C2B,PIK3CG,RRAS,STAT5A						Factors Promoting Cardiogenesis in Vertebrates	1.71	0.0215	NaN	GSK3B,MAPK14	ErbB4 Signaling	0.699	0.0145	NaN	PRKD1	ERK/MAPK Signaling	2.23	0.0203	NaN	ETS1,STAT1,STAT3,YWHAZ	DNA damage-induced 14-3-3Ïƒ Signaling	1.05	0.0526	NaN	ATM											DNA damage-induced 14-3-3Ïƒ Signaling	4.08	0.158	NaN	CCNB1,CDK1,TP53	Endothelin-1 Signaling	4.85	0.0296	-0.816	ATP,CASP1,CASP3,KRAS,MAPK8,MYC
Estrogen-mediated S-phase Entry	1.48	0.0769	NaN	CDK1,MYC						FAT10 Cancer Signaling Pathway	3.79	0.0652	NaN	GSK3B,NFKB2,NFKBIA	ERK/MAPK Signaling	3.35	0.0254	1	ETS1,PPP2R1B,STAT1,STAT3,YWHAZ	ERK5 Signaling	0.631	0.0137	NaN	YWHAZ	DNA Double-Strand Break Repair by Homologous Recombination	1.17	0.0714	NaN	ATM											DNA Double-Strand Break Repair by Non-Homologous End Joining	1.21	0.0714	NaN	PARP1	eNOS Signaling	1.14	0.0116	NaN	ATP,CASP3
Eumelanin Biosynthesis	0.903	0.0833	NaN	MIF						FAT10 Signaling Pathway	1.33	0.0476	NaN	ATP	ERK5 Signaling	0.676	0.0137	NaN	YWHAZ	Erythropoietin Signaling	3.7	0.0506	NaN	NFKB2,PRKD1,SOCS3,STAT5A	DNA Double-Strand Break Repair by Non-Homologous End Joining	1.17	0.0714	NaN	ATM											Docosahexaenoic Acid (DHA) Signaling	2.98	0.0682	NaN	CASP3,CASP9,GSK3B	Ephrin Receptor Signaling	0.423	0.00546	NaN	KRAS
Factors Promoting Cardiogenesis in Vertebrates	4.11	0.0753	NaN	GSK3B,MAP3K7,MAPK14,NPPA,PRKCQ,PRKCZ,PRKD1						Fatty Acid Activation	1.37	0.0526	NaN	ATP	Erythropoietin Signaling	2.67	0.038	NaN	PRKD1,SOCS3,STAT5A	Estrogen-Dependent Breast Cancer Signaling	1.48	0.0256	NaN	NFKB2,STAT5A	Docosahexaenoic Acid (DHA) Signaling	5.59	0.114	NaN	BCL2A1,BID,CASP9,GSK3B,PIK3CG											Dolichol and Dolichyl Phosphate Biosynthesis	1.24	0.0769	NaN	NADPH	Epithelial Adherens Junction Signaling	0.483	0.00649	NaN	KRAS
FAK Signaling	4.87	0.0816	NaN	ACTG2,ITGA5,KRAS,PAK1,PIK3C2B,PIK3CG,PLCG1,RRAS						Fatty Acid Î²-oxidation I	1.01	0.0222	NaN	ATP	Estrogen-Dependent Breast Cancer Signaling	0.65	0.0128	NaN	STAT5A	Ethanol Degradation II	0.848	0.0238	NaN	ATP	Dolichol and Dolichyl Phosphate Biosynthesis	1.2	0.0769	NaN	NADPH											Dopamine Receptor Signaling	2.08	0.033	NaN	ATP,PPP1R14C,PPP2R1B	ErbB Signaling	2.73	0.0319	NaN	GSK3B,KRAS,MAPK8
FAT10 Cancer Signaling Pathway	11.6	0.239	NaN	GSK3B,IFNG,IKBKB,IKBKE,NFKB1,NFKB2,NFKBIA,PCNA,STAT3,TNF,TP53						Fc Epsilon RI Signaling	0.609	0.00813	NaN	MAPK14	Ethanol Degradation II	0.896	0.0238	NaN	ATP	Ethanol Degradation IV	0.932	0.0294	NaN	ATP	Dopamine Receptor Signaling	1.13	0.022	NaN	ATP,PPP2R1B											Dopamine-DARPP32 Feedback in cAMP Signaling	2.06	0.0226	0	ATP,ITPR3,PPP1R14C,PPP2R1B	ErbB2-ErbB3 Signaling	3.2	0.0462	NaN	GSK3B,KRAS,MYC
FAT10 Signaling Pathway	2.82	0.143	NaN	IFNG,PSME2,TNF						FcÎ³ Receptor-mediated Phagocytosis in Macrophages and Monocytes	0.688	0.01	NaN	FCGR1A	Ethanol Degradation IV	0.983	0.0294	NaN	ATP	Factors Promoting Cardiogenesis in Vertebrates	2.32	0.0323	NaN	GSK3B,MAPK14,PRKD1	Dopamine-DARPP32 Feedback in cAMP Signaling	1.24	0.0169	NaN	ATP,PPP2R1B,PRKD1											dTMP De Novo Biosynthesis	1.21	0.0714	NaN	NADPH	ErbB4 Signaling	0.788	0.0145	NaN	KRAS
Fatty Acid Î±-oxidation	0.646	0.0435	NaN	PTGS2						FGF Signaling	0.738	0.0114	NaN	MAPK14	Factors Promoting Cardiogenesis in Vertebrates	3.63	0.043	NaN	GSK3B,MAP3K7,MAPK14,PRKD1	FAK Signaling	0.521	0.0102	NaN	ACTG2	dTMP De Novo Biosynthesis	1.17	0.0714	NaN	NADPH											EGF Signaling	3.82	0.0678	-1	ITPR3,MAP2K4,MAPK14,STAT1	ERK/MAPK Signaling	2.77	0.0203	0	KRAS,MYC,PPP2R1B,STAT1
Fc Epsilon RI Signaling	13.5	0.138	NaN	FCER1G,GRAP2,KRAS,LAT,LCP2,LYN,MAP2K4,MAPK14,MAPK8,PIK3C2B,PIK3CG,PLCG1,PRKCQ,PRKCZ,PRKD1,RRAS,TNF						Flavin Biosynthesis IV (Mammalian)	1.74	0.125	NaN	ATP	FAK Signaling	0.565	0.0102	NaN	ACTG2	FAT10 Cancer Signaling Pathway	4.62	0.087	2	GSK3B,NFKB2,STAT3,TNF	EGF Signaling	3.68	0.0678	-1	MAP2K4,MAPK14,PIK3CG,STAT1											Eicosanoid Signaling	3.23	0.0476	NaN	ALOX5,ALOX5AP,LTA4H,PTGS1	ERK5 Signaling	1.82	0.0274	NaN	KRAS,MYC
FcÎ³ Receptor-mediated Phagocytosis in Macrophages and Monocytes	8.94	0.12	NaN	ACTG2,FCGR1A,LCP2,LYN,NCF1,PAK1,PIK3CG,PLCG1,PRKCQ,PRKCZ,PRKD1,PTK2B						FLT3 Signaling in Hematopoietic Progenitor Cells	1.84	0.025	NaN	MAPK14,STAT1	FAT10 Cancer Signaling Pathway	3.35	0.0652	NaN	GSK3B,IFNG,STAT3	FAT10 Signaling Pathway	4.23	0.143	NaN	ATP,PSME2,TNF	Eicosanoid Signaling	2.07	0.0357	NaN	ALOX5,ALOX5AP,LTA4H											EIF2 Signaling	1.07	0.0132	NaN	GSK3B,KRAS,MYC	Erythropoietin Signaling	1.75	0.0253	NaN	KRAS,SOCS3
FcÎ³RIIB Signaling in B Lymphocytes	8.94	0.139	NaN	BLNK,CD79A,CD79B,FCGR2B,KRAS,LYN,MAP2K4,MAPK8,PIK3C2B,PIK3CG,RRAS						fMLP Signaling in Neutrophils	1.49	0.0163	NaN	NFKB2,NFKBIA	FAT10 Signaling Pathway	4.38	0.143	NaN	ATP,IFNG,PSME2	Fatty Acid Activation	1.17	0.0526	NaN	ATP	EIF2 Signaling	2.26	0.022	-1	ACTG2,GSK3B,KRAS,PIK3CG,RRAS											Endocannabinoid Cancer Inhibition Pathway	8.77	0.0667	-0.632	CASP1,CASP3,CASP8,CASP9,GSK3B,HIF1A,MAP2K4,MAPK14,MYC,VEGFB	Estrogen Receptor Signaling	0.524	0.0073	NaN	KRAS
FGF Signaling	3.36	0.0682	NaN	MAPK14,MAPK8,PIK3C2B,PIK3CG,PLCG1,STAT3						Folate Polyglutamylation	1.39	0.0556	NaN	ATP	Fatty Acid Activation	1.22	0.0526	NaN	ATP	Fatty Acid Î±-oxidation	1.09	0.0435	NaN	PTGS2	Endocannabinoid Cancer Inhibition Pathway	8.4	0.0667	0.632	CASP1,CASP10,CASP9,GSK3B,HIF1A,MAP2K4,MAPK14,PGF,PIK3CG,VEGFB											Endocannabinoid Developing Neuron Pathway	2.71	0.0345	-1	GSK3B,KRAS,MAP2K4,MAPK14	Estrogen-Dependent Breast Cancer Signaling	0.738	0.0128	NaN	KRAS
FLT3 Signaling in Hematopoietic Progenitor Cells	6.6	0.112	NaN	KRAS,MAPK14,PIK3C2B,PIK3CG,RRAS,STAT1,STAT2,STAT3,STAT5A						Folate Transformations I	1.21	0.0357	NaN	ATP	Fatty Acid Î²-oxidation I	0.866	0.0222	NaN	ATP	Fatty Acid Î²-oxidation I	0.818	0.0222	NaN	ATP	Endocannabinoid Developing Neuron Pathway	4.61	0.0517	-1.633	GSK3B,KRAS,MAP2K4,MAPK14,PIK3CG,RRAS											Endocannabinoid Neuronal Synapse Pathway	0.321	0.00704	NaN	MAPK14	Estrogen-mediated S-phase Entry	2.69	0.0769	NaN	CDK1,MYC
fMLP Signaling in Neutrophils	10	0.114	NaN	ITPR3,KRAS,NCF1,NCF2,NFKB1,NFKB2,NFKBIA,NFKBIE,PIK3C2B,PIK3CG,PRKCQ,PRKCZ,PRKD1,RRAS						FXR/RXR Activation	0.569	0.0073	NaN	IL33	Fc Epsilon RI Signaling	1.22	0.0163	NaN	MAPK14,PRKD1	Fc Epsilon RI Signaling	1.99	0.0244	NaN	MAPK14,PRKD1,TNF	Endocannabinoid Neuronal Synapse Pathway	0.295	0.00704	NaN	MAPK14											Endometrial Cancer Signaling	5.03	0.0806	NaN	CASP9,GSK3B,KRAS,MYC,TP53	Ethanol Degradation II	0.987	0.0238	NaN	ATP
FXR/RXR Activation	3.83	0.0584	NaN	C3,C4A/C4B,IL1A,IL33,MAP2K4,MAPK8,SAA4,TNF						G Beta Gamma Signaling	0.582	0.00758	NaN	ATP	FcÎ³ Receptor-mediated Phagocytosis in Macrophages and Monocytes	2.38	0.03	NaN	ACTG2,FCGR1A,PRKD1	FcÎ³ Receptor-mediated Phagocytosis in Macrophages and Monocytes	2.23	0.03	NaN	ACTG2,FCGR1A,PRKD1	Endometrial Cancer Signaling	4.85	0.0806	-1	CASP9,GSK3B,KRAS,PIK3CG,RRAS											Endoplasmic Reticulum Stress Pathway	2.39	0.0952	NaN	CASP3,CASP9	Ethanol Degradation IV	1.08	0.0294	NaN	ATP
G Beta Gamma Signaling	3.95	0.0606	NaN	KRAS,PAK1,PIK3CG,PLCG1,PRKCQ,PRKCZ,PRKD1,RRAS						GADD45 Signaling	1.37	0.0526	NaN	ATM	FGF Signaling	1.48	0.0227	NaN	MAPK14,STAT3	FGF Signaling	1.39	0.0227	NaN	MAPK14,STAT3	Endoplasmic Reticulum Stress Pathway	1	0.0476	NaN	CASP9											Endothelin-1 Signaling	7.51	0.0493	-1.897	ATP,CASP1,CASP3,CASP8,CASP9,ITPR3,KRAS,MAPK14,MYC,PTGS1	Factors Promoting Cardiogenesis in Vertebrates	1.62	0.0215	NaN	GSK3B,MAP3K7
G Protein Signaling Mediated by Tubby	2.21	0.0882	NaN	JAK2,LCK,PLCG1						Galactose Degradation I (Leloir Pathway)	1.5	0.0714	NaN	ATP	Flavin Biosynthesis IV (Mammalian)	1.59	0.125	NaN	ATP	Flavin Biosynthesis IV (Mammalian)	1.54	0.125	NaN	ATP	Endothelin-1 Signaling	6.1	0.0443	-1	ATP,CASP1,CASP10,CASP9,KRAS,MAPK14,PIK3CG,PRKD1,RRAS											eNOS Signaling	3.86	0.0349	-1.342	ATP,CASP3,CASP8,CASP9,ITPR3,VEGFB	FAK Signaling	0.65	0.0102	NaN	KRAS
GADD45 Signaling	5.79	0.263	NaN	ATM,CCNB1,CDK1,PCNA,TP53						Gap Junction Signaling	0.415	0.00474	NaN	ATP	FLT3 Signaling in Hematopoietic Progenitor Cells	5.21	0.0625	1.342	MAPK14,STAT1,STAT2,STAT3,STAT5A	FLT3 Signaling in Hematopoietic Progenitor Cells	4.95	0.0625	1.342	MAPK14,STAT1,STAT2,STAT3,STAT5A	eNOS Signaling	3.66	0.0349	-1.633	ATP,CASP9,PGF,PIK3CG,PRKD1,VEGFB											Ephrin A Signaling	0.699	0.0204	NaN	PAK1	FAT10 Cancer Signaling Pathway	3.64	0.0652	NaN	GSK3B,PCNA,TP53
Gap Junction Signaling	4.61	0.0521	NaN	ACTG2,ITPR3,KRAS,PIK3C2B,PIK3CG,PLCG1,PRKCQ,PRKCZ,PRKD1,RRAS,TJP2						GDP-glucose Biosynthesis	1.44	0.0625	NaN	ATP	fMLP Signaling in Neutrophils	0.483	0.00813	NaN	PRKD1	fMLP Signaling in Neutrophils	1.13	0.0163	NaN	NFKB2,PRKD1	Ephrin A Signaling	1.61	0.0408	NaN	PAK1,PIK3CG											Ephrin B Signaling	0.544	0.0135	NaN	PAK1	FAT10 Signaling Pathway	2.88	0.0952	NaN	ATP,PSME2
GDNF Family Ligand-Receptor Interactions	6.65	0.114	NaN	FOS,ITPR3,KRAS,MAP2K4,MAPK8,PIK3C2B,PIK3CG,PLCG1,RRAS						GDP-L-fucose Biosynthesis II (from L-fucose)	1.74	0.125	NaN	ATP	Folate Polyglutamylation	1.25	0.0556	NaN	ATP	Folate Polyglutamylation	1.2	0.0556	NaN	ATP	Ephrin B Signaling	0.511	0.0135	NaN	PAK1											Ephrin Receptor Signaling	1.29	0.0164	NaN	KRAS,PAK1,VEGFB	Fatty Acid Activation	1.32	0.0526	NaN	ATP
Germ Cell-Sertoli Cell Junction Signaling	8.98	0.0862	NaN	ACTG2,KRAS,MAP2K4,MAP3K7,MAPK14,MAPK8,PAK1,PIK3C2B,PIK3CG,RHOC,RHOH,RHOU,RND2,RRAS,TNF						Germ Cell-Sertoli Cell Junction Signaling	0.481	0.00575	NaN	MAPK14	Folate Transformations I	1.06	0.0357	NaN	ATP	Folate Transformations I	1.01	0.0357	NaN	ATP	Ephrin Receptor Signaling	4.44	0.0383	-2.236	JAK2,KRAS,PAK1,PGF,PIK3CG,RRAS,VEGFB											Epithelial Adherens Junction Signaling	0.297	0.00649	NaN	KRAS	Fatty Acid Î²-oxidation I	0.959	0.0222	NaN	ATP
GÎ±12/13 Signaling	13	0.13	NaN	CDH16,IKBKB,IKBKE,KRAS,MAP2K4,MAPK8,MYL4,MYL7,NFKB1,NFKB2,NFKBIA,NFKBIE,PIK3C2B,PIK3CG,PTK2B,RRAS,TEC						GÎ±12/13 Signaling	1.44	0.0153	NaN	NFKB2,NFKBIA	FXR/RXR Activation	1.14	0.0146	NaN	C4A/C4B,IL33	FXR/RXR Activation	1.86	0.0219	NaN	C4A/C4B,IL33,TNF	Epithelial Adherens Junction Signaling	1.39	0.0195	NaN	ACTG2,KRAS,RRAS											Epoxysqualene Biosynthesis	1.4	0.111	NaN	NADPH	Fc Epsilon RI Signaling	1.4	0.0163	NaN	KRAS,MAPK8
GÎ±i Signaling	1.27	0.0312	NaN	CXCR2,KRAS,RRAS,STAT3						GÎ±i Signaling	0.593	0.00781	NaN	ATP	G Beta Gamma Signaling	1.17	0.0152	NaN	ATP,PRKD1	G Beta Gamma Signaling	1.08	0.0152	NaN	ATP,PRKD1	Epoxysqualene Biosynthesis	1.36	0.111	NaN	NADPH											ErbB Signaling	4.15	0.0532	-1.342	GSK3B,KRAS,MAP2K4,MAPK14,PAK1	FcÎ³ Receptor-mediated Phagocytosis in Macrophages and Monocytes	0.642	0.01	NaN	FCGR1A
GÎ±q Signaling	13.5	0.115	NaN	GSK3B,IKBKB,IKBKE,ITPR3,NFKB1,NFKB2,NFKBIA,NFKBIE,PIK3C2B,PIK3CG,PLCG1,PRKCQ,PRKCZ,PRKD1,PTK2B,RHOC,RHOH,RHOU,RND2						GÎ±q Signaling	2.19	0.0182	NaN	GSK3B,NFKB2,NFKBIA	GADD45 Signaling	1.22	0.0526	NaN	ATM	GADD45 Signaling	1.17	0.0526	NaN	ATM	ErbB Signaling	7.65	0.0851	-2.121	GSK3B,KRAS,MAP2K4,MAPK14,PAK1,PIK3CG,PRKD1,RRAS											ErbB2-ErbB3 Signaling	4.93	0.0769	-1.342	GSK3B,JAK3,KRAS,MYC,TYK2	FcÎ³RIIB Signaling in B Lymphocytes	1.75	0.0253	NaN	KRAS,MAPK8
Glioblastoma Multiforme Signaling	7.23	0.0765	NaN	GSK3B,ITPR3,KRAS,MYC,PIK3C2B,PIK3CG,PLCG1,RHOC,RHOH,RHOU,RND2,RRAS,TP53						GÎ±s Signaling	0.648	0.00901	NaN	ATP	Galactose Degradation I (Leloir Pathway)	1.35	0.0714	NaN	ATP	Galactose Degradation I (Leloir Pathway)	1.3	0.0714	NaN	ATP	ErbB2-ErbB3 Signaling	4.75	0.0769	-0.447	GSK3B,KRAS,PIK3CG,RRAS,STAT5A											ErbB4 Signaling	0.569	0.0145	NaN	KRAS	FGF Signaling	0.69	0.0114	NaN	MAPK8
Glioma Invasiveness Signaling	5.75	0.107	NaN	KRAS,PIK3C2B,PIK3CG,RHOC,RHOH,RHOU,RND2,RRAS						Glioblastoma Multiforme Signaling	1.24	0.0118	NaN	GSK3B,MYC	Gap Junction Signaling	1.51	0.0142	NaN	ACTG2,ATP,PRKD1	Gap Junction Signaling	1.38	0.0142	NaN	ACTG2,ATP,PRKD1	ErbB4 Signaling	3.41	0.058	-2	KRAS,PIK3CG,PRKD1,RRAS											ERK/MAPK Signaling	4.48	0.0355	0	KRAS,MYC,PAK1,PPP1R14C,PPP2R1B,STAT1,YWHAZ	Flavin Biosynthesis IV (Mammalian)	1.69	0.125	NaN	ATP
Glioma Signaling	5.17	0.0763	NaN	KRAS,PIK3C2B,PIK3CG,PLCG1,PRKCQ,PRKCZ,PRKD1,RRAS,TP53						Glucocorticoid Receptor Signaling	5.97	0.0234	NaN	CCL2,CXCL8,FCGR1A,HMGB1,MAPK14,NFKBIA,STAT1,TAB1	GDP-glucose Biosynthesis	1.3	0.0625	NaN	ATP	GDP-glucose Biosynthesis	1.25	0.0625	NaN	ATP	ERK/MAPK Signaling	5.19	0.0406	-1.134	ETS1,KRAS,PAK1,PIK3CG,PPP2R1B,RRAS,STAT1,YWHAZ											ERK5 Signaling	2.35	0.0411	NaN	KRAS,MYC,YWHAZ	FLT3 Signaling in Hematopoietic Progenitor Cells	2.94	0.0375	NaN	KRAS,STAT1,STAT2
Glucocorticoid Receptor Signaling	25	0.108	NaN	BCL2L1,CCL2,CD3D,CD3E,CD3G,CXCL8,FCGR1A,FOS,HMGB1,ICAM1,IFNG,IKBKB,IKBKE,IL10,JAK2,JAK3,KRAS,MAP2K4,MAP3K7,MAPK14,MAPK8,NFKB1,NFKBIA,NFKBIE,NPPA,PIK3C2B,PIK3CG,PTGS2,RRAS,STAT1,STAT3,STAT5A,TAB1,TNF,TRAF2,TRAF6,VCAM1						Gluconeogenesis I	0.991	0.0213	NaN	ATP	GDP-L-fucose Biosynthesis II (from L-fucose)	1.59	0.125	NaN	ATP	GDP-L-fucose Biosynthesis II (from L-fucose)	1.54	0.125	NaN	ATP	ERK5 Signaling	2.24	0.0411	NaN	KRAS,RRAS,YWHAZ											Erythropoietin Signaling	2.25	0.038	NaN	KRAS,NFKB1,SOCS3	fMLP Signaling in Neutrophils	0.564	0.00813	NaN	KRAS
GM-CSF Signaling	9.46	0.155	NaN	BCL2A1,BCL2L1,ETS1,JAK2,KRAS,LYN,PIK3C2B,PIK3CG,RRAS,STAT1,STAT3						Glucose and Glucose-1-phosphate Degradation	1.35	0.05	NaN	ATP	Germ Cell-Sertoli Cell Junction Signaling	2.61	0.023	NaN	ACTG2,MAP3K7,MAPK14,RHOH	Germ Cell-Sertoli Cell Junction Signaling	1.59	0.0172	NaN	ACTG2,MAPK14,TNF	Erythropoietin Signaling	8.25	0.101	NaN	JAK2,KRAS,NFKB1,PIK3CG,PRKD1,RRAS,SOCS3,STAT5A											Estrogen Biosynthesis	0.676	0.0192	NaN	NADPH	Folate Polyglutamylation	1.34	0.0556	NaN	ATP
GNRH Signaling	8.81	0.0838	NaN	FOS,ITPR3,KRAS,MAP2K4,MAP3K7,MAPK14,MAPK8,NFKB1,NFKB2,PAK1,PRKCQ,PRKCZ,PRKD1,PTK2B,RRAS						Glutamine Biosynthesis I	1.8	0.143	NaN	ATP	GÎ±12/13 Signaling	0.461	0.00763	NaN	MYL7	GÎ±12/13 Signaling	0.419	0.00763	NaN	NFKB2	Estrogen Biosynthesis	0.642	0.0192	NaN	NADPH											Estrogen Receptor Signaling	0.333	0.0073	NaN	KRAS	Folate Transformations I	1.16	0.0357	NaN	ATP
GP6 Signaling Pathway	6.86	0.0887	NaN	FCER1G,GRAP2,GSK3B,LAT,LCP2,LYN,PIK3C2B,PIK3CG,PRKCQ,PRKCZ,PRKD1						Glutathione Biosynthesis	1.6	0.0909	NaN	ATP	GÎ±i Signaling	1.19	0.0156	NaN	ATP,STAT3	GÎ±i Signaling	1.1	0.0156	NaN	ATP,STAT3	Estrogen Receptor Signaling	0.83	0.0146	NaN	KRAS,RRAS											Estrogen-Dependent Breast Cancer Signaling	1.31	0.0256	NaN	KRAS,NFKB1	FXR/RXR Activation	1.31	0.0146	NaN	C4A/C4B,MAPK8
GPCR-Mediated Integration of Enteroendocrine Signaling Exemplified by an L Cell	0.648	0.0247	NaN	ITPR3,PLCG1						Glycerol Degradation I	1.53	0.0769	NaN	ATP	GÎ±q Signaling	1.79	0.0182	NaN	GSK3B,PRKD1,RHOH	GÎ±q Signaling	1.65	0.0182	NaN	GSK3B,NFKB2,PRKD1	Estrogen-Dependent Breast Cancer Signaling	4.36	0.0641	-1.342	KRAS,NFKB1,PIK3CG,RRAS,STAT5A											Estrogen-mediated S-phase Entry	2.21	0.0769	NaN	CDK1,MYC	G Beta Gamma Signaling	1.34	0.0152	NaN	ATP,KRAS
GPCR-Mediated Nutrient Sensing in Enteroendocrine Cells	1.98	0.042	NaN	ITPR3,PLCG1,PRKCQ,PRKCZ,PRKD1						Glycolysis I	1.04	0.0238	NaN	ATP	GÎ±s Signaling	0.52	0.00901	NaN	ATP	GÎ±s Signaling	0.476	0.00901	NaN	ATP	Ethanol Degradation II	0.726	0.0238	NaN	ATP											Ethanol Degradation II	0.759	0.0238	NaN	ATP	GADD45 Signaling	6.82	0.211	NaN	CCNB1,CDK1,PCNA,TP53
G-Protein Coupled Receptor Signaling	4.8	0.0464	NaN	CXCR2,IKBKB,IKBKE,KRAS,NFKB1,NFKB2,NFKBIA,NFKBIE,PIK3C2B,PIK3CG,PTK2B,RRAS,STAT3						GM-CSF Signaling	3.23	0.0423	NaN	BCL2A1,ETS1,STAT1	Glioblastoma Multiforme Signaling	0.979	0.0118	NaN	GSK3B,RHOH	Glioblastoma Multiforme Signaling	0.334	0.00588	NaN	GSK3B	Ethanol Degradation IV	0.81	0.0294	NaN	ATP											Ethanol Degradation IV	0.842	0.0294	NaN	ATP	Galactose Degradation I (Leloir Pathway)	1.45	0.0714	NaN	ATP
Graft-versus-Host Disease Signaling	8.52	0.184	NaN	CD86,FAS,FASLG,FCER1G,GZMB,IFNG,IL1A,IL33,TNF						GNRH Signaling	2.09	0.0168	NaN	ATP,MAPK14,NFKB2	Glioma Invasiveness Signaling	0.666	0.0133	NaN	RHOH	Glioma Signaling	0.455	0.00847	NaN	PRKD1	Factors Promoting Cardiogenesis in Vertebrates	2.92	0.043	NaN	GSK3B,MAP3K7,MAPK14,PRKD1											Eumelanin Biosynthesis	1.27	0.0833	NaN	MIF	Gap Junction Signaling	0.987	0.00948	NaN	ATP,KRAS
Granulocyte Adhesion and Diapedesis	16.1	0.122	NaN	C5,C5AR1,CCL2,CCL4,CCL8,CLDN1,CLDN3,CLDN4,CLDN7,CXCL10,CXCL8,CXCR2,ICAM1,IL1A,IL1RAP,IL33,ITGA5,ITGAM,ITGB2,PECAM1,TNF,VCAM1						GP6 Signaling Pathway	0.606	0.00806	NaN	GSK3B	Glioma Signaling	0.498	0.00847	NaN	PRKD1	Glucocorticoid Receptor Signaling	7.32	0.0322	NaN	CCL2,CD3D,CD3G,FCGR1A,HMGB1,MAPK14,PTGS2,STAT1,STAT3,STAT5A,TNF	FAK Signaling	3.89	0.051	NaN	ACTG2,KRAS,PAK1,PIK3CG,RRAS											Factors Promoting Cardiogenesis in Vertebrates	2.06	0.0323	NaN	GSK3B,MAP3K7,MAPK14	GDNF Family Ligand-Receptor Interactions	1.75	0.0253	NaN	KRAS,MAPK8
Granzyme B Signaling	7.9	0.375	NaN	BID,CASP3,CASP8,CASP9,GZMB,PARP1						GPCR-Mediated Integration of Enteroendocrine Signaling Exemplified by an L Cell	0.77	0.0123	NaN	ATP	Glucocorticoid Receptor Signaling	6.81	0.0292	NaN	FCGR1A,HMGB1,IFNG,IL10,MAP3K7,MAPK14,STAT1,STAT3,STAT5A,TRAF6	Gluconeogenesis I	0.801	0.0213	NaN	ATP	FAT10 Cancer Signaling Pathway	2.81	0.0652	NaN	GSK3B,NFKB1,PCNA											FAK Signaling	1.13	0.0204	NaN	KRAS,PAK1	GDP-glucose Biosynthesis	1.39	0.0625	NaN	ATP
Growth Hormone Signaling	11.7	0.173	NaN	FOS,JAK2,PIK3C2B,PIK3CG,PLCG1,PRKCQ,PRKCZ,PRKD1,SOCS3,SOCS6,STAT1,STAT3,STAT5A						GPCR-Mediated Nutrient Sensing in Enteroendocrine Cells	0.622	0.0084	NaN	ATP	Gluconeogenesis I	0.851	0.0213	NaN	ATP	Glucose and Glucose-1-phosphate Degradation	1.15	0.05	NaN	ATP	FAT10 Signaling Pathway	2.32	0.0952	NaN	ATP,PSME2											FAT10 Cancer Signaling Pathway	4.25	0.087	1	GSK3B,NFKB1,PCNA,TP53	GDP-L-fucose Biosynthesis II (from L-fucose)	1.69	0.125	NaN	ATP
Gustation Pathway	0	0.00617	NaN	ITPR3						G-Protein Coupled Receptor Signaling	1.58	0.0107	NaN	ATP,NFKB2,NFKBIA	Glucose and Glucose-1-phosphate Degradation	1.2	0.05	NaN	ATP	Glutamine Biosynthesis I	1.6	0.143	NaN	ATP	Fatty Acid Activation	1.05	0.0526	NaN	ATP											FAT10 Signaling Pathway	2.39	0.0952	NaN	ATP,PSME2	Germ Cell-Sertoli Cell Junction Signaling	2.97	0.023	NaN	KRAS,MAP3K7,MAPK8,RND2
Hematopoiesis from Pluripotent Stem Cells	12.8	0.245	NaN	CD3D,CD3E,CD3G,CD4,CD8A,CD8B,CXCL8,FCER1G,IL10,IL12A,IL12B,IL1A						Graft-versus-Host Disease Signaling	2.25	0.0408	NaN	GZMB,IL33	Glutamine Biosynthesis I	1.65	0.143	NaN	ATP	Glutathione Biosynthesis	1.4	0.0909	NaN	ATP	Fatty Acid Î²-oxidation I	0.699	0.0222	NaN	ATP											Fatty Acid Activation	1.08	0.0526	NaN	ATP	GÎ±12/13 Signaling	1.35	0.0153	NaN	KRAS,MAPK8
Heparan Sulfate Biosynthesis	0	0.011	NaN	HS3ST3B1						Granulocyte Adhesion and Diapedesis	4.23	0.0276	NaN	CCL2,CCL4,CXCL10,CXCL8,IL33	Glutathione Biosynthesis	1.46	0.0909	NaN	ATP	Glycerol Degradation I	1.33	0.0769	NaN	ATP	Fc Epsilon RI Signaling	4.46	0.0488	-2.449	KRAS,MAP2K4,MAPK14,PIK3CG,PRKD1,RRAS											Fatty Acid Î²-oxidation I	0.733	0.0222	NaN	ATP	GÎ±i Signaling	1.36	0.0156	NaN	ATP,KRAS
Heparan Sulfate Biosynthesis (Late Stages)	0.23	0.0125	NaN	HS3ST3B1						Granzyme B Signaling	1.44	0.0625	NaN	GZMB	Glycerol Degradation I	1.39	0.0769	NaN	ATP	Glycolysis I	0.848	0.0238	NaN	ATP	FcÎ³ Receptor-mediated Phagocytosis in Macrophages and Monocytes	3.85	0.05	-1.342	ACTG2,FCGR1A,PAK1,PIK3CG,PRKD1											Fc Epsilon RI Signaling	2.62	0.0325	-2	KRAS,LAT,MAP2K4,MAPK14	GÎ±q Signaling	1.17	0.0121	NaN	GSK3B,RND2
Hepatic Cholestasis	27.1	0.161	NaN	CD14,CXCL8,FASLG,IFNG,IKBKB,IKBKE,IL12A,IL12B,IL1A,IL1RAP,IL33,IRAK2,LY96,MAP2K4,MAP3K7,MAPK8,MYD88,NFKB1,NFKB2,NFKBIA,NFKBIE,OSM,PRKCQ,PRKCZ,PRKD1,SLCO1C1,TJP2,TLR4,TNF,TNFSF10,TRAF2,TRAF6						Growth Hormone Signaling	0.801	0.0133	NaN	STAT1	Glycolysis I	0.896	0.0238	NaN	ATP	GM-CSF Signaling	3.88	0.0563	2	BCL2A1,ETS1,STAT1,STAT3	FcÎ³RIIB Signaling in B Lymphocytes	3.19	0.0506	-2	KRAS,MAP2K4,PIK3CG,RRAS											FcÎ³ Receptor-mediated Phagocytosis in Macrophages and Monocytes	1.12	0.02	NaN	FCGR1A,PAK1	GÎ±s Signaling	0.602	0.00901	NaN	ATP
Hepatic Fibrosis / Hepatic Stellate Cell Activation	22.7	0.147	NaN	CCL2,CCR5,CD14,CD40,CXCL8,FAS,FASLG,FN1,ICAM1,IFNA1/IFNA13,IFNG,IFNGR1,IL10,IL1A,IL1RAP,IL6R,LY96,MYL4,MYL7,NFKB1,NFKB2,PGF,STAT1,TLR4,TNF,VCAM1,VEGFA,VEGFB						Gustation Pathway	0.507	0.00617	NaN	ATP	GM-CSF Signaling	4.08	0.0563	2	BCL2A1,ETS1,STAT1,STAT3	GNRH Signaling	2.38	0.0223	NaN	ATP,MAPK14,NFKB2,PRKD1	FGF Signaling	1.15	0.0227	NaN	MAPK14,PIK3CG											FcÎ³RIIB Signaling in B Lymphocytes	3.33	0.0506	-2	CD79A,CD79B,KRAS,MAP2K4	Glioblastoma Multiforme Signaling	4.11	0.0294	-0.447	GSK3B,KRAS,MYC,RND2,TP53
Hepatic Fibrosis Signaling Pathway	40.7	0.138	NaN	CASP3,CCL2,CD40,CXCL8,FOS,GSK3B,HIF1A,ICAM1,IKBKB,IKBKE,IL1A,IL1RAP,IL33,IRAK2,ITGA5,JAK2,KRAS,MAP2K4,MAP3K7,MAPK14,MAPK8,MYC,MYD88,MYL4,MYL7,NCF1,NCF2,NFKB1,NFKB2,NFKBIA,NFKBIE,PGF,PIK3C2B,PIK3CG,PLCG1,PRKCQ,PRKCZ,PRKD1,RHOC,RHOH,RHOU,RIPK1,RND2,RRAS,SOD2,STAT3,TLR4,TNF,TRAF6,VCAM1,VEGFA,VEGFB						Hematopoiesis from Pluripotent Stem Cells	0.975	0.0204	NaN	CXCL8	GNRH Signaling	2.56	0.0223	NaN	ATP,MAP3K7,MAPK14,PRKD1	GP6 Signaling Pathway	1.12	0.0161	NaN	GSK3B,PRKD1	Flavin Biosynthesis IV (Mammalian)	1.41	0.125	NaN	ATP											FGF Signaling	0.48	0.0114	NaN	MAPK14	Glioma Invasiveness Signaling	1.79	0.0267	NaN	KRAS,RND2
HER-2 Signaling in Breast Cancer	11.1	0.155	NaN	CASP9,GSK3B,ITGB2,ITGB7,KRAS,PIK3C2B,PIK3CG,PLCG1,PRKCQ,PRKCZ,PRKD1,RRAS,TP53						Hepatic Cholestasis	5.2	0.0302	NaN	ATP,CXCL8,IL33,IRAK2,NFKB2,NFKBIA	GP6 Signaling Pathway	1.21	0.0161	NaN	GSK3B,PRKD1	GPCR-Mediated Integration of Enteroendocrine Signaling Exemplified by an L Cell	0.592	0.0123	NaN	ATP	FLT3 Signaling in Hematopoietic Progenitor Cells	6.84	0.0875	-0.378	KRAS,MAPK14,PIK3CG,RRAS,STAT1,STAT2,STAT5A											Flavin Biosynthesis IV (Mammalian)	1.45	0.125	NaN	ATP	Glioma Signaling	1.43	0.0169	NaN	KRAS,TP53
Hereditary Breast Cancer Signaling	4.52	0.0634	NaN	ATM,CCNB1,CDK1,KRAS,PIK3C2B,PIK3CG,RRAS,TP53,WEE1						Hepatic Fibrosis / Hepatic Stellate Cell Activation	6.59	0.0368	NaN	CCL2,CXCL8,IFNGR1,IL6R,NFKB2,STAT1,VEGFB	GPCR-Mediated Integration of Enteroendocrine Signaling Exemplified by an L Cell	0.636	0.0123	NaN	ATP	GPCR-Mediated Nutrient Sensing in Enteroendocrine Cells	1.15	0.0168	NaN	ATP,PRKD1	fMLP Signaling in Neutrophils	3.43	0.0407	-2.236	KRAS,NFKB1,PIK3CG,PRKD1,RRAS											FLT3 Signaling in Hematopoietic Progenitor Cells	3.31	0.05	0	KRAS,MAPK14,STAT1,STAT2	Glucocorticoid Receptor Signaling	6.65	0.0263	NaN	CCL2,FCGR1A,HMGB1,ICAM1,KRAS,MAP3K7,MAPK8,STAT1,TRAF6
HGF Signaling	14	0.149	NaN	ETS1,FOS,ITGA5,KRAS,MAP2K4,MAP3K7,MAPK8,PAK1,PIK3C2B,PIK3CG,PLCG1,PRKCQ,PRKCZ,PRKD1,PTGS2,RRAS,STAT3						Hepatic Fibrosis Signaling Pathway	7.88	0.0265	0.632	CCL2,CXCL8,GSK3B,IL33,IRAK2,MAPK14,MYC,NFKB2,NFKBIA,VEGFB	GPCR-Mediated Nutrient Sensing in Enteroendocrine Cells	1.25	0.0168	NaN	ATP,PRKD1	G-Protein Coupled Receptor Signaling	1.08	0.0107	NaN	ATP,NFKB2,STAT3	Folate Polyglutamylation	1.07	0.0556	NaN	ATP											fMLP Signaling in Neutrophils	1.73	0.0244	NaN	ITPR3,KRAS,NFKB1	Gluconeogenesis I	0.943	0.0213	NaN	ATP
HIF1Î± Signaling	12.7	0.139	NaN	ARNT,EGLN1,EGLN2,HIF1A,KRAS,MAPK14,MAPK8,NOS3,PGF,PIK3C2B,PIK3CG,RRAS,TP53,VEGFA,VEGFB,VHL						HER-2 Signaling in Breast Cancer	0.754	0.0119	NaN	GSK3B	G-Protein Coupled Receptor Signaling	0.64	0.00714	NaN	ATP,STAT3	Graft-versus-Host Disease Signaling	4.51	0.0816	NaN	FASLG,GZMB,IL33,TNF	Folate Transformations I	2.07	0.0714	NaN	ATP,NADPH											Folate Polyglutamylation	1.1	0.0556	NaN	ATP	Glucose and Glucose-1-phosphate Degradation	1.3	0.05	NaN	ATP
HIPPO signaling	2.57	0.0581	NaN	PPM1J,PPP1R14C,PPP2R1B,TJP2,YWHAZ						Hereditary Breast Cancer Signaling	0.554	0.00704	NaN	ATM	Graft-versus-Host Disease Signaling	3.27	0.0612	NaN	GZMB,IFNG,IL33	Granulocyte Adhesion and Diapedesis	5.35	0.0387	NaN	CCL2,CCL4,CCL8,CLDN7,CXCL10,IL33,TNF	Formaldehyde Oxidation II (Glutathione-dependent)	1.41	0.125	NaN	NADPH											Folate Transformations I	2.15	0.0714	NaN	ATP,NADPH	Glutamine Biosynthesis I	1.75	0.143	NaN	ATP
HMGB1 Signaling	27.1	0.182	NaN	CCL2,CXCL8,FASLG,FOS,HMGB1,ICAM1,IFNG,IFNGR1,IL12A,IL12B,IL1A,IL33,KRAS,MAP2K4,MAPK14,MAPK8,NFKB1,NFKB2,OSM,PIK3C2B,PIK3CG,RHOC,RHOH,RHOU,RND2,RRAS,TLR4,TNF,TNFSF10,VCAM1						HGF Signaling	0.636	0.00877	NaN	ETS1	Granulocyte Adhesion and Diapedesis	0.936	0.011	NaN	CXCL10,IL33	Granzyme B Signaling	1.25	0.0625	NaN	GZMB	FXR/RXR Activation	0.83	0.0146	NaN	IL33,MAP2K4											Formaldehyde Oxidation II (Glutathione-dependent)	1.45	0.125	NaN	NADPH	Glutathione Biosynthesis	1.55	0.0909	NaN	ATP
HOTAIR Regulatory Pathway	5.72	0.0683	NaN	ICAM1,IRF1,MYC,NFKB1,NFKB2,NFKBIA,PIK3C2B,PIK3CG,RHOC,STAT3,TLR4						HIF1Î± Signaling	2.63	0.0261	NaN	MAPK14,VEGFB,VHL	Granzyme B Signaling	2.92	0.125	NaN	BID,GZMB	Growth Hormone Signaling	5.09	0.0667	0.447	PRKD1,SOCS3,STAT1,STAT3,STAT5A	G Beta Gamma Signaling	4.29	0.0455	-1.633	ATP,KRAS,PAK1,PIK3CG,PRKD1,RRAS											FXR/RXR Activation	0.889	0.0146	NaN	C4A/C4B,MAP2K4	Glycerol Degradation I	1.48	0.0769	NaN	ATP
Human Embryonic Stem Cell Pluripotency	0.695	0.0214	NaN	GSK3B,PIK3C2B,PIK3CG						HIPPO signaling	0.747	0.0116	NaN	PPP2R1B	Growth Hormone Signaling	5.35	0.0667	0.447	PRKD1,SOCS3,STAT1,STAT3,STAT5A	Gustation Pathway	0.35	0.00617	NaN	ATP	G Protein Signaling Mediated by Tubby	0.81	0.0294	NaN	JAK2											G Beta Gamma Signaling	1.65	0.0227	NaN	ATP,KRAS,PAK1	Glycolysis I	0.987	0.0238	NaN	ATP
Huntington's Disease Signaling	7.02	0.0617	NaN	BCL2L1,CASP1,CASP10,CASP3,CASP8,CASP9,MAP2K4,MAPK8,PIK3C2B,PIK3CG,PRKCQ,PRKCZ,PRKD1,PSME2,TP53						Histamine Degradation	1.16	0.0323	NaN	ATP	Gustation Pathway	0.388	0.00617	NaN	ATP	Hematopoiesis from Pluripotent Stem Cells	3.12	0.0612	NaN	CD3D,CD3G,IL12A	GADD45 Signaling	2.4	0.105	NaN	ATM,PCNA											GADD45 Signaling	5.83	0.211	NaN	CCNB1,CDK1,PCNA,TP53	GM-CSF Signaling	1.84	0.0282	NaN	KRAS,STAT1
Hypoxia Signaling in the Cardiovascular System	9.26	0.149	NaN	ARNT,ATM,BIRC6,HIF1A,HIF1AN,NFKBIA,NFKBIE,NOS3,TP53,VEGFA,VHL						HMGB1 Signaling	7	0.0424	0	CCL2,CXCL8,HMGB1,IFNGR1,IL33,MAPK14,NFKB2	Hematopoiesis from Pluripotent Stem Cells	0.833	0.0204	NaN	IL10	Hepatic Cholestasis	8.53	0.0503	NaN	ATP,FASLG,IL12A,IL33,IRAK2,MYD88,NFKB2,PRKD1,TNF,TNFSF10	Galactose Degradation I (Leloir Pathway)	1.17	0.0714	NaN	ATP											Galactose Degradation I (Leloir Pathway)	1.21	0.0714	NaN	ATP	GNRH Signaling	2.93	0.0223	NaN	ATP,KRAS,MAP3K7,MAPK8
Î±-Adrenergic Signaling	3.77	0.0667	NaN	ITPR3,KRAS,PLCG1,PRKCQ,PRKCZ,PRKD1,RRAS						HOTAIR Regulatory Pathway	3.29	0.0248	0	IRF1,MYC,NFKB2,NFKBIA	Hepatic Cholestasis	6.57	0.0402	NaN	ATP,IFNG,IL33,IRAK2,MAP3K7,PRKD1,TNFSF10,TRAF6	Hepatic Fibrosis / Hepatic Stellate Cell Activation	8.72	0.0526	NaN	CCL2,CCR5,CD40,FASLG,FN1,IFNGR1,IL6R,NFKB2,STAT1,TNF	Gap Junction Signaling	4.05	0.0332	NaN	ACTG2,ATP,KRAS,PIK3CG,PRKD1,RRAS,TJP2											Gap Junction Signaling	1.15	0.0142	NaN	ATP,ITPR3,KRAS	GP6 Signaling Pathway	0.561	0.00806	NaN	GSK3B
iCOS-iCOSL Signaling in T Helper Cells	24.6	0.216	NaN	CD3D,CD3E,CD3G,CD4,CD40,CD86,FCER1G,GRAP2,IKBKB,IKBKE,ITK,ITPR3,LAT,LCK,LCP2,NFKB1,NFKB2,NFKBIA,NFKBIE,PIK3C2B,PIK3CG,PLCG1,PRKCQ,PTPRC,ZAP70						Human Embryonic Stem Cell Pluripotency	0.561	0.00714	NaN	GSK3B	Hepatic Fibrosis / Hepatic Stellate Cell Activation	7.95	0.0474	NaN	CCR5,FN1,IFNG,IFNGR1,IL10,IL6R,MYL7,STAT1,VEGFB	Hepatic Fibrosis Signaling Pathway	7.89	0.0317	1.155	CCL2,CD40,GSK3B,HIF1A,IL33,IRAK2,MAPK14,MYD88,NFKB2,PRKD1,STAT3,TNF	GDNF Family Ligand-Receptor Interactions	3.19	0.0506	-2	KRAS,MAP2K4,PIK3CG,RRAS											GDNF Family Ligand-Receptor Interactions	2.25	0.038	NaN	ITPR3,KRAS,MAP2K4	GPCR-Mediated Integration of Enteroendocrine Signaling Exemplified by an L Cell	0.724	0.0123	NaN	ATP
IGF-1 Signaling	9.76	0.123	NaN	CASP9,FOS,JAK2,KRAS,MAPK8,PIK3C2B,PIK3CG,PRKCZ,RRAS,SOCS3,SOCS6,STAT3,YWHAZ						Huntington's Disease Signaling	0.971	0.00823	NaN	CASP1,CASP10	Hepatic Fibrosis Signaling Pathway	9.61	0.0344	-0.832	GSK3B,HIF1A,IL33,IRAK2,MAP3K7,MAPK14,MYL7,PRKD1,RHOH,SOD2,STAT3,TRAF6,VEGFB	HER-2 Signaling in Breast Cancer	2.44	0.0357	NaN	GSK3B,ITGB7,PRKD1	GDP-glucose Biosynthesis	1.12	0.0625	NaN	ATP											GDP-glucose Biosynthesis	1.15	0.0625	NaN	ATP	GPCR-Mediated Nutrient Sensing in Enteroendocrine Cells	0.577	0.0084	NaN	ATP
IL-1 Signaling	16.8	0.191	NaN	FOS,IKBKB,IKBKE,IL1A,IL1RAP,IRAK2,MAP2K4,MAP3K7,MAPK14,MAPK8,MYD88,NFKB1,NFKB2,NFKBIA,NFKBIE,TAB1,TAB2,TRAF6						Hypoxia Signaling in the Cardiovascular System	6.12	0.0676	2	ATM,BIRC6,HIF1AN,NFKBIA,VHL	HER-2 Signaling in Breast Cancer	2.59	0.0357	NaN	GSK3B,ITGB7,PRKD1	Hereditary Breast Cancer Signaling	0.393	0.00704	NaN	ATM	GDP-L-fucose Biosynthesis I (from GDP-D-mannose)	1.47	0.143	NaN	NADPH											GDP-L-fucose Biosynthesis I (from GDP-D-mannose)	1.5	0.143	NaN	NADPH	G-Protein Coupled Receptor Signaling	0.788	0.00714	NaN	ATP,KRAS
IL-10 Signaling	30.2	0.342	NaN	ARG2,CCR5,CD14,FCGR2B,FOS,IKBKB,IKBKE,IL10,IL1A,IL1RAP,IL33,MAP2K4,MAP3K7,MAPK14,MAPK8,NFKB1,NFKB2,NFKBIA,NFKBIE,SOCS3,STAT3,TAB1,TNF,TRAF6,TYK2						Î±-Adrenergic Signaling	0.67	0.00952	NaN	ATP	Hereditary Breast Cancer Signaling	0.433	0.00704	NaN	ATM	HGF Signaling	3.09	0.0351	NaN	ETS1,PRKD1,PTGS2,STAT3	GDP-L-fucose Biosynthesis II (from L-fucose)	1.41	0.125	NaN	ATP											GDP-L-fucose Biosynthesis II (from L-fucose)	1.45	0.125	NaN	ATP	Graft-versus-Host Disease Signaling	2.15	0.0408	NaN	CD86,GZMB
IL-12 Signaling and Production in Macrophages	31.2	0.228	NaN	CD40,FOS,IFNA1/IFNA13,IFNG,IFNGR1,IKBKB,IKBKE,IL10,IL12A,IL12B,IRF1,IRF8,LYZ,MAP2K4,MAPK14,MAPK8,MYD88,NFKB1,NFKB2,PIK3C2B,PIK3CG,PRKCQ,PRKCZ,PRKD1,S100A8,SAA4,STAT1,TLR2,TLR4,TNF,TRAF6						Î³-glutamyl Cycle	1.27	0.0417	NaN	ATP	HGF Signaling	3.29	0.0351	NaN	ETS1,MAP3K7,PRKD1,STAT3	HIF1Î± Signaling	2.07	0.0261	NaN	HIF1A,MAPK14,VHL	Germ Cell-Sertoli Cell Junction Signaling	5.59	0.046	NaN	ACTG2,KRAS,MAP2K4,MAP3K7,MAPK14,PAK1,PIK3CG,RRAS											Germ Cell-Sertoli Cell Junction Signaling	3.84	0.0345	NaN	KRAS,MAP2K4,MAP3K7,MAPK14,PAK1,RND2	Granulocyte Adhesion and Diapedesis	3.98	0.0276	NaN	CCL2,CCL4,CXCL10,ICAM1,IL1RAP
IL-15 Production	14.8	0.149	NaN	AXL,IFNA1/IFNA13,IFNB1,IRF1,ITK,JAK2,JAK3,LCK,LYN,MAP2K4,NFKB1,NFKB2,PRKCZ,PTK2B,STAT1,TEC,TYK2,ZAP70						Î³-linolenate Biosynthesis II (Animals)	1.27	0.0417	NaN	ATP	HIF1Î± Signaling	4.44	0.0435	NaN	ARNT,HIF1A,MAPK14,VEGFB,VHL	HIPPO signaling	0.569	0.0116	NaN	YWHAZ	GÎ±12/13 Signaling	3.3	0.0382	-2.236	KRAS,MAP2K4,NFKB1,PIK3CG,RRAS											GÎ±12/13 Signaling	1.66	0.0229	NaN	KRAS,MAP2K4,NFKB1	Granzyme B Signaling	5.05	0.188	NaN	CASP3,GZMB,PARP1
IL-15 Signaling	20.6	0.264	NaN	BCL2L1,CXCL8,FASLG,JAK2,JAK3,KRAS,LCK,MAPK14,NFKB1,NFKB2,PIK3C2B,PIK3CG,PLCG1,RRAS,STAT3,STAT5A,TNF,TYK2,VCAM1						iCOS-iCOSL Signaling in T Helper Cells	1.54	0.0172	NaN	NFKB2,NFKBIA	HIPPO signaling	1.5	0.0233	NaN	PPP2R1B,YWHAZ	Histamine Degradation	0.971	0.0323	NaN	ATP	GÎ±i Signaling	1.59	0.0234	NaN	ATP,KRAS,RRAS											GÎ±i Signaling	0.939	0.0156	NaN	ATP,KRAS	Growth Hormone Signaling	1.79	0.0267	NaN	SOCS3,STAT1
IL-17 Signaling	15.3	0.2	NaN	CCL2,CXCL10,CXCL8,GSK3B,JAK2,KRAS,MAP2K4,MAP3K7,MAPK14,MAPK8,NFKB1,PIK3C2B,PIK3CG,PTGS2,RRAS,TRAF6						IL-1 Signaling	7.12	0.0638	0.816	ATP,IRAK2,MAPK14,NFKB2,NFKBIA,TAB1	Histamine Degradation	1.02	0.0323	NaN	ATP	HMGB1 Signaling	9.32	0.0606	0.378	CCL2,FASLG,HMGB1,IFNGR1,IL12A,IL33,MAPK14,NFKB2,TNF,TNFSF10	GÎ±q Signaling	2.03	0.0242	-2	GSK3B,NFKB1,PIK3CG,PRKD1											GÎ±q Signaling	2.16	0.0242	-2	GSK3B,ITPR3,NFKB1,RND2	Gustation Pathway	0.465	0.00617	NaN	ATP
IL-17A Signaling in Airway Cells	19.8	0.273	NaN	GSK3B,IKBKB,IKBKE,JAK2,JAK3,MAP2K4,MAP3K7,MAPK14,MAPK8,NFKB1,NFKB2,NFKBIA,NFKBIE,PIK3C2B,PIK3CG,STAT3,TRAF6,TYK2						IL-10 Signaling	6.15	0.0685	NaN	IL33,MAPK14,NFKB2,NFKBIA,TAB1	HMGB1 Signaling	5.96	0.0424	-0.447	HMGB1,IFNG,IFNGR1,IL33,MAPK14,RHOH,TNFSF10	HOTAIR Regulatory Pathway	1.68	0.0186	NaN	IRF1,NFKB2,STAT3	GÎ±s Signaling	0.373	0.00901	NaN	ATP											GÎ±s Signaling	0.401	0.00901	NaN	ATP	Heparan Sulfate Biosynthesis	0.678	0.011	NaN	HS3ST3B1
IL-17A Signaling in Fibroblasts	14.8	0.343	NaN	CCL2,FOS,GSK3B,IKBKB,IKBKE,MAP3K7,MAPK14,NFKB1,NFKB2,NFKBIA,NFKBIE,TRAF6						IL-12 Signaling and Production in Macrophages	4.82	0.0368	NaN	IFNGR1,IRF1,MAPK14,NFKB2,STAT1	HOTAIR Regulatory Pathway	1.02	0.0124	NaN	IRF1,STAT3	Human Embryonic Stem Cell Pluripotency	0.397	0.00714	NaN	GSK3B	Glioblastoma Multiforme Signaling	1.99	0.0235	-1	GSK3B,KRAS,PIK3CG,RRAS											Glioblastoma Multiforme Signaling	3.89	0.0353	-0.816	GSK3B,ITPR3,KRAS,MYC,RND2,TP53	Heparan Sulfate Biosynthesis (Late Stages)	0.728	0.0125	NaN	HS3ST3B1
IL-17A Signaling in Gastric Cells	9.74	0.32	NaN	CXCL10,CXCL8,FOS,MAP2K4,MAPK14,MAPK8,NFKB1,TNF						IL-15 Production	2.57	0.0248	NaN	IRF1,NFKB2,STAT1	Human Embryonic Stem Cell Pluripotency	0.438	0.00714	NaN	GSK3B	Huntington's Disease Signaling	1.23	0.0123	NaN	CASP1,PRKD1,PSME2	Glioma Invasiveness Signaling	2.21	0.04	NaN	KRAS,PIK3CG,RRAS											Glioma Invasiveness Signaling	1.34	0.0267	NaN	KRAS,RND2	Hepatic Cholestasis	4.9	0.0302	NaN	ATP,IL1RAP,MAP3K7,MAPK8,TNFSF10,TRAF6
IL-2 Signaling	8.76	0.159	NaN	FOS,JAK3,KRAS,LCK,MAPK8,PIK3C2B,PIK3CG,PTK2B,RRAS,STAT5A						IL-15 Signaling	3.22	0.0417	NaN	CXCL8,MAPK14,NFKB2	Huntington's Disease Signaling	2.1	0.0165	-2	CASP1,CASP10,PRKD1,PSME2	Hypoxia Signaling in the Cardiovascular System	5.12	0.0676	1	ATM,BIRC6,HIF1A,HIF1AN,VHL	Glioma Signaling	2.55	0.0339	-2	KRAS,PIK3CG,PRKD1,RRAS											Glioma Signaling	0.996	0.0169	NaN	KRAS,TP53	Hepatic Fibrosis / Hepatic Stellate Cell Activation	3.88	0.0263	NaN	CCL2,CCR5,ICAM1,IL1RAP,STAT1
IL-22 Signaling	9.9	0.333	NaN	MAP2K4,MAPK14,MAPK8,SOCS3,STAT1,STAT3,STAT5A,TYK2						IL-17 Signaling	5.95	0.0625	NaN	CCL2,CXCL10,CXCL8,GSK3B,MAPK14	Hypoxia Signaling in the Cardiovascular System	6.84	0.0811	1	ARNT,ATM,BIRC6,HIF1A,HIF1AN,VHL	Î±-Adrenergic Signaling	1.25	0.019	NaN	ATP,PRKD1	Glucocorticoid Biosynthesis	0.987	0.0455	NaN	NADPH											Glucocorticoid Biosynthesis	1.02	0.0455	NaN	NADPH	Hepatic Fibrosis Signaling Pathway	8.5	0.0291	-0.302	CASP3,CCL2,GSK3B,ICAM1,IL1RAP,KRAS,MAP3K7,MAPK8,MYC,RND2,TRAF6
IL-23 Signaling Pathway	13.4	0.273	NaN	HIF1A,IL12B,JAK2,NFKB1,NFKB2,NFKBIA,PIK3C2B,PIK3CG,SOCS3,STAT3,TNF,TYK2						IL-17A Signaling in Airway Cells	4.8	0.0606	NaN	GSK3B,MAPK14,NFKB2,NFKBIA	Î±-Adrenergic Signaling	1.34	0.019	NaN	ATP,PRKD1	Î³-glutamyl Cycle	1.08	0.0417	NaN	ATP	Glucocorticoid Receptor Signaling	11.9	0.0497	NaN	CCL2,FCGR1A,HMGB1,IL10,JAK2,KRAS,MAP2K4,MAP3K7,MAPK14,NFKB1,PIK3CG,RRAS,STAT1,STAT5A,TAB1,TRAF6,VCAM1											Glucocorticoid Receptor Signaling	7.27	0.0351	NaN	CCL2,FCGR1A,HMGB1,JAK3,KRAS,MAP2K4,MAP3K7,MAPK14,NFKB1,STAT1,TAB1,TRAF6	HER-2 Signaling in Breast Cancer	2.87	0.0357	NaN	GSK3B,KRAS,TP53
IL-3 Signaling	11.4	0.165	NaN	FOS,JAK2,KRAS,PAK1,PIK3C2B,PIK3CG,PRKCQ,PRKCZ,PRKD1,RRAS,STAT1,STAT3,STAT5A						IL-17A Signaling in Fibroblasts	7.79	0.143	NaN	CCL2,GSK3B,MAPK14,NFKB2,NFKBIA	Î³-glutamyl Cycle	1.13	0.0417	NaN	ATP	Î³-linolenate Biosynthesis II (Animals)	1.08	0.0417	NaN	ATP	Gluconeogenesis I	1.64	0.0426	NaN	ATP,NADPH											Gluconeogenesis I	1.71	0.0426	NaN	ATP,NADPH	Hereditary Breast Cancer Signaling	4.48	0.0352	NaN	CCNB1,CDK1,KRAS,TP53,WEE1
IL-4 Signaling	5.26	0.092	NaN	HMGA1,JAK2,JAK3,KRAS,PIK3C2B,PIK3CG,RRAS,TYK2						IL-17A Signaling in Gastric Cells	4.6	0.12	NaN	CXCL10,CXCL8,MAPK14	Î³-linolenate Biosynthesis II (Animals)	1.13	0.0417	NaN	ATP	iCOS-iCOSL Signaling in T Helper Cells	3.06	0.0345	NaN	CD3D,CD3G,CD40,NFKB2	Glucose and Glucose-1-phosphate Degradation	1.02	0.05	NaN	ATP											Glucose and Glucose-1-phosphate Degradation	1.06	0.05	NaN	ATP	HGF Signaling	2.49	0.0263	NaN	KRAS,MAP3K7,MAPK8
IL-6 Signaling	31	0.24	NaN	CD14,CXCL8,FOS,IKBKB,IKBKE,IL1A,IL1RAP,IL33,IL6R,JAK2,KRAS,MAP2K4,MAP3K7,MAPK14,MAPK8,MCL1,NFKB1,NFKB2,NFKBIA,NFKBIE,PIK3C2B,PIK3CG,RRAS,SOCS3,STAT3,TAB1,TNF,TRAF2,TRAF6,VEGFA						IL-22 Signaling	2.86	0.0833	NaN	MAPK14,STAT1	IGF-1 Signaling	2.31	0.0283	NaN	SOCS3,STAT3,YWHAZ	IGF-1 Signaling	2.16	0.0283	NaN	SOCS3,STAT3,YWHAZ	Glutamate Biosynthesis II	1.47	0.143	NaN	NADPH											Glutamate Biosynthesis II	1.5	0.143	NaN	NADPH	HIF1Î± Signaling	4.92	0.0435	NaN	ARNT,KRAS,MAPK8,TP53,VHL
IL-7 Signaling Pathway	12.6	0.175	NaN	BAK1,DNTT,GSK3B,IFNG,IL7R,JAK3,LYN,MAPK14,MCL1,MYC,PIK3C2B,PIK3CG,STAT1,STAT5A						IL-23 Signaling Pathway	2.34	0.0455	NaN	NFKB2,NFKBIA	IL-1 Signaling	4.87	0.0532	-0.447	ATP,IRAK2,MAP3K7,MAPK14,TRAF6	IL-1 Signaling	4.61	0.0532	1.342	ATP,IRAK2,MAPK14,MYD88,NFKB2	Glutamate Degradation X	1.47	0.143	NaN	NADPH											Glutamate Degradation X	1.5	0.143	NaN	NADPH	HIPPO signaling	0.701	0.0116	NaN	PPP2R1B
IL-8 Signaling	32	0.176	NaN	AZU1,BCL2L1,CXCL8,CXCR2,FOS,ICAM1,IKBKB,IKBKE,IRAK2,ITGAM,ITGB2,KRAS,MAP2K4,MAPK8,MPO,MYL7,NCF1,NCF2,NFKB1,PGF,PIK3C2B,PIK3CG,PRKCQ,PRKCZ,PRKD1,PTGS2,PTK2B,RHOC,RHOH,RHOU,RND2,RRAS,TRAF6,VCAM1,VEGFA,VEGFB						IL-3 Signaling	0.78	0.0127	NaN	STAT1	IL-10 Signaling	10	0.11	NaN	CCR5,IL10,IL33,MAP3K7,MAPK14,SOCS3,STAT3,TRAF6	IL-10 Signaling	8.05	0.0959	NaN	CCR5,IL33,MAPK14,NFKB2,SOCS3,STAT3,TNF	Glutamine Biosynthesis I	1.47	0.143	NaN	ATP											Glutamine Biosynthesis I	1.5	0.143	NaN	ATP	Histamine Degradation	1.11	0.0323	NaN	ATP
IL-9 Signaling	11.8	0.303	NaN	JAK3,NFKB1,NFKB2,PIK3C2B,PIK3CG,SOCS3,STAT1,STAT3,STAT5A,TNF						IL-6 Signaling	7.84	0.056	-0.378	CXCL8,IL33,IL6R,MAPK14,NFKB2,NFKBIA,TAB1	IL-12 Signaling and Production in Macrophages	10.7	0.0735	NaN	IFNG,IFNGR1,IL10,IRF1,IRF8,MAPK14,PRKD1,S100A8,STAT1,TRAF6	IL-12 Signaling and Production in Macrophages	13.1	0.0882	NaN	CD40,IFNGR1,IL12A,IRF1,IRF8,MAPK14,MYD88,NFKB2,PRKD1,S100A8,STAT1,TNF	Glutathione Biosynthesis	1.27	0.0909	NaN	ATP											Glutathione Biosynthesis	1.31	0.0909	NaN	ATP	HMGB1 Signaling	6.64	0.0424	-0.816	CCL2,HMGB1,ICAM1,KRAS,MAPK8,RND2,TNFSF10
ILK Signaling	22.5	0.146	NaN	ACTG2,CASP3,FN1,FOS,GSK3B,HIF1A,ITGB2,ITGB7,MAP2K4,MAPK8,MYC,MYL4,MYL7,NFKB1,NFKB2,PGF,PIK3C2B,PIK3CG,PPM1J,PPP2R1B,PTGS2,RHOC,RHOH,RHOU,RND2,TNF,VEGFA,VEGFB						IL-7 Signaling Pathway	5.95	0.0625	1.342	DNTT,GSK3B,MAPK14,MYC,STAT1	IL-15 Production	1.23	0.0165	NaN	IRF1,STAT1	IL-15 Production	3	0.0331	NaN	IFNB1,IRF1,NFKB2,STAT1	Glutathione Redox Reactions I	0.845	0.0323	NaN	NADPH											Glutathione Redox Reactions I	0.879	0.0323	NaN	NADPH	HOTAIR Regulatory Pathway	2.08	0.0186	NaN	ICAM1,IRF1,MYC
Induction of Apoptosis by HIV1	25.5	0.344	NaN	BAK1,BCL2L1,BID,BIRC3,CASP3,CASP8,CASP9,FAS,FASLG,IKBKB,IKBKE,MAP2K4,MAPK8,NFKB1,NFKB2,NFKBIA,NFKBIE,RIPK1,TNF,TP53,TRAF2						IL-8 Signaling	1.94	0.0147	NaN	CXCL8,IRAK2,VEGFB	IL-15 Signaling	2.78	0.0417	NaN	MAPK14,STAT3,STAT5A	IL-15 Signaling	6.6	0.0833	NaN	FASLG,MAPK14,NFKB2,STAT3,STAT5A,TNF	Glutathione Redox Reactions II	1.41	0.125	NaN	NADPH											Glutathione Redox Reactions II	1.45	0.125	NaN	NADPH	Human Embryonic Stem Cell Pluripotency	0.517	0.00714	NaN	GSK3B
Inflammasome pathway	10.3	0.364	NaN	CASP1,CASP8,CTSB,MYD88,NFKB1,NFKB2,NLRP3,TLR4						IL-9 Signaling	2.59	0.0606	NaN	NFKB2,STAT1	IL-17 Signaling	5.21	0.0625	NaN	CXCL10,GSK3B,MAP3K7,MAPK14,TRAF6	IL-17 Signaling	4.95	0.0625	NaN	CCL2,CXCL10,GSK3B,MAPK14,PTGS2	Glycerol Degradation I	1.2	0.0769	NaN	ATP											Glycerol Degradation I	1.24	0.0769	NaN	ATP	Huntington's Disease Signaling	3.39	0.0206	0.447	CASP1,CASP3,MAPK8,PSME2,TP53
Inhibition of Angiogenesis by TSP1	6.67	0.179	NaN	CASP3,MAP2K4,MAPK14,MAPK8,NOS3,TP53,VEGFA						ILK Signaling	4.11	0.026	1	GSK3B,MYC,NFKB2,PPP2R1B,VEGFB	IL-17A Signaling in Airway Cells	5.62	0.0758	-1	GSK3B,MAP3K7,MAPK14,STAT3,TRAF6	IL-17A Signaling in Airway Cells	4	0.0606	NaN	GSK3B,MAPK14,NFKB2,STAT3	Glycolysis I	0.726	0.0238	NaN	ATP											Glycolysis I	0.759	0.0238	NaN	ATP	Hypoxia Signaling in the Cardiovascular System	3.03	0.0405	NaN	ARNT,TP53,VHL
Inhibition of ARE-Mediated mRNA Degradation Pathway	5.05	0.0738	NaN	FASLG,MAP3K7,MAPK14,PPM1J,PPP2R1B,PSME2,TNF,TNFSF10,YWHAZ						Induction of Apoptosis by HIV1	2.06	0.0328	NaN	NFKB2,NFKBIA	IL-17A Signaling in Fibroblasts	5.31	0.114	NaN	GSK3B,MAP3K7,MAPK14,TRAF6	IL-17A Signaling in Fibroblasts	5.1	0.114	NaN	CCL2,GSK3B,MAPK14,NFKB2	GM-CSF Signaling	7.2	0.0986	-0.378	BCL2A1,ETS1,JAK2,KRAS,PIK3CG,RRAS,STAT1											GM-CSF Signaling	1.38	0.0282	NaN	KRAS,STAT1	Î±-Adrenergic Signaling	1.52	0.019	NaN	ATP,KRAS
Inhibition of Matrix Metalloproteases	0.445	0.025	NaN	ADAM17						Inflammasome pathway	6.76	0.182	1	ATP,CASP1,CTSB,NFKB2	IL-17A Signaling in Gastric Cells	2.53	0.08	NaN	CXCL10,MAPK14	IL-17A Signaling in Gastric Cells	4	0.12	NaN	CXCL10,MAPK14,TNF	GNRH Signaling	6.56	0.0503	-2.121	ATP,KRAS,MAP2K4,MAP3K7,MAPK14,NFKB1,PAK1,PRKD1,RRAS											GNRH Signaling	5.78	0.0447	-1.89	ATP,ITPR3,KRAS,MAP2K4,MAP3K7,MAPK14,NFKB1,PAK1	Î³-glutamyl Cycle	1.22	0.0417	NaN	ATP
iNOS Signaling	32	0.479	NaN	CD14,FOS,HMGA1,IFNG,IFNGR1,IKBKB,IKBKE,IRAK2,IRF1,JAK2,JAK3,LY96,MAPK14,MYD88,NFKB1,NFKB2,NFKBIA,NFKBIE,STAT1,TAB1,TLR4,TRAF6,TYK2						Inhibition of Angiogenesis by TSP1	1.07	0.0256	NaN	MAPK14	IL-2 Signaling	0.733	0.0159	NaN	STAT5A	IL-2 Signaling	0.686	0.0159	NaN	STAT5A	GP6 Signaling Pathway	1.62	0.0242	NaN	GSK3B,PIK3CG,PRKD1											GP6 Signaling Pathway	0.963	0.0161	NaN	GSK3B,LAT	Î³-linolenate Biosynthesis II (Animals)	1.22	0.0417	NaN	ATP
Insulin Receptor Signaling	5.29	0.069	NaN	GSK3B,JAK2,KRAS,MAPK8,PIK3C2B,PIK3CG,PPP1R14C,PRKCZ,RRAS,SOCS3						Inhibition of ARE-Mediated mRNA Degradation Pathway	1.49	0.0164	NaN	MAPK14,PPP2R1B	IL-22 Signaling	7.9	0.208	0.447	MAPK14,SOCS3,STAT1,STAT3,STAT5A	IL-22 Signaling	7.64	0.208	0.447	MAPK14,SOCS3,STAT1,STAT3,STAT5A	GPCR-Mediated Integration of Enteroendocrine Signaling Exemplified by an L Cell	0.479	0.0123	NaN	ATP											GPCR-Mediated Integration of Enteroendocrine Signaling Exemplified by an L Cell	1.28	0.0247	NaN	ATP,ITPR3	iCOS-iCOSL Signaling in T Helper Cells	0.587	0.00862	NaN	CD86
Integrin Signaling	11.5	0.0888	NaN	ACTG2,GSK3B,ITGA5,ITGAM,ITGB2,ITGB7,KRAS,MAP2K4,MAPK8,MYL7,PAK1,PIK3C2B,PIK3CG,PLCG1,RHOC,RHOH,RHOU,RND2,RRAS						iNOS Signaling	12.8	0.167	0.378	IFNGR1,IRAK2,IRF1,MAPK14,NFKB2,NFKBIA,STAT1,TAB1	IL-23 Signaling Pathway	3.41	0.0682	NaN	HIF1A,SOCS3,STAT3	IL-23 Signaling Pathway	6.26	0.114	0.447	HIF1A,NFKB2,SOCS3,STAT3,TNF	GPCR-Mediated Nutrient Sensing in Enteroendocrine Cells	0.928	0.0168	NaN	ATP,PRKD1											GPCR-Mediated Nutrient Sensing in Enteroendocrine Cells	0.991	0.0168	NaN	ATP,ITPR3	IGF-1 Signaling	2.58	0.0283	NaN	KRAS,MAPK8,SOCS3
Interferon Signaling	25.6	0.5	NaN	BAK1,IFIT1,IFIT3,IFITM1,IFNA1/IFNA13,IFNB1,IFNG,IFNGR1,IRF1,ISG15,JAK2,MX1,OAS1,PSMB8,STAT1,STAT2,TAP1,TYK2						Inosine-5'-phosphate Biosynthesis II	1.44	0.0625	NaN	ATP	IL-3 Signaling	3.9	0.0506	1	PRKD1,STAT1,STAT3,STAT5A	IL-3 Signaling	3.7	0.0506	1	PRKD1,STAT1,STAT3,STAT5A	G-Protein Coupled Receptor Signaling	1.89	0.0179	NaN	ATP,KRAS,NFKB1,PIK3CG,RRAS											G-Protein Coupled Receptor Signaling	0.87	0.0107	NaN	ATP,KRAS,NFKB1	IL-1 Signaling	5.35	0.0532	-0.447	ATP,IL1RAP,MAP3K7,MAPK8,TRAF6
Iron homeostasis signaling pathway	4.29	0.0592	NaN	ARNT,HIF1A,HIF3A,IL6R,JAK2,JAK3,STAT3,STAT5A,TYK2						Inositol Pyrophosphates Biosynthesis	1.47	0.0667	NaN	ATP	IL-6 Signaling	6.78	0.056	-1.89	IL33,IL6R,MAP3K7,MAPK14,SOCS3,STAT3,TRAF6	IL-6 Signaling	6.42	0.056	-0.378	IL33,IL6R,MAPK14,NFKB2,SOCS3,STAT3,TNF	Graft-versus-Host Disease Signaling	1.61	0.0408	NaN	GZMB,IL33											Graft-versus-Host Disease Signaling	0.699	0.0204	NaN	CD86	IL-10 Signaling	9.12	0.0959	NaN	ARG2,CCR5,IL1RAP,MAP3K7,MAPK8,SOCS3,TRAF6
JAK/Stat Signaling	16.7	0.212	NaN	BCL2L1,FOS,JAK2,JAK3,KRAS,NFKB1,NFKB2,PIK3C2B,PIK3CG,RRAS,SOCS3,SOCS6,STAT1,STAT2,STAT3,STAT5A,TYK2						Insulin Receptor Signaling	1.36	0.0138	NaN	ATP,GSK3B	IL-7 Signaling Pathway	8.13	0.0875	0.816	BAK1,DNTT,GSK3B,IFNG,MAPK14,STAT1,STAT5A	IL-7 Signaling Pathway	6.32	0.075	1.342	BAK1,DNTT,GSK3B,MAPK14,STAT1,STAT5A	Granulocyte Adhesion and Diapedesis	6.52	0.0497	NaN	C5AR1,CCL2,CCL4,CLDN1,CLDN7,CXCL10,IL33,PECAM1,VCAM1											Granulocyte Adhesion and Diapedesis	1.3	0.0166	NaN	C5AR1,CCL2,CXCL10	IL-12 Signaling and Production in Macrophages	3.37	0.0294	NaN	IRF1,MAPK8,STAT1,TRAF6
Leptin Signaling in Obesity	3.64	0.0769	NaN	JAK2,PIK3C2B,PIK3CG,PLCG1,SOCS3,STAT3						Integrin Signaling	0.41	0.00467	NaN	GSK3B	IL-8 Signaling	4.28	0.0294	-0.816	IRAK2,MYL7,PRKD1,RHOH,TRAF6,VEGFB	IL-8 Signaling	2.18	0.0196	0	AZU1,IRAK2,PRKD1,PTGS2	Granzyme B Signaling	4.2	0.188	NaN	BID,CASP9,GZMB											Granzyme B Signaling	6.15	0.25	-2	CASP3,CASP8,CASP9,PARP1	IL-15 Production	1.41	0.0165	NaN	IRF1,STAT1
Leukocyte Extravasation Signaling	23.1	0.143	NaN	ACTG2,CLDN1,CLDN3,CLDN4,CLDN7,ICAM1,ICAM3,ITGA5,ITGAM,ITGB2,ITK,MAP2K4,MAPK14,MAPK8,NCF1,NCF2,NCF4,PECAM1,PIK3C2B,PIK3CG,PLCG1,PRKCQ,PRKCZ,PRKD1,PTK2B,RHOH,SPN,TEC,VCAM1						Interferon Signaling	18.4	0.278	2.53	IFIT1,IFIT3,IFNGR1,IRF1,ISG15,MX1,OAS1,PSMB8,STAT1,TAP1	IL-9 Signaling	5.41	0.121	1	SOCS3,STAT1,STAT3,STAT5A	IL-9 Signaling	8.7	0.182	1.633	NFKB2,SOCS3,STAT1,STAT3,STAT5A,TNF	Growth Hormone Signaling	7.04	0.0933	-0.378	JAK2,PIK3CG,PRKD1,SOCS3,SOCS6,STAT1,STAT5A											Growth Hormone Signaling	2.31	0.04	NaN	SOCS3,SOCS6,STAT1	IL-15 Signaling	0.77	0.0139	NaN	KRAS
Leukotriene Biosynthesis	2.64	0.125	NaN	ALOX5,LTA4H,LTC4S						Iron homeostasis signaling pathway	1.32	0.0132	NaN	ATP,IL6R	ILK Signaling	7.92	0.0469	-0.707	ACTG2,FN1,GSK3B,HIF1A,ITGB7,MYL7,PPP2R1B,RHOH,VEGFB	ILK Signaling	6.29	0.0417	-0.378	ACTG2,FN1,GSK3B,HIF1A,ITGB7,NFKB2,PTGS2,TNF	Gustation Pathway	0.256	0.00617	NaN	ATP											Gustation Pathway	0.775	0.0123	NaN	ATP,ITPR3	IL-17 Signaling	8.83	0.0875	NaN	CCL2,CXCL10,GSK3B,KRAS,MAP3K7,MAPK8,TRAF6
Lipid Antigen Presentation by CD1	2.54	0.115	NaN	B2M,CD3E,FCER1G						JAK/Stat Signaling	1.84	0.025	NaN	NFKB2,STAT1	Induction of Apoptosis by HIV1	1.78	0.0328	NaN	BAK1,BID	Induction of Apoptosis by HIV1	4.14	0.0656	2	BAK1,FASLG,NFKB2,TNF	Hematopoiesis from Pluripotent Stem Cells	2.73	0.0612	NaN	CD4,IL10,IL12A											Heme Degradation	1.31	0.0909	NaN	NADPH	IL-17A Signaling in Airway Cells	4.59	0.0606	NaN	GSK3B,MAP3K7,MAPK8,TRAF6
LPS/IL-1 Mediated Inhibition of RXR Function	6.54	0.0611	NaN	CD14,HS3ST3B1,IL1A,IL1RAP,IL33,LY96,MAP2K4,MAP3K7,MAPK8,MYD88,TLR4,TNF,TRAF2,TRAF6						Leptin Signaling in Obesity	0.785	0.0128	NaN	ATP	Inflammasome pathway	4.32	0.136	NaN	ATP,CASP1,CTSB	Inflammasome pathway	7.84	0.227	1.342	ATP,CASP1,CTSB,MYD88,NFKB2	Heme Degradation	1.27	0.0909	NaN	NADPH											Heparan Sulfate Biosynthesis	0.469	0.011	NaN	HS3ST3B1	IL-17A Signaling in Fibroblasts	5.7	0.114	NaN	CCL2,GSK3B,MAP3K7,TRAF6
LPS-stimulated MAPK Signaling	22.4	0.256	NaN	CD14,FOS,IKBKB,IKBKE,KRAS,MAP2K4,MAP3K7,MAPK14,MAPK8,NFKB1,NFKB2,NFKBIA,NFKBIE,PAK1,PIK3C2B,PIK3CG,PRKCQ,PRKCZ,PRKD1,RRAS,TLR4						Leucine Degradation I	1.24	0.0385	NaN	ATP	Inhibition of Angiogenesis by TSP1	0.924	0.0256	NaN	MAPK14	Inhibition of Angiogenesis by TSP1	0.876	0.0256	NaN	MAPK14	Heparan Sulfate Biosynthesis	0.439	0.011	NaN	HS3ST3B1											Heparan Sulfate Biosynthesis (Late Stages)	0.514	0.0125	NaN	HS3ST3B1	IL-17A Signaling in Gastric Cells	2.72	0.08	NaN	CXCL10,MAPK8
LXR/RXR Activation	13.2	0.133	NaN	ARG2,C3,C4A/C4B,CCL2,CD14,IL1A,IL1RAP,IL33,LY96,LYZ,NFKB1,NFKB2,PTGS2,S100A8,SAA4,TLR4,TNF						Leukocyte Extravasation Signaling	0.427	0.00493	NaN	MAPK14	Inhibition of ARE-Mediated mRNA Degradation Pathway	5.55	0.0492	0	MAP3K7,MAPK14,PPP2R1B,PSME2,TNFSF10,YWHAZ	Inhibition of ARE-Mediated mRNA Degradation Pathway	5.25	0.0492	0.816	FASLG,MAPK14,PSME2,TNF,TNFSF10,YWHAZ	Heparan Sulfate Biosynthesis (Late Stages)	0.484	0.0125	NaN	HS3ST3B1											Hepatic Cholestasis	4.45	0.0352	NaN	ATP,MAP2K4,MAP3K7,NFKB1,TLR4,TNFSF10,TRAF6	IL-2 Signaling	1.94	0.0317	NaN	KRAS,MAPK8
Lymphotoxin Î² Receptor Signaling	13.6	0.236	NaN	BCL2L1,CASP3,CASP9,IKBKB,IKBKE,NFKB1,NFKB2,NFKBIA,PIK3C2B,PIK3CG,TRAF2,TRAF6,VCAM1						Leukotriene Biosynthesis	1.27	0.0417	NaN	LTA4H	iNOS Signaling	9.73	0.146	0	IFNG,IFNGR1,IRAK2,IRF1,MAPK14,STAT1,TRAF6	iNOS Signaling	9.36	0.146	0.816	IFNGR1,IRAK2,IRF1,MAPK14,MYD88,NFKB2,STAT1	Hepatic Cholestasis	11.9	0.0704	NaN	ATP,CD14,IL12A,IL33,IRAK2,LY96,MAP2K4,MAP3K7,NFKB1,PRKD1,TJP2,TLR4,TNFSF10,TRAF6											Hepatic Fibrosis / Hepatic Stellate Cell Activation	4.58	0.0368	NaN	CCL2,CCR5,FN1,NFKB1,STAT1,TLR4,VEGFB	IL-22 Signaling	4.5	0.125	NaN	MAPK8,SOCS3,STAT1
Macropinocytosis Signaling	11.6	0.171	NaN	CD14,ITGA5,ITGB2,ITGB7,KRAS,PAK1,PIK3C2B,PIK3CG,PLCG1,PRKCQ,PRKCZ,PRKD1,RRAS						L-glutamine Biosynthesis II (tRNA-dependent)	1.6	0.0909	NaN	ATP	Inosine-5'-phosphate Biosynthesis II	1.3	0.0625	NaN	ATP	Inosine-5'-phosphate Biosynthesis II	1.25	0.0625	NaN	ATP	Hepatic Fibrosis / Hepatic Stellate Cell Activation	12.2	0.0737	NaN	CCL2,CCR5,CD14,FN1,IFNGR1,IL10,IL6R,LY96,NFKB1,PGF,STAT1,TLR4,VCAM1,VEGFB											Hepatic Fibrosis Signaling Pathway	9.73	0.0397	-2.324	CASP3,CCL2,GSK3B,HIF1A,KRAS,MAP2K4,MAP3K7,MAPK14,MYC,NFKB1,RIPK1,RND2,TLR4,TRAF6,VEGFB	IL-23 Signaling Pathway	0.971	0.0227	NaN	SOCS3
Mechanisms of Viral Exit from Host Cells	2.97	0.0976	NaN	ACTG2,PRKCQ,PRKCZ,PRKD1						Lipid Antigen Presentation by CD1	1.24	0.0385	NaN	B2M	Inositol Pyrophosphates Biosynthesis	1.32	0.0667	NaN	ATP	Inositol Pyrophosphates Biosynthesis	1.27	0.0667	NaN	ATP	Hepatic Fibrosis Signaling Pathway	14.5	0.0529	-2.683	CCL2,GSK3B,HIF1A,IL33,IRAK2,JAK2,KRAS,MAP2K4,MAP3K7,MAPK14,NFKB1,PGF,PIK3CG,PRKD1,RRAS,SOD2,TLR4,TRAF6,VCAM1,VEGFB											HER-2 Signaling in Breast Cancer	3.23	0.0476	NaN	CASP9,GSK3B,KRAS,TP53	IL-3 Signaling	1.75	0.0253	NaN	KRAS,STAT1
Melanocyte Development and Pigmentation Signaling	2.37	0.0521	NaN	KRAS,PIK3C2B,PIK3CG,PLCG1,RRAS						Lipoate Biosynthesis and Incorporation II	1.64	0.1	NaN	ATP	Insulin Receptor Signaling	1.93	0.0207	NaN	ATP,GSK3B,SOCS3	Insulin Receptor Signaling	1.8	0.0207	NaN	ATP,GSK3B,SOCS3	HER-2 Signaling in Breast Cancer	6.69	0.0833	NaN	CASP9,GSK3B,ITGB7,KRAS,PIK3CG,PRKD1,RRAS											Hereditary Breast Cancer Signaling	3.32	0.0352	NaN	CCNB1,CDK1,KRAS,TP53,WEE1	IL-4 Signaling	1.67	0.023	NaN	HMGA1,KRAS
Melanoma Signaling	3.57	0.0962	NaN	KRAS,PIK3C2B,PIK3CG,RRAS,TP53						Lipoate Salvage and Modification	1.94	0.2	NaN	ATP	Integrin Signaling	3.18	0.0234	0.447	ACTG2,GSK3B,ITGB7,MYL7,RHOH	Integrin Signaling	1.36	0.014	NaN	ACTG2,GSK3B,ITGB7	Hereditary Breast Cancer Signaling	2.26	0.0282	NaN	ATM,KRAS,PIK3CG,RRAS											HGF Signaling	2.74	0.0351	-2	KRAS,MAP2K4,MAP3K7,PAK1	IL-6 Signaling	6.07	0.048	-1.633	IL1RAP,KRAS,MAP3K7,MAPK8,SOCS3,TRAF6
Melatonin Degradation III	1.19	0.167	NaN	MPO						LPS/IL-1 Mediated Inhibition of RXR Function	0.387	0.00437	NaN	IL33	Interferon Signaling	23.5	0.361	3.051	BAK1,IFIT1,IFIT3,IFNG,IFNGR1,IRF1,ISG15,MX1,OAS1,PSMB8,STAT1,STAT2,TAP1	Interferon Signaling	25.1	0.389	3.207	BAK1,IFIT1,IFIT3,IFITM1,IFNB1,IFNGR1,IRF1,ISG15,MX1,OAS1,PSMB8,STAT1,STAT2,TAP1	HGF Signaling	6.99	0.0702	-2.646	ETS1,KRAS,MAP2K4,MAP3K7,PAK1,PIK3CG,PRKD1,RRAS											HIF1Î± Signaling	7.26	0.0696	NaN	ARNT,EGLN2,HIF1A,KRAS,MAPK14,TP53,VEGFB,VHL	IL-7 Signaling Pathway	2.94	0.0375	NaN	GSK3B,MYC,STAT1
Melatonin Signaling	2.76	0.0641	NaN	MAP2K4,PLCG1,PRKCQ,PRKCZ,PRKD1						LPS-stimulated MAPK Signaling	3.05	0.0366	NaN	MAPK14,NFKB2,NFKBIA	Iron homeostasis signaling pathway	5	0.0395	NaN	ARNT,ATP,HIF1A,IL6R,STAT3,STAT5A	Iron homeostasis signaling pathway	3.62	0.0329	NaN	ATP,HIF1A,IL6R,STAT3,STAT5A	HIF1Î± Signaling	10.9	0.0957	NaN	ARNT,EGLN1,EGLN2,HIF1A,KRAS,MAPK14,PGF,PIK3CG,RRAS,VEGFB,VHL											HIPPO signaling	2.15	0.0349	NaN	PPP1R14C,PPP2R1B,YWHAZ	IL-8 Signaling	4.84	0.0294	-0.816	AZU1,ICAM1,KRAS,MAPK8,RND2,TRAF6
MIF Regulation of Innate Immunity	14.8	0.289	NaN	CD14,FOS,LY96,MAP2K4,MAPK8,MIF,NFKB1,NFKB2,NFKBIA,NFKBIE,PTGS2,TLR4,TP53						LXR/RXR Activation	2.5	0.0234	NaN	CCL2,IL33,NFKB2	JAK/Stat Signaling	5.21	0.0625	1.342	SOCS3,STAT1,STAT2,STAT3,STAT5A	JAK/Stat Signaling	6.32	0.075	1.633	NFKB2,SOCS3,STAT1,STAT2,STAT3,STAT5A	HIPPO signaling	2.05	0.0349	NaN	PPP2R1B,TJP2,YWHAZ											Histamine Degradation	0.879	0.0323	NaN	ATP	IL-9 Signaling	2.48	0.0606	NaN	SOCS3,STAT1
MIF-mediated Glucocorticoid Regulation	9.81	0.25	NaN	CD14,LY96,MIF,NFKB1,NFKB2,NFKBIA,NFKBIE,PTGS2,TLR4						Lymphotoxin Î² Receptor Signaling	2.15	0.0364	NaN	NFKB2,NFKBIA	Leptin Signaling in Obesity	2.68	0.0385	NaN	ATP,SOCS3,STAT3	Leptin Signaling in Obesity	2.53	0.0385	NaN	ATP,SOCS3,STAT3	Histamine Degradation	0.845	0.0323	NaN	ATP											HMGB1 Signaling	7.18	0.0545	-1.89	CCL2,HMGB1,KRAS,MAP2K4,MAPK14,NFKB1,RND2,TLR4,TNFSF10	ILK Signaling	4.99	0.0312	-0.447	CASP3,GSK3B,MAPK8,MYC,PPP2R1B,RND2
Mismatch Repair in Eukaryotes	0.742	0.0556	NaN	PCNA						Lysine Degradation V	1.25	0.04	NaN	ATP	Leucine Degradation I	1.09	0.0385	NaN	ATP	Leucine Degradation I	1.04	0.0385	NaN	ATP	HMGB1 Signaling	13	0.0848	-2.111	CCL2,HMGB1,IFNGR1,IL12A,IL33,KRAS,MAP2K4,MAPK14,NFKB1,PIK3CG,RRAS,TLR4,TNFSF10,VCAM1											HOTAIR Regulatory Pathway	2.2	0.0248	-2	IRF1,MYC,NFKB1,TLR4	Induction of Apoptosis by HIV1	3.28	0.0492	NaN	CASP3,MAPK8,TP53
Mitochondrial Dysfunction	1.74	0.0319	NaN	CASP3,CASP8,CASP9,MAP2K4,MAPK8,SOD2						Maturity Onset Diabetes of Young (MODY) Signaling	1.25	0.04	NaN	ATP	Leukocyte Extravasation Signaling	2.37	0.0197	NaN	ACTG2,MAPK14,PRKD1,RHOH	Leukocyte Extravasation Signaling	2.19	0.0197	NaN	ACTG2,CLDN7,MAPK14,PRKD1	HOTAIR Regulatory Pathway	2.07	0.0248	-2	IRF1,NFKB1,PIK3CG,TLR4											Human Embryonic Stem Cell Pluripotency	0.326	0.00714	NaN	GSK3B	Inflammasome pathway	2.84	0.0909	NaN	ATP,CASP1
Mitotic Roles of Polo-Like Kinase	8.55	0.152	NaN	CCNB1,CDC25B,CDK1,KIF23,PKMYT1,PLK4,PPM1J,PPP2R1B,PTTG1,WEE1						Melanocyte Development and Pigmentation Signaling	0.703	0.0104	NaN	ATP	L-glutamine Biosynthesis II (tRNA-dependent)	1.46	0.0909	NaN	ATP	Leukotriene Biosynthesis	1.08	0.0417	NaN	ALOX5	Human Embryonic Stem Cell Pluripotency	0.815	0.0143	NaN	GSK3B,PIK3CG											Huntington's Disease Signaling	3.9	0.0288	1.134	CASP1,CASP3,CASP8,CASP9,MAP2K4,PSME2,TP53	Inhibition of Angiogenesis by TSP1	3.85	0.0769	NaN	CASP3,MAPK8,TP53
Molecular Mechanisms of Cancer	30.1	0.11	NaN	ATM,BAK1,BCL2L1,BID,BIRC3,CASP10,CASP3,CASP8,CASP9,CDC25B,CDK1,FAS,FASLG,FOS,GSK3B,HIF1A,ITGA5,JAK2,JAK3,KRAS,MAP2K4,MAP3K7,MAPK14,MAPK8,MYC,NFKB1,NFKB2,NFKBIA,NFKBIE,PAK1,PIK3C2B,PIK3CG,PRKCQ,PRKCZ,PRKD1,RHOC,RHOH,RHOU,RND2,RRAS,TAB1,TAB2,TP53,TYK2						Methionine Degradation I (to Homocysteine)	1.18	0.0333	NaN	ATP	Lipid Antigen Presentation by CD1	1.09	0.0385	NaN	B2M	L-glutamine Biosynthesis II (tRNA-dependent)	1.4	0.0909	NaN	ATP	Huntington's Disease Signaling	3.67	0.0288	-1.134	CASP1,CASP10,CASP9,MAP2K4,PIK3CG,PRKD1,PSME2											Hypoxia Signaling in the Cardiovascular System	3.44	0.0541	NaN	ARNT,HIF1A,TP53,VHL	Inhibition of ARE-Mediated mRNA Degradation Pathway	3.55	0.0328	1	MAP3K7,PPP2R1B,PSME2,TNFSF10
Mouse Embryonic Stem Cell Pluripotency	11.1	0.136	NaN	GSK3B,JAK2,JAK3,KRAS,MAP3K7,MAPK14,MYC,PIK3C2B,PIK3CG,RRAS,STAT3,TAB1,TP53,TYK2						Methylmalonyl Pathway	1.57	0.0833	NaN	ATP	Lipoate Biosynthesis and Incorporation II	1.5	0.1	NaN	ATP	Lipid Antigen Presentation by CD1	1.04	0.0385	NaN	B2M	Hypoxia Signaling in the Cardiovascular System	5.74	0.0811	1	ARNT,ATM,BIRC6,HIF1A,HIF1AN,VHL											Î±-Adrenergic Signaling	1.91	0.0286	NaN	ATP,ITPR3,KRAS	iNOS Signaling	5.14	0.0833	NaN	HMGA1,IRF1,STAT1,TRAF6
MSP-RON Signaling Pathway	14.6	0.237	NaN	ACTG2,CCL2,IFNG,IL12A,IL12B,ITGAM,ITGB2,JAK2,PIK3C2B,PIK3CG,PRKCZ,TLR2,TLR4,TNF						Mevalonate Pathway I	1.21	0.0357	NaN	ATP	Lipoate Salvage and Modification	1.79	0.2	NaN	ATP	Lipoate Biosynthesis and Incorporation II	1.45	0.1	NaN	ATP	Î±-Adrenergic Signaling	2.73	0.0381	NaN	ATP,KRAS,PRKD1,RRAS											Î±-tocopherol Degradation	1.4	0.111	NaN	NADPH	Inosine-5'-phosphate Biosynthesis II	1.39	0.0625	NaN	ATP
mTOR Signaling	9.48	0.0787	NaN	HIF1A,KRAS,PGF,PIK3C2B,PIK3CG,PPM1J,PPP2R1B,PRKCQ,PRKCZ,PRKD1,RHOC,RHOH,RHOU,RND2,RRAS,VEGFA,VEGFB						MIF Regulation of Innate Immunity	2.32	0.0444	NaN	NFKB2,NFKBIA	LPS/IL-1 Mediated Inhibition of RXR Function	1.42	0.0131	NaN	IL33,MAP3K7,TRAF6	Lipoate Salvage and Modification	1.74	0.2	NaN	ATP	Î±-tocopherol Degradation	1.36	0.111	NaN	NADPH											Î³-glutamyl Cycle	0.983	0.0417	NaN	ATP	Inositol Pyrophosphates Biosynthesis	1.42	0.0667	NaN	ATP
Myc Mediated Apoptosis Signaling	15.4	0.231	NaN	BID,CASP3,CASP8,CASP9,FAS,FASLG,KRAS,MAP2K4,MAPK8,MYC,PIK3C2B,PIK3CG,RRAS,TP53,YWHAZ						MIF-mediated Glucocorticoid Regulation	2.51	0.0556	NaN	NFKB2,NFKBIA	LPS-stimulated MAPK Signaling	2.62	0.0366	NaN	MAP3K7,MAPK14,PRKD1	LPS/IL-1 Mediated Inhibition of RXR Function	1.29	0.0131	NaN	IL33,MYD88,TNF	Î³-glutamyl Cycle	0.951	0.0417	NaN	ATP											Î³-linolenate Biosynthesis II (Animals)	0.983	0.0417	NaN	ATP	Insulin Receptor Signaling	4.44	0.0345	0.447	ATP,GSK3B,KRAS,MAPK8,SOCS3
Natural Killer Cell Signaling	15.8	0.153	NaN	CD244,FCER1G,KLRD1,KRAS,LAT,LCK,LCP2,NCR1,NCR2,PAK1,PIK3C2B,PIK3CG,PLCG1,PRKCQ,PRKCZ,PRKD1,RRAS,TYROBP,ZAP70						Mismatch Repair in Eukaryotes	1.39	0.0556	NaN	ATP	LXR/RXR Activation	2.08	0.0234	NaN	C4A/C4B,IL33,S100A8	LPS-stimulated MAPK Signaling	2.47	0.0366	NaN	MAPK14,NFKB2,PRKD1	Î³-linolenate Biosynthesis II (Animals)	0.951	0.0417	NaN	ATP											iCOS-iCOSL Signaling in T Helper Cells	2.71	0.0345	NaN	CD86,ITPR3,LAT,NFKB1	Integrin Signaling	2.64	0.0187	-1	GSK3B,KRAS,MAPK8,RND2
NER Pathway	0	0.00935	NaN	PCNA						Mitochondrial Dysfunction	0.455	0.00532	NaN	ATP	Lymphotoxin Î² Receptor Signaling	0.788	0.0182	NaN	TRAF6	LXR/RXR Activation	6.35	0.0547	-0.378	C4A/C4B,CCL2,IL33,NFKB2,PTGS2,S100A8,TNF	iCOS-iCOSL Signaling in T Helper Cells	2.57	0.0345	NaN	CD4,NFKB1,PIK3CG,PTPRC											IGF-1 Signaling	3.91	0.0472	0	CASP9,KRAS,SOCS3,SOCS6,YWHAZ	Interferon Signaling	15.6	0.25	3	IFIT1,IFIT3,IRF1,ISG15,MX1,OAS1,STAT1,STAT2,TAP1
Neuregulin Signaling	6.74	0.099	NaN	ADAM17,ITGA5,KRAS,MYC,PLCG1,PRKCQ,PRKCZ,PRKD1,RRAS,STAT5A						Mitotic Roles of Polo-Like Kinase	2	0.0303	NaN	PPP2R1B,PTTG1	Lysine Degradation V	1.11	0.04	NaN	ATP	Lymphotoxin Î² Receptor Signaling	0.74	0.0182	NaN	NFKB2	IGF-1 Signaling	7.24	0.0755	-1.134	CASP9,JAK2,KRAS,PIK3CG,RRAS,SOCS3,SOCS6,YWHAZ											IL-1 Signaling	7.95	0.0851	-2.121	ATP,MAP2K4,MAP3K7,MAPK14,NFKB1,TAB1,TAB2,TRAF6	Iron homeostasis signaling pathway	1.23	0.0132	NaN	ARNT,ATP
Neuroinflammation Signaling Pathway	53.2	0.184	NaN	B2M,BIRC3,BIRC6,CASP1,CASP3,CASP8,CCL2,CD40,CD86,CXCL10,CXCL8,FAS,FASLG,FOS,GSK3B,HMGB1,ICAM1,IFNA1/IFNA13,IFNB1,IFNG,IFNGR1,IKBKB,IKBKE,IL10,IL12A,IL12B,IL6R,IRAK2,JAK2,JAK3,MAP2K4,MAPK14,MAPK8,MYD88,NCF1,NCF2,NFKB1,NFKB2,NLRP3,PIK3C2B,PIK3CG,PLCG1,PTGS2,RIPK1,S100B,SOD2,STAT1,TLR10,TLR2,TLR4,TLR7,TLR8,TLR9,TNF,TRAF6,TYK2,TYROBP,VCAM1						Molecular Mechanisms of Cancer	6.54	0.0226	NaN	ATM,ATP,CASP10,GSK3B,MAPK14,MYC,NFKB2,NFKBIA,TAB1	Macropinocytosis Signaling	1.6	0.0263	NaN	ITGB7,PRKD1	Lysine Degradation V	1.06	0.04	NaN	ATP	IL-1 Signaling	9	0.0957	-1.667	ATP,IRAK2,MAP2K4,MAP3K7,MAPK14,NFKB1,TAB1,TAB2,TRAF6											IL-10 Signaling	11.9	0.137	NaN	ARG2,CCR5,MAP2K4,MAP3K7,MAPK14,NFKB1,SOCS3,TAB1,TRAF6,TYK2	JAK/Stat Signaling	4.26	0.05	0	KRAS,SOCS3,STAT1,STAT2
Neuropathic Pain Signaling In Dorsal Horn Neurons	4.66	0.0762	NaN	FOS,ITPR3,PIK3C2B,PIK3CG,PLCG1,PRKCQ,PRKCZ,PRKD1						Molybdenum Cofactor Biosynthesis	1.5	0.0714	NaN	ATP	Maturity Onset Diabetes of Young (MODY) Signaling	1.11	0.04	NaN	ATP	Macropinocytosis Signaling	1.5	0.0263	NaN	ITGB7,PRKD1	IL-10 Signaling	13.1	0.151	NaN	CCR5,CD14,IL10,IL33,MAP2K4,MAP3K7,MAPK14,NFKB1,SOCS3,TAB1,TRAF6											IL-12 Signaling and Production in Macrophages	5.53	0.0515	NaN	IRF1,MAP2K4,MAPK14,NFKB1,STAT1,TLR4,TRAF6	Leptin Signaling in Obesity	1.76	0.0256	NaN	ATP,SOCS3
Neuroprotective Role of THOP1 in Alzheimer's Disease	1.33	0.0328	NaN	GZMB,IFNG,MASP1,ST14						Mouse Embryonic Stem Cell Pluripotency	4.03	0.0388	0	GSK3B,MAPK14,MYC,TAB1	Mechanisms of Viral Exit from Host Cells	2.11	0.0488	NaN	ACTG2,PRKD1	Maturity Onset Diabetes of Young (MODY) Signaling	1.06	0.04	NaN	ATP	IL-12 Signaling and Production in Macrophages	14.2	0.103	NaN	IFNGR1,IL10,IL12A,IRF1,IRF8,MAP2K4,MAPK14,NFKB1,PIK3CG,PRKD1,S100A8,STAT1,TLR4,TRAF6											IL-15 Production	5.87	0.0579	NaN	IFNB1,IRF1,JAK3,MAP2K4,NFKB1,STAT1,TYK2	Leucine Degradation I	1.19	0.0385	NaN	ATP
Neurotrophin/TRK Signaling	5.49	0.0988	NaN	FOS,KRAS,MAP2K4,MAPK8,PIK3C2B,PIK3CG,PLCG1,RRAS						MSP-RON Signaling Pathway	0.896	0.0169	NaN	CCL2	Melanocyte Development and Pigmentation Signaling	0.572	0.0104	NaN	ATP	Mechanisms of Viral Exit from Host Cells	2.01	0.0488	NaN	ACTG2,PRKD1	IL-15 Production	4.5	0.0496	NaN	IFNB1,IRF1,JAK2,MAP2K4,NFKB1,STAT1											IL-15 Signaling	4.71	0.0694	NaN	JAK3,KRAS,MAPK14,NFKB1,TYK2	Leukocyte Extravasation Signaling	1.02	0.00985	NaN	ICAM1,MAPK8
NF-ÎºB Activation by Viruses	20.8	0.241	NaN	CCR5,CD4,IKBKB,IKBKE,ITGA5,ITGB2,KRAS,LCK,NFKB1,NFKB2,NFKBIA,NFKBIE,PIK3C2B,PIK3CG,PRKCQ,PRKCZ,PRKD1,RIPK1,RRAS,TRAF2						mTOR Signaling	1.06	0.00926	NaN	PPP2R1B,VEGFB	Melatonin Signaling	0.65	0.0128	NaN	PRKD1	Melanocyte Development and Pigmentation Signaling	0.529	0.0104	NaN	ATP	IL-15 Signaling	8.58	0.111	NaN	JAK2,KRAS,MAPK14,NFKB1,PIK3CG,RRAS,STAT5A,VCAM1											IL-17 Signaling	9.98	0.112	NaN	CCL2,CXCL10,GSK3B,KRAS,MAP2K4,MAP3K7,MAPK14,NFKB1,TRAF6	L-glutamine Biosynthesis II (tRNA-dependent)	1.55	0.0909	NaN	ATP
NF-ÎºB Signaling	32.8	0.196	NaN	CASP8,CD40,FCER1G,GSK3B,IKBKB,IL1A,IL33,KRAS,LCK,MAP3K7,MAPK8,MYD88,NFKB1,NFKB2,NFKBIA,NFKBIE,PIK3C2B,PIK3CG,PRKCQ,PRKCZ,RIPK1,RRAS,TAB1,TAB2,TLR10,TLR2,TLR4,TLR7,TLR8,TLR9,TNF,TNFAIP3,TRAF2,TRAF6,ZAP70						Myc Mediated Apoptosis Signaling	0.857	0.0154	NaN	MYC	Methionine Degradation I (to Homocysteine)	1.03	0.0333	NaN	ATP	Melatonin Signaling	0.606	0.0128	NaN	PRKD1	IL-17 Signaling	14.2	0.15	NaN	CCL2,CXCL10,GSK3B,JAK2,KRAS,MAP2K4,MAP3K7,MAPK14,NFKB1,PIK3CG,RRAS,TRAF6											IL-17A Signaling in Airway Cells	9.19	0.121	-2.646	GSK3B,JAK3,MAP2K4,MAP3K7,MAPK14,NFKB1,TRAF6,TYK2	Lipid Antigen Presentation by CD1	1.19	0.0385	NaN	B2M
NGF Signaling	11.3	0.125	NaN	IKBKB,IKBKE,KRAS,MAP2K4,MAP3K7,MAPK8,NFKB1,NFKB2,PIK3C2B,PIK3CG,PLCG1,PRKCZ,RRAS,TP53,TRAF6						N-acetylglucosamine Degradation II	1.57	0.0833	NaN	ATP	Methylmalonyl Pathway	1.42	0.0833	NaN	ATP	Methionine Degradation I (to Homocysteine)	0.983	0.0333	NaN	ATP	IL-17A Signaling in Airway Cells	8.89	0.121	-2.646	GSK3B,JAK2,MAP2K4,MAP3K7,MAPK14,NFKB1,PIK3CG,TRAF6											IL-17A Signaling in Fibroblasts	7.95	0.171	NaN	CCL2,GSK3B,MAP3K7,MAPK14,NFKB1,TRAF6	Lipoate Biosynthesis and Incorporation II	1.59	0.1	NaN	ATP
Nitric Oxide Signaling in the Cardiovascular System	7.32	0.0982	NaN	ARG2,ITPR3,NOS3,PGF,PIK3C2B,PIK3CG,PRKCQ,PRKCZ,PRKD1,VEGFA,VEGFB						NAD Biosynthesis from 2-amino-3-carboxymuconate Semialdehyde	1.42	0.0588	NaN	ATP	Mevalonate Pathway I	1.06	0.0357	NaN	ATP	Methylmalonyl Pathway	1.37	0.0833	NaN	ATP	IL-17A Signaling in Fibroblasts	7.73	0.171	NaN	CCL2,GSK3B,MAP3K7,MAPK14,NFKB1,TRAF6											IL-17A Signaling in Gastric Cells	5.32	0.16	NaN	CXCL10,MAP2K4,MAPK14,NFKB1	Lipoate Salvage and Modification	1.89	0.2	NaN	ATP
nNOS Signaling in Neurons	1.7	0.0577	NaN	PRKCQ,PRKCZ,PRKD1						NAD biosynthesis II (from tryptophan)	1.15	0.0312	NaN	ATP	Mismatch Repair in Eukaryotes	1.25	0.0556	NaN	ATP	Mevalonate Pathway I	1.01	0.0357	NaN	ATP	IL-17A Signaling in Gastric Cells	5.18	0.16	NaN	CXCL10,MAP2K4,MAPK14,NFKB1											IL-2 Signaling	1.48	0.0317	NaN	JAK3,KRAS	LPS/IL-1 Mediated Inhibition of RXR Function	3.5	0.0218	-1	HS3ST3B1,IL1RAP,MAP3K7,MAPK8,TRAF6
Non-Small Cell Lung Cancer Signaling	5.58	0.101	NaN	CASP9,ITPR3,KRAS,PIK3C2B,PIK3CG,PLCG1,RRAS,TP53						NAD Biosynthesis III	1.57	0.0833	NaN	ATP	Mitochondrial Dysfunction	0.907	0.0106	NaN	ATP,SOD2	MIF Regulation of Innate Immunity	1.93	0.0444	NaN	NFKB2,PTGS2	IL-2 Signaling	3.57	0.0635	-1	KRAS,PIK3CG,RRAS,STAT5A											IL-22 Signaling	7.15	0.208	-1.342	MAP2K4,MAPK14,SOCS3,STAT1,TYK2	LPS-stimulated MAPK Signaling	2.9	0.0366	NaN	KRAS,MAP3K7,MAPK8
Notch Signaling	0.472	0.027	NaN	ADAM17						NAD Phosphorylation and Dephosphorylation	1.35	0.05	NaN	ATP	Mitotic Roles of Polo-Like Kinase	1.71	0.0303	NaN	PPP2R1B,PTTG1	MIF-mediated Glucocorticoid Regulation	2.12	0.0556	NaN	NFKB2,PTGS2	IL-22 Signaling	6.97	0.208	-0.447	MAP2K4,MAPK14,SOCS3,STAT1,STAT5A											IL-23 Signaling Pathway	4.32	0.0909	-2	HIF1A,NFKB1,SOCS3,TYK2	LXR/RXR Activation	3.47	0.0312	-1	ARG2,C4A/C4B,CCL2,IL1RAP
NRF2-mediated Oxidative Stress Response	8.48	0.0794	NaN	ACTG2,FOS,GSK3B,KRAS,MAP2K4,MAP3K7,MAPK14,MAPK8,PIK3C2B,PIK3CG,PRKCQ,PRKCZ,PRKD1,RRAS,SOD2						NAD Salvage Pathway II	1.11	0.0286	NaN	ATP	Molecular Mechanisms of Cancer	7.19	0.0276	NaN	ATM,ATP,BAK1,BID,CASP10,GSK3B,HIF1A,MAP3K7,MAPK14,PRKD1,RHOH	Mismatch Repair in Eukaryotes	1.2	0.0556	NaN	ATP	IL-23 Signaling Pathway	5.59	0.114	-2.236	HIF1A,JAK2,NFKB1,PIK3CG,SOCS3											IL-3 Signaling	2.25	0.038	NaN	KRAS,PAK1,STAT1	Lymphotoxin Î² Receptor Signaling	2.05	0.0364	NaN	CASP3,TRAF6
Nur77 Signaling in T Lymphocytes	5.36	0.117	NaN	CASP3,CASP9,CD3D,CD3E,CD3G,CD86,FCER1G						NAD Salvage Pathway III	1.53	0.0769	NaN	ATP	Molybdenum Cofactor Biosynthesis	1.35	0.0714	NaN	ATP	Mitochondrial Dysfunction	0.303	0.00532	NaN	ATP	IL-3 Signaling	8.25	0.101	-1.414	JAK2,KRAS,PAK1,PIK3CG,PRKD1,RRAS,STAT1,STAT5A											IL-4 Signaling	3.17	0.046	NaN	HMGA1,JAK3,KRAS,TYK2	Lysine Degradation V	1.2	0.04	NaN	ATP
Oncostatin M Signaling	9.06	0.209	NaN	JAK2,JAK3,KRAS,OSM,RRAS,STAT1,STAT3,STAT5A,TYK2						NADH Repair	1.74	0.125	NaN	ATP	Mouse Embryonic Stem Cell Pluripotency	3.45	0.0388	1	GSK3B,MAP3K7,MAPK14,STAT3	Mitotic Roles of Polo-Like Kinase	0.67	0.0152	NaN	PTTG1	IL-4 Signaling	3.03	0.046	NaN	JAK2,KRAS,PIK3CG,RRAS											IL-6 Signaling	6.97	0.064	-2.828	KRAS,MAP2K4,MAP3K7,MAPK14,NFKB1,SOCS3,TAB1,TRAF6	Macropinocytosis Signaling	0.75	0.0132	NaN	KRAS
Opioid Signaling Pathway	8.33	0.0661	NaN	FOS,GSK3B,ITPR3,KRAS,LCK,LYN,MAP2K4,MYC,NFKB1,NFKB2,NFKBIA,NOS3,PIK3CG,PRKCQ,PRKCZ,PRKD1,RRAS						NER Pathway	0.662	0.00935	NaN	ATP	MSP-RON Signaling Pathway	1.8	0.0339	NaN	ACTG2,IFNG	Molecular Mechanisms of Cancer	4.82	0.0226	NaN	ATM,ATP,BAK1,FASLG,GSK3B,HIF1A,MAPK14,NFKB2,PRKD1	IL-6 Signaling	14.7	0.112	-3.606	CD14,IL33,IL6R,JAK2,KRAS,MAP2K4,MAP3K7,MAPK14,NFKB1,PIK3CG,RRAS,SOCS3,TAB1,TRAF6											IL-7 Signaling Pathway	5.76	0.075	-0.816	GSK3B,IL7R,JAK3,MAPK14,MYC,STAT1	Maturity Onset Diabetes of Young (MODY) Signaling	1.2	0.04	NaN	ATP
Osteoarthritis Pathway	14.3	0.101	NaN	CASP1,CASP10,CASP3,CASP8,CASP9,CXCL8,CXCR2,FN1,HIF1A,HMGB1,IL1RAP,ITGA5,NFKB1,NFKB2,PGF,PTGS2,S100A8,TLR2,TLR4,TNF,VEGFA,VEGFB						Neuregulin Signaling	0.684	0.0099	NaN	MYC	mTOR Signaling	3.17	0.0231	0	HIF1A,PPP2R1B,PRKD1,RHOH,VEGFB	Molybdenum Cofactor Biosynthesis	1.3	0.0714	NaN	ATP	IL-7 Signaling Pathway	6.84	0.0875	0.816	BAK1,DNTT,GSK3B,MAPK14,PIK3CG,STAT1,STAT5A											IL-8 Signaling	3.46	0.0294	-2.236	KRAS,MAP2K4,NFKB1,RND2,TRAF6,VEGFB	Melanocyte Development and Pigmentation Signaling	1.59	0.0208	NaN	ATP,KRAS
Ovarian Cancer Signaling	6.3	0.078	NaN	GSK3B,KRAS,PGF,PIK3C2B,PIK3CG,PTGS1,PTGS2,RRAS,TP53,VEGFA,VEGFB						Neuroinflammation Signaling Pathway	17	0.0508	1	ATP,B2M,BIRC6,CASP1,CCL2,CXCL10,CXCL8,GSK3B,HMGB1,IFNGR1,IL6R,IRAK2,MAPK14,NFKB2,S100B,STAT1	Myc Mediated Apoptosis Signaling	1.73	0.0308	NaN	BID,YWHAZ	Mouse Embryonic Stem Cell Pluripotency	2.2	0.0291	NaN	GSK3B,MAPK14,STAT3	IL-8 Signaling	9.36	0.0588	-2.111	AZU1,IRAK2,KRAS,MAP2K4,NFKB1,PGF,PIK3CG,PRKD1,RRAS,TRAF6,VCAM1,VEGFB											IL-9 Signaling	4.83	0.121	-1	JAK3,NFKB1,SOCS3,STAT1	Melanoma Signaling	2.1	0.0385	NaN	KRAS,TP53
OX40 Signaling Pathway	11.9	0.156	NaN	B2M,BCL2L1,CD3D,CD3E,CD3G,CD4,FCER1G,MAP2K4,MAPK8,NFKB1,NFKB2,NFKBIA,NFKBIE,TRAF2						Neuroprotective Role of THOP1 in Alzheimer's Disease	1.49	0.0164	NaN	ATP,GZMB	N-acetylglucosamine Degradation II	1.42	0.0833	NaN	ATP	MSP-RON Signaling Pathway	4.19	0.0678	NaN	ACTG2,CCL2,IL12A,TNF	IL-9 Signaling	6.24	0.152	-0.447	NFKB1,PIK3CG,SOCS3,STAT1,STAT5A											ILK Signaling	7.74	0.0521	-1.667	CASP3,FN1,GSK3B,HIF1A,MAP2K4,MYC,NFKB1,PPP2R1B,RND2,VEGFB	Methionine Degradation I (to Homocysteine)	1.13	0.0333	NaN	ATP
P2Y Purigenic Receptor Signaling Pathway	7.37	0.0876	NaN	FOS,KRAS,MYC,NFKB1,NFKB2,PIK3C2B,PIK3CG,PLCG1,PRKCQ,PRKCZ,PRKD1,RRAS						NF-ÎºB Activation by Viruses	1.81	0.0241	NaN	NFKB2,NFKBIA	NAD Biosynthesis from 2-amino-3-carboxymuconate Semialdehyde	1.27	0.0588	NaN	ATP	mTOR Signaling	0.73	0.00926	NaN	HIF1A,PRKD1	ILK Signaling	8.5	0.0573	-1.897	ACTG2,FN1,GSK3B,HIF1A,ITGB7,MAP2K4,NFKB1,PGF,PIK3CG,PPP2R1B,VEGFB											Induction of Apoptosis by HIV1	7.93	0.115	-2.646	CASP3,CASP8,CASP9,MAP2K4,NFKB1,RIPK1,TP53	Methylmalonyl Pathway	1.52	0.0833	NaN	ATP
p38 MAPK Signaling	15	0.153	NaN	CDC25B,FAS,FASLG,IL1A,IL1RAP,IL33,IRAK2,MAP2K4,MAP3K7,MAPK14,MYC,STAT1,TAB1,TAB2,TNF,TP53,TRAF2,TRAF6						NF-ÎºB Signaling	4.25	0.0279	-1.342	GSK3B,IL33,NFKB2,NFKBIA,TAB1	NAD biosynthesis II (from tryptophan)	1.01	0.0312	NaN	ATP	Myc Mediated Apoptosis Signaling	1.63	0.0308	NaN	FASLG,YWHAZ	Induction of Apoptosis by HIV1	4.88	0.082	-0.447	BAK1,BID,CASP9,MAP2K4,NFKB1											Inflammasome pathway	9.27	0.273	-0.816	ATP,CASP1,CASP8,NFKB1,NLRP3,TLR4	Mevalonate Pathway I	1.16	0.0357	NaN	ATP
p53 Signaling	7.93	0.112	NaN	ATM,BCL2L1,FAS,GSK3B,HIF1A,MAPK14,MAPK8,PCNA,PIK3C2B,PIK3CG,TP53						NGF Signaling	0.618	0.00833	NaN	NFKB2	NAD Biosynthesis III	1.42	0.0833	NaN	ATP	N-acetylglucosamine Degradation II	1.37	0.0833	NaN	ATP	Inflammasome pathway	7.17	0.227	-0.447	ATP,CASP1,CTSB,NFKB1,TLR4											Inhibition of Angiogenesis by TSP1	4.53	0.103	-2	CASP3,MAP2K4,MAPK14,TP53	MIF Regulation of Innate Immunity	2.22	0.0444	NaN	MAPK8,TP53
p70S6K Signaling	10.5	0.111	NaN	CD19,CD79A,CD79B,KRAS,LYN,PIK3C2B,PIK3CG,PLCG1,PPM1J,PPP2R1B,PRKCQ,PRKCZ,PRKD1,RRAS,YWHAZ						Nitric Oxide Signaling in the Cardiovascular System	0.644	0.00893	NaN	VEGFB	NAD Phosphorylation and Dephosphorylation	1.2	0.05	NaN	ATP	NAD Biosynthesis from 2-amino-3-carboxymuconate Semialdehyde	1.22	0.0588	NaN	ATP	Inhibition of Angiogenesis by TSP1	1.8	0.0513	NaN	MAP2K4,MAPK14											Inhibition of ARE-Mediated mRNA Degradation Pathway	4.69	0.0492	0	MAP3K7,MAPK14,PPP2R1B,PSME2,TNFSF10,YWHAZ	Mismatch Repair in Eukaryotes	3.01	0.111	NaN	ATP,PCNA
PAK Signaling	10.1	0.131	NaN	CASP3,ITGA5,KRAS,MAP2K4,MAPK8,MYL4,MYL7,PAK1,PIK3C2B,PIK3CG,PTK2B,RRAS,TNF						NRF2-mediated Oxidative Stress Response	1.16	0.0106	NaN	GSK3B,MAPK14	NAD Salvage Pathway II	0.971	0.0286	NaN	ATP	NAD biosynthesis II (from tryptophan)	0.959	0.0312	NaN	ATP	Inhibition of ARE-Mediated mRNA Degradation Pathway	4.48	0.0492	0	MAP3K7,MAPK14,PPP2R1B,PSME2,TNFSF10,YWHAZ											iNOS Signaling	13.9	0.208	-2.121	HMGA1,IRF1,JAK3,MAPK14,NFKB1,STAT1,TAB1,TLR4,TRAF6,TYK2	Mitochondrial Dysfunction	1.9	0.016	NaN	ATP,CASP3,MAPK8
Pancreatic Adenocarcinoma Signaling	16.8	0.171	NaN	BCL2L1,CASP9,JAK2,JAK3,KRAS,MAP2K4,MAPK8,NFKB1,NFKB2,PGF,PIK3C2B,PIK3CG,PTGS2,STAT1,STAT3,TP53,TYK2,VEGFA,VEGFB						Oncostatin M Signaling	1.03	0.0233	NaN	STAT1	NAD Salvage Pathway III	1.39	0.0769	NaN	ATP	NAD Biosynthesis III	1.37	0.0833	NaN	ATP	iNOS Signaling	17.1	0.25	-2.111	CD14,IFNGR1,IRAK2,IRF1,JAK2,LY96,MAPK14,NFKB1,STAT1,TAB1,TLR4,TRAF6											Inosine-5'-phosphate Biosynthesis II	1.15	0.0625	NaN	ATP	Mitotic Roles of Polo-Like Kinase	7.73	0.0909	-1.342	CCNB1,CDK1,KIF23,PLK4,PPP2R1B,WEE1
Parkinson's Signaling	4.62	0.25	NaN	CASP3,CASP9,MAPK14,MAPK8						Opioid Signaling Pathway	3.52	0.0195	1.342	ATP,GSK3B,MYC,NFKB2,NFKBIA	NADH Repair	1.59	0.125	NaN	ATP	NAD Phosphorylation and Dephosphorylation	1.15	0.05	NaN	ATP	Inosine-5'-phosphate Biosynthesis II	1.12	0.0625	NaN	ATP											Inositol Pyrophosphates Biosynthesis	1.18	0.0667	NaN	ATP	Molecular Mechanisms of Cancer	7.15	0.0251	NaN	ATP,CASP3,CDK1,GSK3B,KRAS,MAP3K7,MAPK8,MYC,RND2,TP53
Pathogenesis of Multiple Sclerosis	3.97	0.333	NaN	CCL4,CCR5,CXCL10						Osteoarthritis Pathway	6.18	0.0321	1.342	ATP,CASP1,CASP10,CXCL8,HMGB1,NFKB2,VEGFB	Natural Killer Cell Signaling	0.48	0.00806	NaN	PRKD1	NAD Salvage Pathway II	0.921	0.0286	NaN	ATP	Inositol Pyrophosphates Biosynthesis	1.14	0.0667	NaN	ATP											Insulin Receptor Signaling	3.27	0.0345	-0.447	ATP,GSK3B,KRAS,PPP1R14C,SOCS3	Molybdenum Cofactor Biosynthesis	1.45	0.0714	NaN	ATP
Paxillin Signaling	10.8	0.13	NaN	ACTG2,ITGA5,ITGAM,ITGB2,ITGB7,KRAS,MAP2K4,MAPK14,MAPK8,PAK1,PIK3C2B,PIK3CG,PTK2B,RRAS						Ovarian Cancer Signaling	1.38	0.0142	NaN	GSK3B,VEGFB	NER Pathway	0.533	0.00935	NaN	ATP	NAD Salvage Pathway III	1.33	0.0769	NaN	ATP	Insulin Receptor Signaling	5.09	0.0483	-1.134	ATP,GSK3B,JAK2,KRAS,PIK3CG,RRAS,SOCS3											Integrin Signaling	2.53	0.0234	-1.342	GSK3B,KRAS,MAP2K4,PAK1,RND2	Mouse Embryonic Stem Cell Pluripotency	5.16	0.0485	0.447	GSK3B,KRAS,MAP3K7,MYC,TP53
PCP pathway	0.848	0.0333	NaN	MAP2K4,MAPK8						OX40 Signaling Pathway	2.94	0.0333	NaN	B2M,NFKB2,NFKBIA	Neuregulin Signaling	1.37	0.0198	NaN	PRKD1,STAT5A	NADH Repair	1.54	0.125	NaN	ATP	Integrin Signaling	4.93	0.0374	-1.414	ACTG2,GSK3B,ITGB7,KRAS,MAP2K4,PAK1,PIK3CG,RRAS											Interferon Signaling	17.3	0.306	2.714	IFIT1,IFIT3,IFNB1,IRF1,ISG15,MX1,OAS1,STAT1,STAT2,TAP1,TYK2	MSP-RON Signaling Pathway	0.851	0.0169	NaN	CCL2
PD-1, PD-L1 cancer immunotherapy pathway	18.4	0.187	NaN	B2M,BCL2L1,GSK3B,IFNG,IFNGR1,IL12A,IL12B,JAK2,JAK3,LAT,LCK,LCP2,PIK3C2B,PIK3CG,PLCG1,PRKCQ,STAT5A,TNF,TYK2,ZAP70						Oxidative Ethanol Degradation III	1.16	0.0323	NaN	ATP	Neuroinflammation Signaling Pathway	15.7	0.054	0.243	ATP,B2M,BIRC6,CASP1,CXCL10,GSK3B,HMGB1,IFNG,IFNGR1,IL10,IL6R,IRAK2,MAPK14,S100B,SOD2,STAT1,TRAF6	Natural Killer Cell Signaling	1.98	0.0242	NaN	CD244,NCR1,PRKD1	Interferon Signaling	23.1	0.389	2.673	BAK1,IFIT1,IFIT3,IFNB1,IFNGR1,IRF1,ISG15,JAK2,MX1,OAS1,PSMB8,STAT1,STAT2,TAP1											Iron homeostasis signaling pathway	3.18	0.0329	NaN	ARNT,ATP,HIF1A,JAK3,TYK2	mTOR Signaling	1.74	0.0139	NaN	KRAS,PPP2R1B,RND2
PDGF Signaling	11.8	0.152	NaN	FOS,JAK2,JAK3,KRAS,MAP2K4,MAPK8,MYC,PIK3C2B,PIK3CG,PLCG1,RRAS,STAT1,STAT3,TYK2						Oxidative Phosphorylation	0.622	0.0084	NaN	ATP	Neuropathic Pain Signaling In Dorsal Horn Neurons	0.539	0.00952	NaN	PRKD1	NER Pathway	0.489	0.00935	NaN	ATP	Iron homeostasis signaling pathway	4.96	0.0461	NaN	ARNT,ATP,HIF1A,HIF3A,IL6R,JAK2,STAT5A											JAK/Stat Signaling	8.51	0.1	-0.707	JAK3,KRAS,NFKB1,SOCS3,SOCS6,STAT1,STAT2,TYK2	Myc Mediated Apoptosis Signaling	6.15	0.0769	NaN	CASP3,KRAS,MAPK8,MYC,TP53
PEDF Signaling	16.6	0.207	NaN	BCL2L1,CASP8,FAS,FASLG,IKBKB,IKBKE,KRAS,MAPK14,NFKB1,NFKB2,NFKBIA,NFKBIE,PIK3C2B,PIK3CG,RRAS,SOD2,TP53						P2Y Purigenic Receptor Signaling Pathway	2.41	0.0219	NaN	ATP,MYC,NFKB2	Neuroprotective Role of THOP1 in Alzheimer's Disease	2.14	0.0246	NaN	ATP,GZMB,IFNG	Neuregulin Signaling	1.28	0.0198	NaN	PRKD1,STAT5A	JAK/Stat Signaling	11.1	0.125	-0.632	JAK2,KRAS,NFKB1,PIK3CG,RRAS,SOCS3,SOCS6,STAT1,STAT2,STAT5A											Leptin Signaling in Obesity	1.31	0.0256	NaN	ATP,SOCS3	N-acetylglucosamine Degradation II	1.52	0.0833	NaN	ATP
PFKFB4 Signaling Pathway	0.824	0.0323	NaN	MAP2K4,TP53						p38 MAPK Signaling	6.53	0.0508	0	IL33,IRAK2,MAPK14,MYC,STAT1,TAB1	NF-ÎºB Activation by Viruses	1.53	0.0241	NaN	CCR5,PRKD1	Neuroinflammation Signaling Pathway	23.1	0.073	1.877	ATP,B2M,BIRC6,CASP1,CCL2,CD40,CXCL10,FASLG,GSK3B,HMGB1,IFNB1,IFNGR1,IL12A,IL6R,IRAK2,MAPK14,MYD88,NFKB2,PTGS2,S100B,STAT1,TLR9,TNF	Leptin Signaling in Obesity	3.21	0.0513	NaN	ATP,JAK2,PIK3CG,SOCS3											Leucine Degradation I	0.951	0.0385	NaN	ATP	NAD Biosynthesis from 2-amino-3-carboxymuconate Semialdehyde	1.37	0.0588	NaN	ATP
Phagosome Formation	26.6	0.216	NaN	C3AR1,C5AR1,CLEC7A,CR1,FCER1G,FCGR1A,FCGR2B,FN1,ITGA5,ITGAM,ITGB2,PIK3C2B,PIK3CG,PLCG1,PRKCQ,PRKCZ,PRKD1,RHOC,RHOH,RHOU,RND2,TLR10,TLR2,TLR4,TLR7,TLR8,TLR9						p53 Signaling	2.83	0.0306	NaN	ATM,GSK3B,MAPK14	NF-ÎºB Signaling	2.56	0.0223	-2	GSK3B,IL33,MAP3K7,TRAF6	Neuropathic Pain Signaling In Dorsal Horn Neurons	0.496	0.00952	NaN	PRKD1	Leucine Degradation I	0.917	0.0385	NaN	ATP											Leukocyte Extravasation Signaling	2.63	0.0246	-2	ICAM3,MAP2K4,MAPK14,NCF4,SPN	NAD biosynthesis II (from tryptophan)	1.1	0.0312	NaN	ATP
Phagosome Maturation	4.16	0.057	NaN	B2M,CTSB,CTSC,CTSS,CTSV,MPO,NCF1,NCF2,TAP1						p70S6K Signaling	0.573	0.00741	NaN	PPP2R1B	NGF Signaling	1.24	0.0167	NaN	MAP3K7,TRAF6	Neuroprotective Role of THOP1 in Alzheimer's Disease	1.14	0.0164	NaN	ATP,GZMB	Leukocyte Extravasation Signaling	7.15	0.0493	-2.828	ACTG2,CLDN1,CLDN7,MAP2K4,MAPK14,NCF4,PECAM1,PIK3CG,PRKD1,VCAM1											Leukotriene Biosynthesis	2.28	0.0833	NaN	ALOX5,LTA4H	NAD Biosynthesis III	1.52	0.0833	NaN	ATP
Phospholipase C Signaling	22	0.117	NaN	BLNK,CD3D,CD3E,CD3G,CD79A,CD79B,FCER1G,FCGR2B,GRAP2,ITGA5,ITK,ITPR3,KRAS,LAT,LCK,LCP2,LYN,MYL4,MYL7,NFKB1,NFKB2,PLCG1,PRKCQ,PRKCZ,PRKD1,RHOC,RHOH,RHOU,RND2,RRAS,ZAP70						Pancreatic Adenocarcinoma Signaling	2.67	0.027	NaN	NFKB2,STAT1,VEGFB	Nitric Oxide Signaling in the Cardiovascular System	1.29	0.0179	NaN	PRKD1,VEGFB	NF-ÎºB Activation by Viruses	2.46	0.0361	NaN	CCR5,NFKB2,PRKD1	Leukotriene Biosynthesis	2.2	0.0833	NaN	ALOX5,LTA4H											L-glutamine Biosynthesis II (tRNA-dependent)	1.31	0.0909	NaN	ATP	NAD Phosphorylation and Dephosphorylation	1.3	0.05	NaN	ATP
Phospholipases	0.255	0.0137	NaN	PLCG1						Parkinson's Signaling	1.44	0.0625	NaN	MAPK14	nNOS Signaling in Neurons	0.81	0.0192	NaN	PRKD1	NF-ÎºB Signaling	6.52	0.0447	0.707	CD40,GSK3B,IL33,MYD88,NFKB2,TLR9,TNF,TNFAIP3	L-glutamine Biosynthesis II (tRNA-dependent)	1.27	0.0909	NaN	ATP											Lipid Antigen Presentation by CD1	0.951	0.0385	NaN	B2M	NAD Salvage Pathway II	1.06	0.0286	NaN	ATP
PI3K Signaling in B Lymphocytes	20.9	0.168	NaN	BLNK,C3,CD19,CD40,CD79A,CD79B,FCGR2B,FOS,IKBKB,IKBKE,ITPR3,KRAS,LYN,NFKB1,NFKB2,NFKBIA,NFKBIE,PIK3AP1,PIK3CG,PLCG1,PRKCZ,PTPRC,RRAS,TLR4						Pathogenesis of Multiple Sclerosis	3.74	0.222	NaN	CCL4,CXCL10	NRF2-mediated Oxidative Stress Response	4.46	0.0317	NaN	ACTG2,GSK3B,MAP3K7,MAPK14,PRKD1,SOD2	NGF Signaling	0.45	0.00833	NaN	NFKB2	Lipid Antigen Presentation by CD1	0.917	0.0385	NaN	B2M											Lipoate Biosynthesis and Incorporation II	1.35	0.1	NaN	ATP	NAD Salvage Pathway III	1.48	0.0769	NaN	ATP
PI3K/AKT Signaling	19.7	0.14	NaN	BCL2L1,CXCR2,GSK3B,IKBKB,IKBKE,IL6R,IL7R,ITGA5,JAK2,JAK3,KRAS,MCL1,NFKB1,NFKB2,NFKBIA,NFKBIE,NOS3,PIK3CG,PPM1J,PPP2R1B,PTGS2,RRAS,TP53,TYK2,YWHAZ						Paxillin Signaling	0.658	0.00926	NaN	MAPK14	Oncostatin M Signaling	3.44	0.0698	NaN	STAT1,STAT3,STAT5A	Nitric Oxide Signaling in the Cardiovascular System	0.474	0.00893	NaN	PRKD1	Lipoate Biosynthesis and Incorporation II	1.32	0.1	NaN	ATP											Lipoate Salvage and Modification	1.65	0.2	NaN	ATP	NADH Repair	1.69	0.125	NaN	ATP
PKCÎ¸ Signaling in T Lymphocytes	23.6	0.17	NaN	CD3D,CD3E,CD3G,CD4,CD86,FCER1G,FOS,GRAP2,IKBKB,IKBKE,KRAS,LAT,LCK,LCP2,MAP2K4,MAP3K7,MAPK8,NFKB1,NFKB2,NFKBIA,NFKBIE,PIK3C2B,PIK3CG,PLCG1,PRKCQ,RRAS,ZAP70						PD-1, PD-L1 cancer immunotherapy pathway	2.72	0.028	NaN	B2M,GSK3B,IFNGR1	Opioid Signaling Pathway	1.29	0.0117	NaN	ATP,GSK3B,PRKD1	nNOS Signaling in Neurons	0.762	0.0192	NaN	PRKD1	Lipoate Salvage and Modification	1.61	0.2	NaN	ATP											LPS/IL-1 Mediated Inhibition of RXR Function	2.4	0.0218	-2	HS3ST3B1,MAP2K4,MAP3K7,TLR4,TRAF6	Natural Killer Cell Signaling	0.561	0.00806	NaN	KRAS
Polyamine Regulation in Colon Cancer	2.7	0.13	NaN	KRAS,MYC,PSME2						PDGF Signaling	1.72	0.0217	NaN	MYC,STAT1	Osteoarthritis Pathway	6.27	0.0367	0.447	ATP,CASP1,CASP10,FN1,HIF1A,HMGB1,S100A8,VEGFB	NRF2-mediated Oxidative Stress Response	2.29	0.0212	NaN	ACTG2,GSK3B,MAPK14,PRKD1	LPS/IL-1 Mediated Inhibition of RXR Function	4.72	0.0349	-2.449	CD14,HS3ST3B1,IL33,LY96,MAP2K4,MAP3K7,TLR4,TRAF6											LPS-stimulated MAPK Signaling	7.02	0.0854	-1.89	KRAS,MAP2K4,MAP3K7,MAPK14,NFKB1,PAK1,TLR4	NER Pathway	1.51	0.0187	NaN	ATP,PCNA
PPAR Signaling	17.3	0.183	NaN	FOS,IKBKB,IKBKE,IL1A,IL1RAP,IL33,KRAS,MAP3K7,NFKB1,NFKB2,NFKBIA,NFKBIE,PTGS2,RRAS,STAT5A,TAB1,TNF,TRAF2,TRAF6						PEDF Signaling	3.05	0.0366	NaN	MAPK14,NFKB2,NFKBIA	Ovarian Cancer Signaling	1.12	0.0142	NaN	GSK3B,VEGFB	Nur77 Signaling in T Lymphocytes	1.69	0.0333	NaN	CD3D,CD3G	LPS-stimulated MAPK Signaling	12.5	0.134	-2.714	CD14,KRAS,MAP2K4,MAP3K7,MAPK14,NFKB1,PAK1,PIK3CG,PRKD1,RRAS,TLR4											LXR/RXR Activation	3.52	0.0391	0.447	ARG2,C4A/C4B,CCL2,NFKB1,TLR4	Neuregulin Signaling	1.55	0.0198	NaN	KRAS,MYC
PPARÎ±/RXRÎ± Activation	9.22	0.0821	NaN	IKBKB,IKBKE,IL1RAP,JAK2,KRAS,MAP2K4,MAP3K7,MAPK14,MAPK8,NFKB1,NFKB2,NFKBIA,NFKBIE,PLCG1,RRAS,TRAF6						PFKFB4 Signaling Pathway	0.876	0.0161	NaN	ATP	OX40 Signaling Pathway	0.597	0.0111	NaN	B2M	Oncostatin M Signaling	3.28	0.0698	NaN	STAT1,STAT3,STAT5A	LXR/RXR Activation	5.45	0.0547	1.134	CCL2,CD14,IL33,LY96,NFKB1,S100A8,TLR4											Lymphotoxin Î² Receptor Signaling	3.94	0.0727	-2	CASP3,CASP9,NFKB1,TRAF6	Neuroinflammation Signaling Pathway	11.9	0.0413	1.387	ATP,B2M,CASP1,CASP3,CCL2,CD86,CXCL10,GSK3B,HMGB1,ICAM1,MAPK8,STAT1,TRAF6
Primary Immunodeficiency Signaling	19	0.32	NaN	BLNK,CD19,CD3D,CD3E,CD4,CD40,CD79A,CD8A,IL7R,JAK3,LCK,PTPRC,TAP1,TAP2,TNFRSF13B,ZAP70						Phagosome Formation	0.602	0.008	NaN	FCGR1A	Oxidative Ethanol Degradation III	1.02	0.0323	NaN	ATP	Opioid Signaling Pathway	1.84	0.0156	1	ATP,GSK3B,NFKB2,PRKD1	Lymphotoxin Î² Receptor Signaling	5.11	0.0909	-2.236	CASP9,NFKB1,PIK3CG,TRAF6,VCAM1											Lysine Degradation II	1.08	0.0526	NaN	NADPH	Neuroprotective Role of THOP1 in Alzheimer's Disease	1.4	0.0164	NaN	ATP,GZMB
Production of Nitric Oxide and Reactive Oxygen Species in Macrophages	42.9	0.222	NaN	ARG2,FOS,IFNG,IFNGR1,IKBKB,IKBKE,IRF1,IRF8,JAK2,JAK3,LYZ,MAP2K4,MAP3K7,MAPK14,MAPK8,MPO,NCF1,NCF2,NCF4,NFKB1,NFKB2,NFKBIA,NFKBIE,PIK3C2B,PIK3CG,PLCG1,PPM1J,PPP1R14C,PPP2R1B,PRKCQ,PRKCZ,PRKD1,RHOC,RHOH,RHOU,RND2,S100A8,SAA4,STAT1,TLR2,TLR4,TNF,TYK2						Phagosome Maturation	2.24	0.019	NaN	B2M,CTSB,TAP1	Oxidative Phosphorylation	0.495	0.0084	NaN	ATP	Osteoarthritis Pathway	6.98	0.0413	0.816	ATP,CASP1,FN1,HIF1A,HMGB1,NFKB2,PTGS2,S100A8,TNF	Lysine Degradation II	1.05	0.0526	NaN	NADPH											Lysine Degradation V	2.24	0.08	NaN	ATP,NADPH	Neurotrophin/TRK Signaling	1.73	0.0247	NaN	KRAS,MAPK8
Prolactin Signaling	16.4	0.202	NaN	FOS,IRF1,JAK2,KRAS,MYC,PIK3C2B,PIK3CG,PLCG1,PRKCQ,PRKCZ,PRKD1,RRAS,SOCS3,SOCS6,STAT1,STAT3,STAT5A						Phenylalanine Degradation IV (Mammalian, via Side Chain)	1.12	0.0294	NaN	ATP	P2Y Purigenic Receptor Signaling Pathway	1.14	0.0146	NaN	ATP,PRKD1	Ovarian Cancer Signaling	1.83	0.0213	NaN	GSK3B,PTGS1,PTGS2	Lysine Degradation V	2.17	0.08	NaN	ATP,NADPH											Macropinocytosis Signaling	1.33	0.0263	NaN	KRAS,PAK1	NF-ÎºB Activation by Viruses	1.71	0.0241	NaN	CCR5,KRAS
Prostanoid Biosynthesis	1.88	0.125	NaN	PTGS1,PTGS2						Phosphatidylcholine Biosynthesis I	1.42	0.0588	NaN	ATP	p38 MAPK Signaling	5.63	0.0508	-0.816	IL33,IRAK2,MAP3K7,MAPK14,STAT1,TRAF6	OX40 Signaling Pathway	3.48	0.0444	NaN	B2M,CD3D,CD3G,NFKB2	Macropinocytosis Signaling	7	0.0921	-2.236	CD14,ITGB7,KRAS,PAK1,PIK3CG,PRKD1,RRAS											Maturity Onset Diabetes of Young (MODY) Signaling	0.967	0.04	NaN	ATP	NF-ÎºB Signaling	4	0.0279	-2.236	GSK3B,KRAS,MAP3K7,MAPK8,TRAF6
Prostate Cancer Signaling	8.08	0.116	NaN	CASP9,GSK3B,KRAS,NFKB1,NFKB2,NFKBIA,NFKBIE,PIK3C2B,PIK3CG,RRAS,TP53						Phosphatidylethanolamine Biosynthesis II	1.37	0.0526	NaN	ATP	p53 Signaling	3.54	0.0408	NaN	ATM,GSK3B,HIF1A,MAPK14	Oxidative Ethanol Degradation III	0.971	0.0323	NaN	ATP	Maturity Onset Diabetes of Young (MODY) Signaling	0.932	0.04	NaN	ATP											Melanocyte Development and Pigmentation Signaling	1.15	0.0208	NaN	ATP,KRAS	NGF Signaling	4.83	0.0417	-2.236	KRAS,MAP3K7,MAPK8,TP53,TRAF6
Protein Kinase A Signaling	6.75	0.0463	NaN	CDC25B,GSK3B,ITPR3,MYL4,MYL7,NFKB1,NFKB2,NFKBIA,NFKBIE,NOS3,PLCG1,PPP1R14C,PRKCQ,PRKCZ,PRKD1,PTGS2,PTK2B,PTPRC,YWHAZ						Phospholipase C Signaling	0.34	0.00377	NaN	NFKB2	p70S6K Signaling	2.02	0.0222	NaN	PPP2R1B,PRKD1,YWHAZ	Oxidative Phosphorylation	0.452	0.0084	NaN	ATP	Mechanisms of Viral Exit from Host Cells	1.75	0.0488	NaN	ACTG2,PRKD1											Melanoma Signaling	1.63	0.0385	NaN	KRAS,TP53	Nitric Oxide Signaling in the Cardiovascular System	0.599	0.00893	NaN	ARG2
Protein Ubiquitination Pathway	4.85	0.0469	NaN	B2M,BIRC3,BIRC6,IFNG,PSMB8,PSMB9,PSMD8,PSME2,TAP1,TAP2,TRAF6,USP18,VHL						PI3K Signaling in B Lymphocytes	1.37	0.014	NaN	NFKB2,NFKBIA	PAK Signaling	0.561	0.0101	NaN	MYL7	P2Y Purigenic Receptor Signaling Pathway	1.86	0.0219	NaN	ATP,NFKB2,PRKD1	Melanocyte Development and Pigmentation Signaling	2.87	0.0417	NaN	ATP,KRAS,PIK3CG,RRAS											Melatonin Signaling	0.524	0.0128	NaN	MAP2K4	Non-Small Cell Lung Cancer Signaling	1.75	0.0253	NaN	KRAS,TP53
PTEN Signaling	9.79	0.109	NaN	BCL2L1,CASP3,CASP9,FASLG,GSK3B,IKBKB,IKBKE,ITGA5,KRAS,NFKB1,NFKB2,PIK3CG,PRKCZ,RRAS						PI3K/AKT Signaling	4.25	0.0279	2	GSK3B,IL6R,NFKB2,NFKBIA,PPP2R1B	Pancreatic Adenocarcinoma Signaling	2.25	0.027	NaN	STAT1,STAT3,VEGFB	p38 MAPK Signaling	5.33	0.0508	0.816	FASLG,IL33,IRAK2,MAPK14,STAT1,TNF	Melanoma Signaling	2.66	0.0577	NaN	KRAS,PIK3CG,RRAS											Methionine Degradation I (to Homocysteine)	0.893	0.0333	NaN	ATP	NRF2-mediated Oxidative Stress Response	2.84	0.0212	NaN	GSK3B,KRAS,MAP3K7,MAPK8
PXR/RXR Activation	0.267	0.0143	NaN	TNF						PKCÎ¸ Signaling in T Lymphocytes	1.29	0.0126	NaN	NFKB2,NFKBIA	Parkinson's Signaling	1.3	0.0625	NaN	MAPK14	p53 Signaling	3.34	0.0408	NaN	ATM,GSK3B,HIF1A,MAPK14	Melatonin Signaling	1.24	0.0256	NaN	MAP2K4,PRKD1											Methylglyoxal Degradation III	0.967	0.04	NaN	NADPH	Nur77 Signaling in T Lymphocytes	1.98	0.0333	NaN	CASP3,CD86
Pyridoxal 5'-phosphate Salvage Pathway	2.84	0.0667	NaN	CDK1,MAP2K4,MAPK8,PAK1,PRKCQ						Polyamine Regulation in Colon Cancer	1.29	0.0435	NaN	MYC	Pathogenesis of Multiple Sclerosis	3.44	0.222	NaN	CCR5,CXCL10	p70S6K Signaling	1.06	0.0148	NaN	PRKD1,YWHAZ	Methionine Degradation I (to Homocysteine)	0.86	0.0333	NaN	ATP											Methylmalonyl Pathway	1.27	0.0833	NaN	ATP	Oncostatin M Signaling	2.26	0.0465	NaN	KRAS,STAT1
Rac Signaling	10.4	0.122	NaN	ITGA5,KRAS,MAP2K4,MAPK8,NCF1,NCF2,NFKB1,NFKB2,PAK1,PIK3C2B,PIK3CG,PRKCZ,PTK2B,RRAS						PPAR Signaling	4.02	0.0385	0	IL33,NFKB2,NFKBIA,TAB1	Paxillin Signaling	2.28	0.0278	NaN	ACTG2,ITGB7,MAPK14	PAK Signaling	0.517	0.0101	NaN	TNF	Methylglyoxal Degradation III	0.932	0.04	NaN	NADPH											Mevalonate Pathway I	2.15	0.0714	NaN	ATP,NADPH	Opioid Signaling Pathway	2.36	0.0156	0	ATP,GSK3B,KRAS,MYC
RANK Signaling in Osteoclasts	17.3	0.202	NaN	BIRC3,FOS,IKBKB,IKBKE,MAP2K4,MAP3K7,MAPK14,MAPK8,NFKB1,NFKB2,NFKBIA,NFKBIE,PIK3C2B,PIK3CG,PTK2B,TAB2,TRAF2,TRAF6						PPARÎ±/RXRÎ± Activation	2.98	0.0205	NaN	ATP,MAPK14,NFKB2,NFKBIA	PD-1, PD-L1 cancer immunotherapy pathway	4.59	0.0467	-0.447	B2M,GSK3B,IFNG,IFNGR1,STAT5A	Pancreatic Adenocarcinoma Signaling	3.14	0.036	1	NFKB2,PTGS2,STAT1,STAT3	Methylmalonyl Pathway	1.24	0.0833	NaN	ATP											MIF Regulation of Innate Immunity	5.73	0.111	-1.342	MAP2K4,MIF,NFKB1,TLR4,TP53	Osteoarthritis Pathway	3.6	0.0229	NaN	ATP,CASP1,CASP3,HMGB1,IL1RAP
RAR Activation	7.26	0.07	NaN	FOS,JAK2,MAP2K4,MAPK14,MAPK8,NFKB1,NFKB2,PARP1,PIK3CG,PRKCQ,PRKCZ,PRKD1,STAT5A,VEGFA						Primary Immunodeficiency Signaling	2.23	0.04	NaN	TAP1,TAP2	PDGF Signaling	1.45	0.0217	NaN	STAT1,STAT3	Parkinson's Signaling	1.25	0.0625	NaN	MAPK14	Mevalonate Pathway I	2.07	0.0714	NaN	ATP,NADPH											MIF-mediated Glucocorticoid Regulation	3.23	0.0833	NaN	MIF,NFKB1,TLR4	Ovarian Cancer Signaling	2.24	0.0213	NaN	GSK3B,KRAS,TP53
Reelin Signaling in Neurons	4.83	0.0692	NaN	GSK3B,ITGA5,ITGB2,LCK,LYN,MAP2K4,MAPK8,PIK3C2B,PIK3CG						Production of Nitric Oxide and Reactive Oxygen Species in Macrophages	6.53	0.0361	1.134	IFNGR1,IRF1,MAPK14,NFKB2,NFKBIA,PPP2R1B,STAT1	PEDF Signaling	1.54	0.0244	NaN	MAPK14,SOD2	Pathogenesis of Multiple Sclerosis	5.41	0.333	NaN	CCL4,CCR5,CXCL10	MIF Regulation of Innate Immunity	5.54	0.111	-2.236	CD14,LY96,MAP2K4,NFKB1,TLR4											Mineralocorticoid Biosynthesis	1.02	0.0455	NaN	NADPH	OX40 Signaling Pathway	1.64	0.0222	NaN	B2M,MAPK8
Regulation of Actin-based Motility by Rho	5.92	0.0938	NaN	ACTG2,ITGA5,MYL4,MYL7,PAK1,RHOC,RHOH,RHOU,RND2						Prolactin Signaling	3.02	0.0357	NaN	IRF1,MYC,STAT1	PFKFB4 Signaling Pathway	0.74	0.0161	NaN	ATP	Paxillin Signaling	2.14	0.0278	NaN	ACTG2,ITGB7,MAPK14	MIF-mediated Glucocorticoid Regulation	4.53	0.111	-2	CD14,LY96,NFKB1,TLR4											Mismatch Repair in Eukaryotes	2.53	0.111	NaN	ATP,PCNA	Oxidative Ethanol Degradation III	1.11	0.0323	NaN	ATP
Regulation of Cellular Mechanics by Calpain Protease	2.21	0.0606	NaN	CDK1,ITGA5,KRAS,RRAS						Proline Biosynthesis I	1.5	0.0714	NaN	ATP	Phagosome Formation	4.27	0.04	NaN	C3AR1,FCGR1A,FN1,PRKD1,RHOH	PD-1, PD-L1 cancer immunotherapy pathway	5.58	0.0561	-0.447	B2M,GSK3B,IFNGR1,IL12A,STAT5A,TNF	Mineralocorticoid Biosynthesis	0.987	0.0455	NaN	NADPH											Mitochondrial Dysfunction	3.65	0.0319	NaN	ATP,CASP3,CASP8,CASP9,MAP2K4,NADPH	Oxidative Phosphorylation	0.577	0.0084	NaN	ATP
Regulation of eIF4 and p70S6K Signaling	4.1	0.0559	NaN	ITGA5,KRAS,MAPK14,PIK3C2B,PIK3CG,PPM1J,PPP2R1B,PRKCZ,RRAS						Prostate Cancer Signaling	2.87	0.0316	NaN	GSK3B,NFKB2,NFKBIA	Phagosome Maturation	1.83	0.019	NaN	B2M,CTSB,TAP1	PDGF Signaling	1.35	0.0217	NaN	STAT1,STAT3	Mismatch Repair in Eukaryotes	2.45	0.111	NaN	ATP,PCNA											Mitotic Roles of Polo-Like Kinase	10.8	0.136	-1.134	CCNB1,CDC25B,CDK1,KIF23,PKMYT1,PLK4,PPP2R1B,PTTG1,WEE1	P2Y Purigenic Receptor Signaling Pathway	2.27	0.0219	NaN	ATP,KRAS,MYC
Regulation of IL-2 Expression in Activated and Anergic T Lymphocytes	15.7	0.187	NaN	CD3D,CD3E,CD3G,FOS,IKBKB,IKBKE,KRAS,LAT,MAP2K4,MAPK8,NFKB1,NFKB2,NFKBIA,NFKBIE,PLCG1,RRAS,ZAP70						Protein Kinase A Signaling	1.84	0.00976	NaN	ATP,GSK3B,NFKB2,NFKBIA	Phenylalanine Degradation IV (Mammalian, via Side Chain)	0.983	0.0294	NaN	ATP	PEDF Signaling	2.47	0.0366	NaN	FASLG,MAPK14,NFKB2	Mitochondrial Dysfunction	2.61	0.0266	NaN	ATP,CASP9,MAP2K4,NADPH,SOD2											Molecular Mechanisms of Cancer	16	0.0526	NaN	ATP,CASP3,CASP8,CASP9,CDC25B,CDK1,GSK3B,HIF1A,JAK3,KRAS,MAP2K4,MAP3K7,MAPK14,MYC,NFKB1,PAK1,RND2,TAB1,TAB2,TP53,TYK2	p38 MAPK Signaling	6.22	0.0508	-0.447	IL1RAP,MAP3K7,MYC,STAT1,TP53,TRAF6
Regulation of the Epithelial-Mesenchymal Transition Pathway	9.32	0.0833	NaN	ADAM17,CLDN3,ETS1,GSK3B,HIF1A,JAK2,JAK3,KRAS,MAP2K4,NFKB1,NFKB2,PIK3C2B,PIK3CG,RRAS,STAT3,TYK2						Protein Ubiquitination Pathway	7.89	0.0325	NaN	ATP,B2M,BIRC6,PSMB8,PSMB9,TAP1,TAP2,USP18,VHL	Phosphatidylcholine Biosynthesis I	1.27	0.0588	NaN	ATP	PFKFB4 Signaling Pathway	0.693	0.0161	NaN	ATP	Mitotic Roles of Polo-Like Kinase	0.553	0.0152	NaN	PPP2R1B											Molybdenum Cofactor Biosynthesis	1.21	0.0714	NaN	ATP	p53 Signaling	3.92	0.0408	NaN	GSK3B,MAPK8,PCNA,TP53
Relaxin Signaling	4.91	0.0625	NaN	FOS,NFKB1,NFKB2,NFKBIA,NFKBIE,NOS3,PIK3C2B,PIK3CG,PRKCZ,VEGFA						PRPP Biosynthesis I	1.74	0.125	NaN	ATP	Phosphatidylethanolamine Biosynthesis II	1.22	0.0526	NaN	ATP	Phagosome Formation	4.02	0.04	NaN	CLEC7A,FCGR1A,FN1,PRKD1,TLR9	Molecular Mechanisms of Cancer	14.1	0.0501	NaN	ATM,ATP,BAK1,BID,CASP10,CASP9,GSK3B,HIF1A,JAK2,KRAS,MAP2K4,MAP3K7,MAPK14,NFKB1,PAK1,PIK3CG,PRKD1,RRAS,TAB1,TAB2											Morphine Biosynthesis	1.45	0.125	NaN	NADPH	p70S6K Signaling	1.32	0.0148	NaN	KRAS,PPP2R1B
Remodeling of Epithelial Adherens Junctions	0.275	0.0147	NaN	ACTG2						PTEN Signaling	1.46	0.0156	NaN	GSK3B,NFKB2	Phospholipase C Signaling	1.26	0.0113	NaN	MYL7,PRKD1,RHOH	Phagosome Maturation	2.57	0.0253	NaN	B2M,CTSB,CTSS,TAP1	Molybdenum Cofactor Biosynthesis	1.17	0.0714	NaN	ATP											Mouse Embryonic Stem Cell Pluripotency	8.98	0.0874	-1	GSK3B,JAK3,KRAS,MAP3K7,MAPK14,MYC,TAB1,TP53,TYK2	PAK Signaling	2.67	0.0303	NaN	CASP3,KRAS,MAPK8
Renal Cell Carcinoma Signaling	8.77	0.134	NaN	ARNT,ETS1,FOS,HIF1A,KRAS,PAK1,PIK3C2B,PIK3CG,RRAS,VEGFA,VHL						Purine Nucleotides De Novo Biosynthesis II	1.05	0.0244	NaN	ATP	PI3K/AKT Signaling	2.56	0.0223	NaN	GSK3B,IL6R,PPP2R1B,YWHAZ	Phenylalanine Degradation IV (Mammalian, via Side Chain)	0.932	0.0294	NaN	ATP	Morphine Biosynthesis	1.41	0.125	NaN	NADPH											MSP-RON Signaling Pathway	1.53	0.0339	NaN	CCL2,TLR4	Pancreatic Adenocarcinoma Signaling	3.71	0.036	-1	KRAS,MAPK8,STAT1,TP53
Renin-Angiotensin Signaling	19.5	0.173	NaN	CCL2,FOS,ITPR3,JAK2,KRAS,MAP2K4,MAPK14,MAPK8,NFKB1,NFKB2,PAK1,PIK3C2B,PIK3CG,PLCG1,PRKCQ,PRKCZ,PRKD1,PTK2B,RRAS,STAT1,STAT3,TNF						Pyridoxal 5'-phosphate Salvage Pathway	0.801	0.0133	NaN	ATP	PKCÎ¸ Signaling in T Lymphocytes	0.395	0.00629	NaN	MAP3K7	Phosphatidylcholine Biosynthesis I	1.22	0.0588	NaN	ATP	Mouse Embryonic Stem Cell Pluripotency	7.34	0.0777	-1.414	GSK3B,JAK2,KRAS,MAP3K7,MAPK14,PIK3CG,RRAS,TAB1											mTOR Signaling	2.51	0.0231	-1	HIF1A,KRAS,PPP2R1B,RND2,VEGFB	Parkinson's Signaling	3.12	0.125	NaN	CASP3,MAPK8
Retinoic acid Mediated Apoptosis Signaling	12.8	0.206	NaN	BID,CASP3,CASP8,CASP9,IFNA1/IFNA13,IFNB1,IFNE,IFNG,IFNK,IFNW1,IRF1,PARP1,TNFSF10						Pyrimidine Deoxyribonucleotides De Novo Biosynthesis I	1.06	0.025	NaN	ATP	Polyamine Regulation in Colon Cancer	1.14	0.0435	NaN	PSME2	Phosphatidylethanolamine Biosynthesis II	1.17	0.0526	NaN	ATP	MSP-RON Signaling Pathway	6.33	0.102	NaN	ACTG2,CCL2,IL12A,JAK2,PIK3CG,TLR4											Myc Mediated Apoptosis Signaling	9.24	0.123	NaN	CASP3,CASP8,CASP9,KRAS,MAP2K4,MYC,TP53,YWHAZ	Pathogenesis of Multiple Sclerosis	5.87	0.333	NaN	CCL4,CCR5,CXCL10
RhoA Signaling	1.3	0.032	NaN	ACTG2,MYL4,MYL7,PTK2B						Pyrimidine Ribonucleotides De Novo Biosynthesis	0.857	0.0154	NaN	ATP	PPAR Signaling	3.44	0.0385	1	IL33,MAP3K7,STAT5A,TRAF6	Phospholipase C Signaling	1.79	0.0151	NaN	CD3D,CD3G,NFKB2,PRKD1	mTOR Signaling	4.9	0.037	-1.633	HIF1A,KRAS,PGF,PIK3CG,PPP2R1B,PRKD1,RRAS,VEGFB											N-acetylglucosamine Degradation II	1.27	0.0833	NaN	ATP	Paxillin Signaling	1.5	0.0185	NaN	KRAS,MAPK8
RhoGDI Signaling	4.35	0.0538	NaN	ACTG2,CDH16,ITGA5,MYL4,MYL7,PAK1,RHOC,RHOH,RHOU,RND2						Pyrimidine Ribonucleotides Interconversion	0.947	0.0192	NaN	ATP	PPARÎ±/RXRÎ± Activation	2.43	0.0205	0	ATP,MAP3K7,MAPK14,TRAF6	PI3K Signaling in B Lymphocytes	1.02	0.014	NaN	CD40,NFKB2	Myc Mediated Apoptosis Signaling	7.47	0.108	NaN	BID,CASP9,KRAS,MAP2K4,PIK3CG,RRAS,YWHAZ											NAD Biosynthesis from 2-amino-3-carboxymuconate Semialdehyde	1.13	0.0588	NaN	ATP	PCP pathway	0.842	0.0167	NaN	MAPK8
Role of BRCA1 in DNA Damage Response	1.92	0.05	NaN	ATM,IFNG,STAT1,TP53						Rac Signaling	0.635	0.0087	NaN	NFKB2	Primary Immunodeficiency Signaling	1.94	0.04	NaN	TAP1,TAP2	PI3K/AKT Signaling	3.3	0.0279	0	GSK3B,IL6R,NFKB2,PTGS2,YWHAZ	N-acetylglucosamine Degradation II	1.24	0.0833	NaN	ATP											NAD biosynthesis II (from tryptophan)	2.03	0.0625	NaN	ATP,NADPH	PD-1, PD-L1 cancer immunotherapy pathway	1.51	0.0187	NaN	B2M,GSK3B
Role of CHK Proteins in Cell Cycle Checkpoint Control	4.41	0.105	NaN	ATM,CDK1,PCNA,PPM1J,PPP2R1B,TP53						RANK Signaling in Osteoclasts	2.95	0.0337	NaN	MAPK14,NFKB2,NFKBIA	Production of Nitric Oxide and Reactive Oxygen Species in Macrophages	10.5	0.0567	0.905	IFNG,IFNGR1,IRF1,IRF8,MAP3K7,MAPK14,PPP2R1B,PRKD1,RHOH,S100A8,STAT1	PKCÎ¸ Signaling in T Lymphocytes	1.69	0.0189	NaN	CD3D,CD3G,NFKB2	NAD Biosynthesis from 2-amino-3-carboxymuconate Semialdehyde	1.09	0.0588	NaN	ATP											NAD Biosynthesis III	1.27	0.0833	NaN	ATP	PDGF Signaling	4.02	0.0435	-1	KRAS,MAPK8,MYC,STAT1
Role of Cytokines in Mediating Communication between Immune Cells	9.45	0.185	NaN	CXCL8,IFNA1/IFNA13,IFNB1,IFNG,IL10,IL12A,IL12B,IL1A,IL33,TNF						RAR Activation	1.11	0.01	NaN	MAPK14,NFKB2	Prolactin Signaling	6.5	0.0714	0.816	IRF1,PRKD1,SOCS3,STAT1,STAT3,STAT5A	Polyamine Regulation in Colon Cancer	1.09	0.0435	NaN	PSME2	NAD biosynthesis II (from tryptophan)	1.96	0.0625	NaN	ATP,NADPH											NAD Phosphorylation and Dephosphorylation	2.43	0.1	NaN	ATP,NADPH	PEDF Signaling	1.72	0.0244	NaN	KRAS,TP53
Role of Hypercytokinemia/hyperchemokinemia in the Pathogenesis of Influenza	15.1	0.302	NaN	CCL2,CCL4,CCR5,CXCL10,CXCL8,IFNA1/IFNA13,IFNB1,IFNG,IL12A,IL12B,IL1A,IL33,TNF						Reelin Signaling in Neurons	0.588	0.00769	NaN	GSK3B	Proline Biosynthesis I	1.35	0.0714	NaN	ATP	PPAR Signaling	4.4	0.0481	-0.447	IL33,NFKB2,PTGS2,STAT5A,TNF	NAD Biosynthesis III	1.24	0.0833	NaN	ATP											NAD Salvage Pathway II	0.833	0.0286	NaN	ATP	PFKFB4 Signaling Pathway	1.95	0.0323	NaN	ATP,TP53
Role of IL-17A in Arthritis	12	0.214	NaN	CCL2,CXCL8,MAP2K4,MAPK14,MAPK8,NFKB1,NFKB2,NFKBIA,NFKBIE,PIK3C2B,PIK3CG,PTGS2						Regulation of eIF4 and p70S6K Signaling	1.28	0.0124	NaN	MAPK14,PPP2R1B	Prostate Cancer Signaling	0.577	0.0105	NaN	GSK3B	PPARÎ±/RXRÎ± Activation	1.46	0.0154	NaN	ATP,MAPK14,NFKB2	NAD Phosphorylation and Dephosphorylation	2.36	0.1	NaN	ATP,NADPH											NAD Salvage Pathway III	1.24	0.0769	NaN	ATP	Phagosome Formation	1.38	0.016	NaN	FCGR1A,RND2
Role of IL-17A in Psoriasis	2.06	0.154	NaN	CXCL8,S100A8						Regulation of IL-2 Expression in Activated and Anergic T Lymphocytes	1.73	0.022	NaN	NFKB2,NFKBIA	Protein Kinase A Signaling	1.97	0.0122	0.447	ATP,GSK3B,MYL7,PRKD1,YWHAZ	Primary Immunodeficiency Signaling	4.48	0.08	NaN	CD3D,CD40,TAP1,TAP2	NAD Salvage Pathway II	0.796	0.0286	NaN	ATP											NADH Repair	1.45	0.125	NaN	ATP	Phagosome Maturation	2.1	0.019	NaN	B2M,CTSV,TAP1
Role of IL-17F in Allergic Inflammatory Airway Diseases	6.44	0.167	NaN	CCL2,CCL4,CXCL10,CXCL8,NFKB1,NFKB2,TRAF6						Regulation of the Epithelial-Mesenchymal Transition Pathway	2.01	0.0156	NaN	ETS1,GSK3B,NFKB2	Protein Ubiquitination Pathway	11.3	0.0469	NaN	ATP,B2M,BIRC6,IFNG,PSMB8,PSMB9,PSMD8,PSME2,TAP1,TAP2,TRAF6,USP18,VHL	Production of Nitric Oxide and Reactive Oxygen Species in Macrophages	7.42	0.0464	1	IFNGR1,IRF1,IRF8,MAPK14,NFKB2,PRKD1,S100A8,STAT1,TNF	NAD Salvage Pathway III	1.2	0.0769	NaN	ATP											Natural Killer Cell Signaling	2.6	0.0323	NaN	KRAS,LAT,PAK1,TYROBP	Phenylalanine Degradation IV (Mammalian, via Side Chain)	1.08	0.0294	NaN	ATP
Role of JAK family kinases in IL-6-type Cytokine Signaling	15	0.44	NaN	IL6R,JAK2,MAP2K4,MAPK14,MAPK8,OSM,SOCS3,STAT1,STAT3,STAT5A,TYK2						Relaxin Signaling	2.23	0.0188	NaN	ATP,NFKB2,NFKBIA	PRPP Biosynthesis I	1.59	0.125	NaN	ATP	Prolactin Signaling	6.2	0.0714	0.816	IRF1,PRKD1,SOCS3,STAT1,STAT3,STAT5A	NADH Repair	1.41	0.125	NaN	ATP											NER Pathway	1.07	0.0187	NaN	ATP,PCNA	Phosphatidylcholine Biosynthesis I	1.37	0.0588	NaN	ATP
Role of JAK1 and JAK3 in Î³c Cytokine Signaling	12.2	0.188	NaN	BLNK,IL7R,JAK2,JAK3,KRAS,PIK3C2B,PIK3CG,PTK2B,RRAS,SOCS3,STAT1,STAT3,STAT5A						Renal Cell Carcinoma Signaling	1.82	0.0244	NaN	ETS1,VHL	PTEN Signaling	0.469	0.00781	NaN	GSK3B	Proline Biosynthesis I	1.3	0.0714	NaN	ATP	Natural Killer Cell Signaling	4.44	0.0484	NaN	KRAS,PAK1,PIK3CG,PRKD1,RRAS,TYROBP											Neuregulin Signaling	1.11	0.0198	NaN	KRAS,MYC	Phosphatidylethanolamine Biosynthesis II	1.32	0.0526	NaN	ATP
Role of JAK1, JAK2 and TYK2 in Interferon Signaling	15.3	0.458	NaN	IFNA1/IFNA13,IFNB1,IFNG,IFNGR1,JAK2,NFKB1,NFKB2,STAT1,STAT2,STAT3,TYK2						Renin-Angiotensin Signaling	4.97	0.0394	1	ATP,CCL2,MAPK14,NFKB2,STAT1	Purine Nucleotides De Novo Biosynthesis II	0.907	0.0244	NaN	ATP	Prostanoid Biosynthesis	2.82	0.125	NaN	PTGS1,PTGS2	NER Pathway	1.01	0.0187	NaN	ATP,PCNA											Neuroinflammation Signaling Pathway	22	0.0762	-1.043	ATP,B2M,CASP1,CASP3,CASP8,CCL2,CD86,CXCL10,GSK3B,HMGB1,IFNB1,JAK3,MAP2K4,MAPK14,NFKB1,NLRP3,RIPK1,S100B,STAT1,TLR10,TLR4,TRAF6,TYK2,TYROBP	Phospholipase C Signaling	0.827	0.00755	NaN	KRAS,RND2
Role of JAK2 in Hormone-like Cytokine Signaling	7.11	0.206	NaN	JAK2,SOCS3,SOCS6,STAT1,STAT3,STAT5A,TYK2						Retinoic acid Mediated Apoptosis Signaling	0.87	0.0159	NaN	IRF1	Pyridoxal 5'-phosphate Salvage Pathway	0.666	0.0133	NaN	ATP	Prostate Cancer Signaling	1.33	0.0211	NaN	GSK3B,NFKB2	Neuregulin Signaling	2.79	0.0396	-1	KRAS,PRKD1,RRAS,STAT5A											Neuropathic Pain Signaling In Dorsal Horn Neurons	0.419	0.00952	NaN	ITPR3	PI3K Signaling in B Lymphocytes	0.51	0.00699	NaN	KRAS
Role of Lipids/Lipid Rafts in the Pathogenesis of Influenza	6.71	0.25	NaN	IFNA1/IFNA13,IFNB1,IFNE,IFNG,IFNK,IFNW1						Role of BRCA1 in DNA Damage Response	1.84	0.025	NaN	ATM,STAT1	Pyrimidine Deoxyribonucleotides De Novo Biosynthesis I	0.914	0.025	NaN	ATP	Protein Kinase A Signaling	2.41	0.0146	-0.447	ATP,GSK3B,NFKB2,PRKD1,PTGS2,YWHAZ	Neuroinflammation Signaling Pathway	23.8	0.0825	-1	ATP,B2M,BIRC6,CASP1,CCL2,CXCL10,GSK3B,HMGB1,IFNB1,IFNGR1,IL10,IL12A,IL6R,IRAK2,JAK2,MAP2K4,MAPK14,NFKB1,PIK3CG,S100B,SOD2,STAT1,TLR4,TRAF6,TYROBP,VCAM1											Neuroprotective Role of THOP1 in Alzheimer's Disease	0.975	0.0164	NaN	ATP,ST14	PI3K/AKT Signaling	2.93	0.0223	0	GSK3B,KRAS,PPP2R1B,TP53
Role of Macrophages, Fibroblasts and Endothelial Cells in Rheumatoid Arthritis	44.7	0.164	NaN	C5,C5AR1,CCL2,CXCL8,FCGR1A,FN1,FOS,GSK3B,ICAM1,IKBKB,IKBKE,IL10,IL1A,IL1RAP,IL33,IL6R,IRAK2,JAK2,KRAS,MAP2K4,MAP3K7,MAPK14,MIF,MYC,MYD88,NFKB1,NFKBIA,NFKBIE,OSM,PGF,PIK3C2B,PIK3CG,PLCG1,PRKCQ,PRKCZ,PRKD1,RIPK1,RRAS,SOCS3,STAT3,TLR10,TLR2,TLR4,TLR7,TLR8,TLR9,TNF,TRAF2,TRAF6,VCAM1,VEGFA,VEGFB						Role of CHK Proteins in Cell Cycle Checkpoint Control	2.12	0.0351	NaN	ATM,PPP2R1B	Pyrimidine Ribonucleotides De Novo Biosynthesis	0.721	0.0154	NaN	ATP	Protein Ubiquitination Pathway	8.26	0.0397	NaN	ATP,B2M,BIRC6,PSMB8,PSMB9,PSMD8,PSME2,TAP1,TAP2,USP18,VHL	Neuropathic Pain Signaling In Dorsal Horn Neurons	1.02	0.019	NaN	PIK3CG,PRKD1											Neurotrophin/TRK Signaling	1.28	0.0247	NaN	KRAS,MAP2K4	PKCÎ¸ Signaling in T Lymphocytes	3.12	0.0252	-1	CD86,KRAS,MAP3K7,MAPK8
Role of MAPK Signaling in the Pathogenesis of Influenza	9.9	0.145	NaN	CASP3,CCL2,CXCL10,IFNB1,IFNG,KRAS,MAP2K4,MAPK14,MAPK8,PTGS2,RRAS,TNF						Role of Cytokines in Mediating Communication between Immune Cells	2.16	0.037	NaN	CXCL8,IL33	Pyrimidine Ribonucleotides Interconversion	0.81	0.0192	NaN	ATP	PRPP Biosynthesis I	1.54	0.125	NaN	ATP	Neuroprotective Role of THOP1 in Alzheimer's Disease	0.91	0.0164	NaN	ATP,GZMB											NF-ÎºB Activation by Viruses	3.25	0.0482	NaN	CCR5,KRAS,NFKB1,RIPK1	Polyamine Regulation in Colon Cancer	4.55	0.13	NaN	KRAS,MYC,PSME2
Role of NANOG in Mammalian Embryonic Stem Cell Pluripotency	6.07	0.084	NaN	GSK3B,JAK2,JAK3,KRAS,PIK3C2B,PIK3CG,RRAS,STAT3,TP53,TYK2						Role of Hypercytokinemia/hyperchemokinemia in the Pathogenesis of Influenza	7.32	0.116	NaN	CCL2,CCL4,CXCL10,CXCL8,IL33	RANK Signaling in Osteoclasts	2.52	0.0337	NaN	MAP3K7,MAPK14,TRAF6	PTEN Signaling	1.94	0.0234	NaN	FASLG,GSK3B,NFKB2	Neurotrophin/TRK Signaling	3.15	0.0494	-2	KRAS,MAP2K4,PIK3CG,RRAS											NF-ÎºB Signaling	9.22	0.0615	-3.317	CASP8,GSK3B,KRAS,MAP3K7,NFKB1,RIPK1,TAB1,TAB2,TLR10,TLR4,TRAF6	PPAR Signaling	3.82	0.0385	1	IL1RAP,KRAS,MAP3K7,TRAF6
Role of NFAT in Cardiac Hypertrophy	6.73	0.0633	NaN	GSK3B,ITPR3,KRAS,MAP2K4,MAP3K7,MAPK14,MAPK8,PIK3C2B,PIK3CG,PLCG1,PRKCQ,PRKCZ,PRKD1,RRAS						Role of IL-17A in Arthritis	6.74	0.0893	NaN	CCL2,CXCL8,MAPK14,NFKB2,NFKBIA	RAR Activation	1.57	0.015	NaN	MAPK14,PRKD1,STAT5A	Purine Nucleotides De Novo Biosynthesis II	0.857	0.0244	NaN	ATP	NF-ÎºB Activation by Viruses	6.73	0.0843	-2.449	CCR5,CD4,KRAS,NFKB1,PIK3CG,PRKD1,RRAS											NGF Signaling	4.74	0.05	-2.449	KRAS,MAP2K4,MAP3K7,NFKB1,TP53,TRAF6	PPARÎ±/RXRÎ± Activation	4.95	0.0308	0.816	ATP,IL1RAP,KRAS,MAP3K7,MAPK8,TRAF6
Role of NFAT in Regulation of the Immune Response	28	0.171	NaN	BLNK,CD3D,CD3E,CD3G,CD4,CD79A,CD79B,CD86,FCER1G,FCGR1A,FCGR2B,FOS,GSK3B,IKBKB,IKBKE,ITK,ITPR3,KRAS,LAT,LCK,LCP2,LYN,NFKB1,NFKB2,NFKBIA,NFKBIE,PIK3C2B,PIK3CG,PLCG1,PRKCQ,RRAS,ZAP70						Role of IL-17A in Psoriasis	1.53	0.0769	NaN	CXCL8	Reelin Signaling in Neurons	0.463	0.00769	NaN	GSK3B	PXR/RXR Activation	0.646	0.0143	NaN	TNF	NF-ÎºB Signaling	8.82	0.0615	-3.317	GSK3B,IL33,KRAS,MAP3K7,NFKB1,PIK3CG,RRAS,TAB1,TAB2,TLR4,TRAF6											Nicotine Degradation II	0.538	0.0133	NaN	NADPH	Primary Immunodeficiency Signaling	2.13	0.04	NaN	TAP1,TAP2
Role of Oct4 in Mammalian Embryonic Stem Cell Pluripotency	1.04	0.0435	NaN	PARP1,TP53						Role of IL-17F in Allergic Inflammatory Airway Diseases	7.38	0.119	2	CCL2,CCL4,CXCL10,CXCL8,NFKB2	Regulation of Actin-based Motility by Rho	2.43	0.0312	NaN	ACTG2,MYL7,RHOH	Pyridoxal 5'-phosphate Salvage Pathway	0.62	0.0133	NaN	ATP	NGF Signaling	5.64	0.0583	-2.646	KRAS,MAP2K4,MAP3K7,NFKB1,PIK3CG,RRAS,TRAF6											Nitric Oxide Signaling in the Cardiovascular System	1.84	0.0268	NaN	ARG2,ITPR3,VEGFB	Production of Nitric Oxide and Reactive Oxygen Species in Macrophages	6.17	0.0361	0.378	ARG2,IRF1,MAP3K7,MAPK8,PPP2R1B,RND2,STAT1
Role of Osteoblasts, Osteoclasts and Chondrocytes in Rheumatoid Arthritis	19.4	0.119	NaN	ADAM17,BIRC3,CASP9,FOS,GSK3B,IFNG,IKBKB,IKBKE,IL10,IL1A,IL1RAP,IL33,ITGA5,MAP2K4,MAP3K7,MAPK14,MAPK8,NFKB1,NFKBIA,NFKBIE,PIK3C2B,PIK3CG,PTK2B,TAB2,TNF,TRAF2,TRAF6						Role of JAK family kinases in IL-6-type Cytokine Signaling	4.6	0.12	NaN	IL6R,MAPK14,STAT1	Regulation of eIF4 and p70S6K Signaling	1.02	0.0124	NaN	MAPK14,PPP2R1B	Pyrimidine Deoxyribonucleotides De Novo Biosynthesis I	0.866	0.025	NaN	ATP	Nicotine Degradation II	0.507	0.0133	NaN	NADPH											Non-Small Cell Lung Cancer Signaling	3.33	0.0506	0	CASP9,ITPR3,KRAS,TP53	Prolactin Signaling	5.59	0.0595	-0.447	IRF1,KRAS,MYC,SOCS3,STAT1
Role of p14/p19ARF in Tumor Suppression	2.4	0.103	NaN	PIK3C2B,PIK3CG,TP53						Role of JAK1 and JAK3 in Î³c Cytokine Signaling	0.833	0.0145	NaN	STAT1	Regulation of the Epithelial-Mesenchymal Transition Pathway	2.45	0.0208	NaN	ETS1,GSK3B,HIF1A,STAT3	Pyrimidine Ribonucleotides De Novo Biosynthesis	0.676	0.0154	NaN	ATP	Nitric Oxide Signaling in the Cardiovascular System	2.63	0.0357	-2	PGF,PIK3CG,PRKD1,VEGFB											NRF2-mediated Oxidative Stress Response	2.76	0.0265	-2	GSK3B,KRAS,MAP2K4,MAP3K7,MAPK14	Proline Biosynthesis I	1.45	0.0714	NaN	ATP
Role of Pattern Recognition Receptors in Recognition of Bacteria and Viruses	46	0.273	NaN	C1QA,C3,C3AR1,C5,C5AR1,CASP1,CLEC7A,CXCL8,FASLG,IFIH1,IFNA1/IFNA13,IFNB1,IFNG,IFNK,IFNW1,IL10,IL12A,IL12B,IL1A,IL33,MAP2K4,MAPK8,MYD88,NFKB1,NFKB2,NLRP3,NOD1,OAS1,OSM,PIK3C2B,PIK3CG,PRKCQ,PRKCZ,PRKD1,TLR2,TLR4,TLR7,TLR8,TLR9,TNF,TNFSF10,TRAF6						Role of JAK1, JAK2 and TYK2 in Interferon Signaling	4.65	0.125	NaN	IFNGR1,NFKB2,STAT1	Relaxin Signaling	0.393	0.00625	NaN	ATP	Pyrimidine Ribonucleotides Interconversion	0.762	0.0192	NaN	ATP	nNOS Signaling in Neurons	0.642	0.0192	NaN	PRKD1											Nur77 Signaling in T Lymphocytes	2.59	0.05	NaN	CASP3,CASP9,CD86	Prostate Cancer Signaling	2.72	0.0316	NaN	GSK3B,KRAS,TP53
Role of PI3K/AKT Signaling in the Pathogenesis of Influenza	15.3	0.227	NaN	CASP9,CCR5,GSK3B,IFNA1/IFNA13,IFNB1,IFNE,IFNG,IFNK,IFNW1,NFKB1,NFKB2,NFKBIA,NFKBIE,PIK3C2B,PIK3CG						Role of JAK2 in Hormone-like Cytokine Signaling	1.12	0.0294	NaN	STAT1	Remodeling of Epithelial Adherens Junctions	0.703	0.0147	NaN	ACTG2	Rac Signaling	0.465	0.0087	NaN	NFKB2	Non-Small Cell Lung Cancer Signaling	3.19	0.0506	-1	CASP9,KRAS,PIK3CG,RRAS											Oncostatin M Signaling	4.36	0.093	-1	JAK3,KRAS,STAT1,TYK2	Protein Kinase A Signaling	0.545	0.00488	NaN	ATP,GSK3B
Role of PKR in Interferon Induction and Antiviral Response	32.1	0.537	NaN	BID,CASP3,CASP8,CASP9,FCGR1A,IFNB1,IFNG,IKBKB,IKBKE,IRF1,MAP3K7,MAPK14,NFKB1,NFKB2,NFKBIA,NFKBIE,STAT1,TAB2,TNF,TP53,TRAF2,TRAF6						Role of Macrophages, Fibroblasts and Endothelial Cells in Rheumatoid Arthritis	9.87	0.0346	NaN	CCL2,CXCL8,FCGR1A,GSK3B,IL33,IL6R,IRAK2,MAPK14,MYC,NFKBIA,VEGFB	Renal Cell Carcinoma Signaling	3.84	0.0488	NaN	ARNT,ETS1,HIF1A,VHL	RANK Signaling in Osteoclasts	1.38	0.0225	NaN	MAPK14,NFKB2	NRF2-mediated Oxidative Stress Response	7.44	0.0529	-2.449	ACTG2,GSK3B,KRAS,MAP2K4,MAP3K7,MAPK14,PIK3CG,PRKD1,RRAS,SOD2											Opioid Signaling Pathway	3.75	0.0272	-1.134	ATP,GSK3B,ITPR3,KRAS,MAP2K4,MYC,NFKB1	Protein Ubiquitination Pathway	6.25	0.0289	NaN	ATP,B2M,PSME2,TAP1,TAP2,TRAF6,USP18,VHL
Role of RIG1-like Receptors in Antiviral Innate Immunity	18.3	0.341	NaN	CASP10,CASP8,DHX58,IFIH1,IFNA1/IFNA13,IFNB1,IKBKB,IKBKE,NFKB1,NFKB2,NFKBIA,NFKBIE,RIPK1,TRAF2,TRAF6						Role of MAPK Signaling in the Pathogenesis of Influenza	3.04	0.0361	NaN	CCL2,CXCL10,MAPK14	Renin-Angiotensin Signaling	4.24	0.0394	NaN	ATP,MAPK14,PRKD1,STAT1,STAT3	RAR Activation	2.21	0.02	NaN	MAPK14,NFKB2,PRKD1,STAT5A	Nur77 Signaling in T Lymphocytes	0.588	0.0167	NaN	CASP9											Osteoarthritis Pathway	8.32	0.0505	-1.414	ATP,CASP1,CASP3,CASP8,CASP9,FN1,HIF1A,HMGB1,NFKB1,TLR4,VEGFB	PRPP Biosynthesis I	1.69	0.125	NaN	ATP
Role of Tissue Factor in Cancer	12.5	0.134	NaN	BCL2L1,CASP3,CXCL8,JAK2,KRAS,LCK,LYN,MAPK14,PAK1,PIK3C2B,PIK3CG,PTK2B,RRAS,STAT5A,TP53,VEGFA						Role of NANOG in Mammalian Embryonic Stem Cell Pluripotency	0.622	0.0084	NaN	GSK3B	Retinoic acid Mediated Apoptosis Signaling	4.28	0.0635	2	BID,IFNG,IRF1,TNFSF10	Reelin Signaling in Neurons	0.423	0.00769	NaN	GSK3B	Oncostatin M Signaling	5.64	0.116	-0.447	JAK2,KRAS,RRAS,STAT1,STAT5A											Ovarian Cancer Signaling	3.33	0.0355	NaN	GSK3B,KRAS,PTGS1,TP53,VEGFB	PTEN Signaling	2.35	0.0234	NaN	CASP3,GSK3B,KRAS
Role of Wnt/GSK-3Î² Signaling in the Pathogenesis of Influenza	4.6	0.0897	NaN	GSK3B,IFNA1/IFNA13,IFNB1,IFNE,IFNG,IFNK,IFNW1						Role of NFAT in Cardiac Hypertrophy	1.85	0.0136	NaN	ATP,GSK3B,MAPK14	RhoA Signaling	1.21	0.016	NaN	ACTG2,MYL7	Regulation of Actin-based Motility by Rho	0.529	0.0104	NaN	ACTG2	Opioid Signaling Pathway	4.36	0.0311	-1.414	ATP,GSK3B,KRAS,MAP2K4,NFKB1,PIK3CG,PRKD1,RRAS											OX40 Signaling Pathway	2.09	0.0333	NaN	B2M,MAP2K4,NFKB1	Purine Nucleotides De Novo Biosynthesis II	0.996	0.0244	NaN	ATP
Salvage Pathways of Pyrimidine Ribonucleotides	2.06	0.0439	NaN	CDK1,MAP2K4,MAPK8,PAK1,PRKCQ						Role of NFAT in Regulation of the Immune Response	3.05	0.0214	NaN	FCGR1A,GSK3B,NFKB2,NFKBIA	RhoGDI Signaling	1.65	0.0161	NaN	ACTG2,MYL7,RHOH	Regulation of eIF4 and p70S6K Signaling	0.352	0.00621	NaN	MAPK14	Osteoarthritis Pathway	9.03	0.055	-0.707	ATP,CASP1,CASP10,CASP9,FN1,HIF1A,HMGB1,NFKB1,PGF,S100A8,TLR4,VEGFB											Oxidative Ethanol Degradation III	2.06	0.0645	NaN	ATP,NADPH	Pyridoxal 5'-phosphate Salvage Pathway	3.02	0.04	NaN	ATP,CDK1,MAPK8
SAPK/JNK Signaling	9.92	0.126	NaN	FCER1G,KRAS,LCK,MAP2K4,MAP3K7,MAPK8,PIK3C2B,PIK3CG,RIPK1,RRAS,TAB1,TP53,TRAF2						Role of Osteoblasts, Osteoclasts and Chondrocytes in Rheumatoid Arthritis	2.74	0.0177	NaN	GSK3B,IL33,MAPK14,NFKBIA	Role of BRCA1 in DNA Damage Response	2.65	0.0375	NaN	ATM,IFNG,STAT1	Regulation of IL-2 Expression in Activated and Anergic T Lymphocytes	2.35	0.033	NaN	CD3D,CD3G,NFKB2	Ovarian Cancer Signaling	4.13	0.0426	-2.236	GSK3B,KRAS,PGF,PIK3CG,RRAS,VEGFB											Oxidative Phosphorylation	0.378	0.0084	NaN	ATP	Pyrimidine Deoxyribonucleotides De Novo Biosynthesis I	1.01	0.025	NaN	ATP
Semaphorin Signaling in Neurons	3.28	0.0833	NaN	PAK1,RHOC,RHOH,RHOU,RND2						Role of Pattern Recognition Receptors in Recognition of Bacteria and Viruses	5.85	0.039	NaN	CASP1,CXCL8,IFIH1,IL33,NFKB2,OAS1	Role of CHK Proteins in Cell Cycle Checkpoint Control	1.83	0.0351	NaN	ATM,PPP2R1B	Regulation of the Epithelial-Mesenchymal Transition Pathway	3.16	0.026	NaN	ETS1,GSK3B,HIF1A,NFKB2,STAT3	OX40 Signaling Pathway	2.98	0.0444	NaN	B2M,CD4,MAP2K4,NFKB1											P2Y Purigenic Receptor Signaling Pathway	2.45	0.0292	NaN	ATP,KRAS,MYC,NFKB1	Pyrimidine Ribonucleotides De Novo Biosynthesis	0.81	0.0154	NaN	ATP
Senescence Pathway	23.5	0.118	NaN	ATM,CCNB1,CDC25B,CDK1,CXCL8,ETS1,IFNA1/IFNA13,IFNB1,IFNK,IFNW1,IKBKB,IKBKE,IL1A,ITPR3,KRAS,MAP2K4,MAP3K7,MAPK14,NFKB1,NFKB2,PARP1,PIK3C2B,PIK3CG,PPM1J,PPP2R1B,PRKCZ,RRAS,SAA4,SOD2,TLR2,TP53,TRAF6,VHL						Role of PI3K/AKT Signaling in the Pathogenesis of Influenza	3.33	0.0455	NaN	GSK3B,NFKB2,NFKBIA	Role of Cytokines in Mediating Communication between Immune Cells	3.15	0.0556	NaN	IFNG,IL10,IL33	Relaxin Signaling	0.936	0.0125	NaN	ATP,NFKB2	Oxidative Ethanol Degradation III	1.99	0.0645	NaN	ATP,NADPH											p38 MAPK Signaling	9.8	0.0847	-2.121	CDC25B,MAP2K4,MAP3K7,MAPK14,MYC,STAT1,TAB1,TAB2,TP53,TRAF6	Pyrimidine Ribonucleotides Interconversion	0.9	0.0192	NaN	ATP
Sertoli Cell-Sertoli Cell Junction Signaling	10.2	0.0881	NaN	ACTG2,CLDN1,CLDN3,CLDN4,CLDN7,GSK3B,ITGA5,KRAS,MAP2K4,MAP3K7,MAPK14,MAPK8,NOS3,RRAS,TJP2,TJP3,TNF						Role of PKR in Interferon Induction and Antiviral Response	9.33	0.146	NaN	FCGR1A,IRF1,MAPK14,NFKB2,NFKBIA,STAT1	Role of Hypercytokinemia/hyperchemokinemia in the Pathogenesis of Influenza	4.95	0.093	NaN	CCR5,CXCL10,IFNG,IL33	Remodeling of Epithelial Adherens Junctions	0.658	0.0147	NaN	ACTG2	Oxidative Phosphorylation	0.35	0.0084	NaN	ATP											p53 Signaling	4.07	0.051	NaN	GSK3B,HIF1A,MAPK14,PCNA,TP53	Rac Signaling	1.45	0.0174	NaN	KRAS,MAPK8
Signaling by Rho Family GTPases	12.3	0.0854	NaN	ACTG2,CDH16,FOS,ITGA5,MAP2K4,MAPK8,MYL4,MYL7,NCF1,NCF2,NFKB1,NFKB2,PAK1,PIK3C2B,PIK3CG,PRKCZ,PTK2B,RHOC,RHOH,RHOU,RND2						Role of RIG1-like Receptors in Antiviral Innate Immunity	7.27	0.114	1	CASP10,DHX58,IFIH1,NFKB2,NFKBIA	Role of IL-17A in Arthritis	0.78	0.0179	NaN	MAPK14	Renal Cell Carcinoma Signaling	2.47	0.0366	NaN	ETS1,HIF1A,VHL	P2Y Purigenic Receptor Signaling Pathway	4.2	0.0438	-2.236	ATP,KRAS,NFKB1,PIK3CG,PRKD1,RRAS											p70S6K Signaling	4.45	0.0444	-1.342	CD19,CD79A,CD79B,KRAS,PPP2R1B,YWHAZ	RANK Signaling in Osteoclasts	2.8	0.0337	NaN	MAP3K7,MAPK8,TRAF6
Sirtuin Signaling Pathway	4.15	0.0401	NaN	ARG2,CXCL8,GSK3B,HIF1A,MYC,NFKB1,NFKB2,NOS3,PARP1,SOD2,STAT3,TNF,TP53						Role of Tissue Factor in Cancer	1.52	0.0168	NaN	CXCL8,MAPK14	Role of IL-17A in Psoriasis	1.39	0.0769	NaN	S100A8	Renin-Angiotensin Signaling	7.67	0.063	0.816	ATP,CCL2,MAPK14,NFKB2,PRKD1,STAT1,STAT3,TNF	p38 MAPK Signaling	8.12	0.0763	-1.667	IL33,IRAK2,MAP2K4,MAP3K7,MAPK14,STAT1,TAB1,TAB2,TRAF6											PAK Signaling	2.96	0.0404	-2	CASP3,KRAS,MAP2K4,PAK1	RAR Activation	1.03	0.01	NaN	MAPK8,PARP1
Small Cell Lung Cancer Signaling	15.9	0.216	NaN	BCL2L1,BID,CASP9,IKBKB,IKBKE,MYC,NFKB1,NFKB2,NFKBIA,NFKBIE,PIK3C2B,PIK3CG,PTGS2,TP53,TRAF2,TRAF6						Role of Wnt/GSK-3Î² Signaling in the Pathogenesis of Influenza	0.785	0.0128	NaN	GSK3B	Role of IL-17F in Allergic Inflammatory Airway Diseases	2.09	0.0476	NaN	CXCL10,TRAF6	Retinoic acid Mediated Apoptosis Signaling	2.8	0.0476	NaN	IFNB1,IRF1,TNFSF10	p53 Signaling	5.02	0.0612	0	ATM,GSK3B,HIF1A,MAPK14,PCNA,PIK3CG											Palmitate Biosynthesis I (Animals)	1.27	0.0833	NaN	NADPH	Reelin Signaling in Neurons	1.35	0.0154	NaN	GSK3B,MAPK8
Sonic Hedgehog Signaling	2.36	0.1	NaN	CCNB1,CDK1,GSK3B						S-adenosyl-L-methionine Biosynthesis	1.74	0.125	NaN	ATP	Role of JAK family kinases in IL-6-type Cytokine Signaling	9.8	0.24	NaN	IL6R,MAPK14,SOCS3,STAT1,STAT3,STAT5A	RhoA Signaling	0.435	0.008	NaN	ACTG2	p70S6K Signaling	4.24	0.0444	-1.342	KRAS,PIK3CG,PPP2R1B,PRKD1,RRAS,YWHAZ											Pancreatic Adenocarcinoma Signaling	8.69	0.0811	-1.667	CASP9,JAK3,KRAS,MAP2K4,NFKB1,STAT1,TP53,TYK2,VEGFB	Regulation of Actin-based Motility by Rho	0.658	0.0104	NaN	RND2
Sperm Motility	9.72	0.0756	NaN	AXL,ITK,ITPR3,JAK2,JAK3,LCK,LYN,MAP2K4,NPPA,PLCG1,PRKCQ,PRKCZ,PRKD1,PTK2B,SLC16A10,TEC,TYK2,ZAP70						Salvage Pathways of Pyrimidine Deoxyribonucleotides	1.35	0.05	NaN	ATP	Role of JAK1 and JAK3 in Î³c Cytokine Signaling	4.13	0.058	NaN	SOCS3,STAT1,STAT3,STAT5A	RhoGDI Signaling	0.306	0.00538	NaN	ACTG2	PAK Signaling	3.87	0.0505	-2.236	KRAS,MAP2K4,PAK1,PIK3CG,RRAS											Parkinson's Signaling	4.31	0.188	NaN	CASP3,CASP9,MAPK14	Regulation of Cellular Mechanics by Calpain Protease	1.9	0.0303	NaN	CDK1,KRAS
Sphingosine-1-phosphate Signaling	9.03	0.107	NaN	CASP1,CASP10,CASP3,CASP8,CASP9,PIK3C2B,PIK3CG,PLCG1,PTK2B,RHOC,RHOH,RHOU,RND2						Salvage Pathways of Pyrimidine Ribonucleotides	0.636	0.00877	NaN	ATP	Role of JAK1, JAK2 and TYK2 in Interferon Signaling	7.9	0.208	NaN	IFNG,IFNGR1,STAT1,STAT2,STAT3	Role of BRCA1 in DNA Damage Response	1.46	0.025	NaN	ATM,STAT1	Palmitate Biosynthesis I (Animals)	1.24	0.0833	NaN	NADPH											Pathogenesis of Multiple Sclerosis	3.14	0.222	NaN	CCR5,CXCL10	Regulation of eIF4 and p70S6K Signaling	1.19	0.0124	NaN	KRAS,PPP2R1B
SPINK1 General Cancer Pathway	7.17	0.13	NaN	IL6R,JAK2,JAK3,KRAS,PIK3C2B,PIK3CG,RRAS,STAT3,TYK2						SAPK/JNK Signaling	0.676	0.00971	NaN	TAB1	Role of JAK2 in Hormone-like Cytokine Signaling	5.36	0.118	NaN	SOCS3,STAT1,STAT3,STAT5A	Role of CHK Proteins in Cell Cycle Checkpoint Control	0.726	0.0175	NaN	ATM	Pancreatic Adenocarcinoma Signaling	8.36	0.0811	-1.667	CASP9,JAK2,KRAS,MAP2K4,NFKB1,PGF,PIK3CG,STAT1,VEGFB											Paxillin Signaling	2.82	0.037	-2	KRAS,MAP2K4,MAPK14,PAK1	Regulation of IL-2 Expression in Activated and Anergic T Lymphocytes	1.64	0.022	NaN	KRAS,MAPK8
SPINK1 Pancreatic Cancer Pathway	0.312	0.0167	NaN	CTSB						Selenocysteine Biosynthesis II (Archaea and Eukaryotes)	1.44	0.0625	NaN	ATP	Role of Lipids/Lipid Rafts in the Pathogenesis of Influenza	1.13	0.0417	NaN	IFNG	Role of Cytokines in Mediating Communication between Immune Cells	4.34	0.0741	NaN	IFNB1,IL12A,IL33,TNF	Parkinson's Signaling	2.55	0.125	NaN	CASP9,MAPK14											PCP pathway	0.622	0.0167	NaN	MAP2K4	Regulation of the Epithelial-Mesenchymal Transition Pathway	1.06	0.0104	NaN	GSK3B,KRAS
STAT3 Pathway	11.6	0.118	NaN	CXCR2,IL1A,IL6R,IL7R,JAK2,KRAS,MAP2K4,MAPK14,MAPK8,MYC,RRAS,SOCS3,SOCS6,STAT3,TYK2,VEGFA						Senescence Pathway	5.46	0.025	-0.816	ATM,CXCL8,ETS1,MAPK14,NFKB2,PPP2R1B,VHL	Role of Macrophages, Fibroblasts and Endothelial Cells in Rheumatoid Arthritis	11.8	0.044	NaN	FCGR1A,FN1,GSK3B,IL10,IL33,IL6R,IRAK2,MAP3K7,MAPK14,PRKD1,SOCS3,STAT3,TRAF6,VEGFB	Role of Hypercytokinemia/hyperchemokinemia in the Pathogenesis of Influenza	11.5	0.186	NaN	CCL2,CCL4,CCR5,CXCL10,IFNB1,IL12A,IL33,TNF	Pathogenesis of Multiple Sclerosis	5.01	0.333	NaN	CCL4,CCR5,CXCL10											PD-1, PD-L1 cancer immunotherapy pathway	3.89	0.0467	1.342	B2M,GSK3B,JAK3,LAT,TYK2	Relaxin Signaling	0.47	0.00625	NaN	ATP
Sumoylation Pathway	13.1	0.147	NaN	ETS1,FAS,FASLG,FOS,ISG20,MAP2K4,MAPK8,NFKB1,NFKB2,NFKBIA,PCNA,RHOC,RHOH,RHOU,RND2,TP53						Sertoli Cell-Sertoli Cell Junction Signaling	2	0.0155	NaN	ATP,GSK3B,MAPK14	Role of MAPK Signaling in the Pathogenesis of Influenza	2.61	0.0361	NaN	CXCL10,IFNG,MAPK14	Role of IL-17A in Arthritis	4.28	0.0714	NaN	CCL2,MAPK14,NFKB2,PTGS2	Paxillin Signaling	7.18	0.0741	-2.646	ACTG2,ITGB7,KRAS,MAP2K4,MAPK14,PAK1,PIK3CG,RRAS											PDGF Signaling	5.4	0.0652	-1.633	JAK3,KRAS,MAP2K4,MYC,STAT1,TYK2	Renal Cell Carcinoma Signaling	2.9	0.0366	NaN	ARNT,KRAS,VHL
Superoxide Radicals Degradation	0.979	0.1	NaN	SOD2						Signaling by Rho Family GTPases	0.364	0.00407	NaN	NFKB2	Role of NANOG in Mammalian Embryonic Stem Cell Pluripotency	1.25	0.0168	NaN	GSK3B,STAT3	Role of IL-17A in Psoriasis	1.33	0.0769	NaN	S100A8	PCP pathway	0.588	0.0167	NaN	MAP2K4											PEDF Signaling	4.44	0.061	-2.236	CASP8,KRAS,MAPK14,NFKB1,TP53	Renin-Angiotensin Signaling	4.71	0.0394	0	ATP,CCL2,KRAS,MAPK8,STAT1
Superpathway of Citrulline Metabolism	1.16	0.0513	NaN	ARG2,NOS3						Sirtuin Signaling Pathway	3.06	0.0154	-2	ATP,CXCL8,GSK3B,MYC,NFKB2	Role of NFAT in Cardiac Hypertrophy	3.12	0.0226	-0.447	ATP,GSK3B,MAP3K7,MAPK14,PRKD1	Role of IL-17F in Allergic Inflammatory Airway Diseases	4.78	0.0952	NaN	CCL2,CCL4,CXCL10,NFKB2	PD-1, PD-L1 cancer immunotherapy pathway	5.97	0.0654	0	B2M,GSK3B,IFNGR1,IL12A,JAK2,PIK3CG,STAT5A											Pentose Phosphate Pathway	1.02	0.0455	NaN	NADPH	Retinoic acid Mediated Apoptosis Signaling	4.67	0.0635	0	CASP3,IRF1,PARP1,TNFSF10
Superpathway of Inositol Phosphate Compounds	1.43	0.027	NaN	CDC25B,PIK3C2B,PIK3CG,PLCG1,PTPRC,SOCS3						Small Cell Lung Cancer Signaling	3.18	0.0405	NaN	MYC,NFKB2,NFKBIA	Role of NFAT in Regulation of the Immune Response	0.91	0.0107	NaN	FCGR1A,GSK3B	Role of JAK family kinases in IL-6-type Cytokine Signaling	9.48	0.24	NaN	IL6R,MAPK14,SOCS3,STAT1,STAT3,STAT5A	PDGF Signaling	5.18	0.0652	-1.633	JAK2,KRAS,MAP2K4,PIK3CG,RRAS,STAT1											Pentose Phosphate Pathway (Oxidative Branch)	1.35	0.1	NaN	NADPH	RhoGDI Signaling	0.418	0.00538	NaN	RND2
Superpathway of Melatonin Degradation	0.21	0.0116	NaN	MPO						Sonic Hedgehog Signaling	1.18	0.0333	NaN	GSK3B	Role of Osteoblasts, Osteoclasts and Chondrocytes in Rheumatoid Arthritis	5.06	0.031	NaN	GSK3B,IFNG,IL10,IL33,MAP3K7,MAPK14,TRAF6	Role of JAK1 and JAK3 in Î³c Cytokine Signaling	3.92	0.058	NaN	SOCS3,STAT1,STAT3,STAT5A	PEDF Signaling	5.47	0.0732	-1.633	KRAS,MAPK14,NFKB1,PIK3CG,RRAS,SOD2											PFKFB4 Signaling Pathway	3.74	0.0645	0	ATP,MAP2K4,NADPH,TP53	Role of BRCA1 in DNA Damage Response	1.74	0.025	NaN	STAT1,TP53
Synaptic Long Term Depression	4.86	0.0556	NaN	ITPR3,KRAS,LYN,NOS3,PLCG1,PPM1J,PPP2R1B,PRKCQ,PRKCZ,PRKD1,RRAS						Sperm Motility	0.987	0.0084	NaN	ATP,SLC16A10	Role of Pattern Recognition Receptors in Recognition of Bacteria and Viruses	10.1	0.0649	-0.447	C3AR1,CASP1,IFIH1,IFNG,IL10,IL33,OAS1,PRKD1,TNFSF10,TRAF6	Role of JAK1, JAK2 and TYK2 in Interferon Signaling	9.6	0.25	NaN	IFNB1,IFNGR1,NFKB2,STAT1,STAT2,STAT3	Pentose Phosphate Pathway	0.987	0.0455	NaN	NADPH											Phagosome Formation	4.63	0.048	NaN	C5AR1,FCGR1A,FN1,RND2,TLR10,TLR4	Role of CHK Proteins in Cell Cycle Checkpoint Control	4.84	0.0702	NaN	CDK1,PCNA,PPP2R1B,TP53
Synaptic Long Term Potentiation	3.83	0.0584	NaN	ITPR3,KRAS,PLCG1,PPP1R14C,PRKCQ,PRKCZ,PRKD1,RRAS						Sphingosine and Sphingosine-1-phosphate Metabolism	1.39	0.0556	NaN	ATP	Role of PI3K/AKT Signaling in the Pathogenesis of Influenza	2.89	0.0455	NaN	CCR5,GSK3B,IFNG	Role of JAK2 in Hormone-like Cytokine Signaling	5.15	0.118	NaN	SOCS3,STAT1,STAT3,STAT5A	Pentose Phosphate Pathway (Oxidative Branch)	1.32	0.1	NaN	NADPH											Phagosome Maturation	0.793	0.0127	NaN	B2M,TAP1	Role of Hypercytokinemia/hyperchemokinemia in the Pathogenesis of Influenza	5.34	0.093	NaN	CCL2,CCL4,CCR5,CXCL10
Synaptogenesis Signaling Pathway	3.03	0.0344	NaN	CDH16,GSK3B,KRAS,LCK,LYN,MAPK14,PAK1,PIK3C2B,PIK3CG,PLCG1,RRAS						Sphingosine-1-phosphate Signaling	1.5	0.0165	NaN	CASP1,CASP10	Role of PKR in Interferon Induction and Antiviral Response	12.1	0.195	NaN	BID,FCGR1A,IFNG,IRF1,MAP3K7,MAPK14,STAT1,TRAF6	Role of Lipids/Lipid Rafts in the Pathogenesis of Influenza	1.08	0.0417	NaN	IFNB1	PFKFB4 Signaling Pathway	2.44	0.0484	NaN	ATP,MAP2K4,NADPH											Phenylalanine Degradation IV (Mammalian, via Side Chain)	0.842	0.0294	NaN	ATP	Role of IL-17A in Arthritis	2.04	0.0357	NaN	CCL2,MAPK8
Systemic Lupus Erythematosus In B Cell Signaling Pathway	56.4	0.207	NaN	BCL2L1,BLNK,CD19,CD40,CD79A,CD79B,CXCL8,FASLG,FCGR2B,FOS,GSK3B,IFIH1,IFIT2,IFIT3,IFNA1/IFNA13,IFNB1,IFNG,IFNGR1,IFNK,IFNW1,IL10,IL12A,IL12B,IL1A,IL33,IL6R,IRF5,ISG15,ISG20,JAK2,KRAS,LCK,LYN,MAP3K7,MCL1,MYC,MYD88,NFKB1,NFKB2,OSM,PIK3AP1,PIK3C2B,PIK3CG,PRKCQ,PRKCZ,PRKD1,RRAS,STAT1,STAT2,STAT3,TLR7,TLR8,TLR9,TNF,TNFSF10,TRAF2,TRAF6,TYK2						SPINK1 General Cancer Pathway	0.833	0.0145	NaN	IL6R	Role of RIG1-like Receptors in Antiviral Innate Immunity	4.91	0.0909	0	CASP10,DHX58,IFIH1,TRAF6	Role of Macrophages, Fibroblasts and Endothelial Cells in Rheumatoid Arthritis	11	0.044	NaN	CCL2,FCGR1A,FN1,GSK3B,IL33,IL6R,IRAK2,MAPK14,MYD88,PRKD1,SOCS3,STAT3,TLR9,TNF	Phagosome Formation	4.42	0.048	NaN	C5AR1,FCGR1A,FN1,PIK3CG,PRKD1,TLR4											Phosphatidylcholine Biosynthesis I	1.13	0.0588	NaN	ATP	Role of IL-17F in Allergic Inflammatory Airway Diseases	5.38	0.0952	NaN	CCL2,CCL4,CXCL10,TRAF6
Systemic Lupus Erythematosus In T Cell Signaling Pathway	18.8	0.0912	NaN	B2M,CASP1,CASP10,CASP3,CASP8,CASP9,CD3D,CD3E,CD3G,CD86,FAS,FASLG,FCER1G,FOS,IL10,IL12B,KRAS,LAT,MAP2K4,NOS3,PIK3C2B,PIK3CG,PLCG1,PPM1J,PPP2R1B,RHOC,RHOH,RHOU,RND2,RRAS,STAT3						SPINK1 Pancreatic Cancer Pathway	0.889	0.0167	NaN	CTSB	Role of Tissue Factor in Cancer	1.25	0.0168	NaN	MAPK14,STAT5A	Role of MAPK Signaling in the Pathogenesis of Influenza	6.23	0.0723	NaN	CCL2,CXCL10,IFNB1,MAPK14,PTGS2,TNF	Phagosome Maturation	2.1	0.0253	NaN	B2M,CTSB,CTSV,TAP1											Phosphatidylethanolamine Biosynthesis II	1.08	0.0526	NaN	ATP	Role of JAK family kinases in IL-6-type Cytokine Signaling	4.44	0.12	NaN	MAPK8,SOCS3,STAT1
Systemic Lupus Erythematosus Signaling	21.3	0.124	NaN	C5,CD3D,CD3E,CD3G,CD40,CD79A,CD79B,CD86,FCER1G,FCGR1A,FCGR2B,FOS,IFNA1/IFNA13,IL10,IL1A,IL33,IL6R,KRAS,LAT,LCK,LYN,PIK3C2B,PIK3CG,PLCG1,PTPRC,RRAS,TLR7,TLR9,TNF						STAT3 Pathway	2.42	0.0221	NaN	IL6R,MAPK14,MYC	Role of Wnt/GSK-3Î² Signaling in the Pathogenesis of Influenza	1.58	0.0256	NaN	GSK3B,IFNG	Role of NANOG in Mammalian Embryonic Stem Cell Pluripotency	1.15	0.0168	NaN	GSK3B,STAT3	Phenylalanine Degradation IV (Mammalian, via Side Chain)	0.81	0.0294	NaN	ATP											Phosphatidylglycerol Biosynthesis II (Non-plastidic)	0.81	0.027	NaN	NADPH	Role of JAK1 and JAK3 in Î³c Cytokine Signaling	3.12	0.0435	NaN	KRAS,SOCS3,STAT1
T Cell Exhaustion Signaling Pathway	23.4	0.156	NaN	CD86,FCER1G,FOS,GZMB,IFNA1/IFNA13,IFNG,IL10,IL12A,IL12B,IL6R,JAK2,JAK3,KRAS,MAP2K4,MAPK8,PIK3C2B,PIK3CG,PLCG1,PPM1J,PPP2R1B,PRKCQ,RRAS,STAT1,STAT2,STAT3,TYK2,VEGFA,ZAP70						Stearate Biosynthesis I (Animals)	0.889	0.0167	NaN	ATP	S-adenosyl-L-methionine Biosynthesis	1.59	0.125	NaN	ATP	Role of NFAT in Cardiac Hypertrophy	2.06	0.0181	0	ATP,GSK3B,MAPK14,PRKD1	Phosphatidylcholine Biosynthesis I	1.09	0.0588	NaN	ATP											Phospholipase C Signaling	3.67	0.0264	-2.449	CD79A,CD79B,ITPR3,KRAS,LAT,NFKB1,RND2	Role of JAK1, JAK2 and TYK2 in Interferon Signaling	2.76	0.0833	NaN	STAT1,STAT2
T Cell Receptor Signaling	29.7	0.255	NaN	CD3D,CD3E,CD3G,CD4,CD8A,CD8B,FOS,GRAP2,IKBKB,IKBKE,ITK,KRAS,LAT,LCK,LCP2,MAP2K4,MAPK8,NFKB1,NFKB2,NFKBIA,PIK3C2B,PIK3CG,PLCG1,PRKCQ,PTPRC,RRAS,TEC,ZAP70						Sucrose Degradation V (Mammalian)	1.37	0.0526	NaN	ATP	Salvage Pathways of Pyrimidine Deoxyribonucleotides	1.2	0.05	NaN	ATP	Role of NFAT in Regulation of the Immune Response	3.21	0.0267	2.236	CD3D,CD3G,FCGR1A,GSK3B,NFKB2	Phosphatidylethanolamine Biosynthesis II	1.05	0.0526	NaN	ATP											PI3K Signaling in B Lymphocytes	5.38	0.049	-2.449	CD19,CD79A,CD79B,ITPR3,KRAS,NFKB1,TLR4	Role of JAK2 in Hormone-like Cytokine Signaling	2.46	0.0588	NaN	SOCS3,STAT1
T Helper Cell Differentiation	10.5	0.162	NaN	CD40,CD86,FCER1G,IFNG,IFNGR1,IL10,IL12A,IL12B,IL6R,STAT1,STAT3,TNF						Sulfate Activation for Sulfonation	1.74	0.125	NaN	ATP	Salvage Pathways of Pyrimidine Ribonucleotides	0.51	0.00877	NaN	ATP	Role of Osteoblasts, Osteoclasts and Chondrocytes in Rheumatoid Arthritis	2.03	0.0177	NaN	GSK3B,IL33,MAPK14,TNF	Phosphatidylglycerol Biosynthesis II (Non-plastidic)	0.775	0.027	NaN	NADPH											PI3K/AKT Signaling	6.88	0.0503	-1.414	GSK3B,IL7R,JAK3,KRAS,NFKB1,PPP2R1B,TP53,TYK2,YWHAZ	Role of Macrophages, Fibroblasts and Endothelial Cells in Rheumatoid Arthritis	8.08	0.0314	NaN	CCL2,FCGR1A,GSK3B,ICAM1,IL1RAP,KRAS,MAP3K7,MYC,SOCS3,TRAF6
Tec Kinase Signaling	35.3	0.216	NaN	ACTG2,FAS,FASLG,FCER1G,FOS,ITGA5,ITK,JAK2,JAK3,LCK,LYN,MAP2K4,MAPK8,NFKB1,NFKB2,PAK1,PIK3C2B,PIK3CG,PLCG1,PRKCQ,PRKCZ,PRKD1,PTK2B,RHOC,RHOH,RHOU,RND2,STAT1,STAT2,STAT3,STAT5A,TEC,TLR4,TNF,TNFSF10,TYK2						Sumoylation Pathway	3.94	0.0367	NaN	ATP,ETS1,NFKB2,NFKBIA	SAPK/JNK Signaling	0.547	0.00971	NaN	MAP3K7	Role of Pattern Recognition Receptors in Recognition of Bacteria and Viruses	15.4	0.0909	2.121	CASP1,CLEC7A,FASLG,IFIH1,IFNB1,IL12A,IL33,MYD88,NFKB2,OAS1,PRKD1,TLR9,TNF,TNFSF10	Phospholipase C Signaling	1.37	0.0151	-2	KRAS,NFKB1,PRKD1,RRAS											PKCÎ¸ Signaling in T Lymphocytes	4.05	0.0377	-1.633	CD86,KRAS,LAT,MAP2K4,MAP3K7,NFKB1	Role of MAPK Signaling in the Pathogenesis of Influenza	5.62	0.0602	NaN	CASP3,CCL2,CXCL10,KRAS,MAPK8
Telomerase Signaling	5.52	0.0841	NaN	ETS1,KRAS,MYC,PIK3C2B,PIK3CG,PPM1J,PPP2R1B,RRAS,TP53						Superpathway of Cholesterol Biosynthesis	0.747	0.0116	NaN	ATP	Selenocysteine Biosynthesis II (Archaea and Eukaryotes)	1.3	0.0625	NaN	ATP	Role of PI3K/AKT Signaling in the Pathogenesis of Influenza	4	0.0606	2	CCR5,GSK3B,IFNB1,NFKB2	PI3K Signaling in B Lymphocytes	4.1	0.042	-2.449	KRAS,NFKB1,PIK3CG,PTPRC,RRAS,TLR4											Polyamine Regulation in Colon Cancer	3.82	0.13	NaN	KRAS,MYC,PSME2	Role of NANOG in Mammalian Embryonic Stem Cell Pluripotency	2.44	0.0252	NaN	GSK3B,KRAS,TP53
TGF-Î² Signaling	5.92	0.0938	NaN	FOS,KRAS,MAP2K4,MAP3K7,MAPK14,MAPK8,RRAS,TAB1,TRAF6						Superpathway of Citrulline Metabolism	1.07	0.0256	NaN	ATP	Semaphorin Signaling in Neurons	0.752	0.0167	NaN	RHOH	Role of PKR in Interferon Induction and Antiviral Response	9.87	0.171	NaN	FCGR1A,IFNB1,IRF1,MAPK14,NFKB2,STAT1,TNF	PI3K/AKT Signaling	6.56	0.0503	-1.414	GSK3B,IL6R,JAK2,KRAS,NFKB1,PIK3CG,PPP2R1B,RRAS,YWHAZ											PPAR Signaling	3.94	0.0481	2.236	KRAS,MAP3K7,NFKB1,TAB1,TRAF6	Role of NFAT in Cardiac Hypertrophy	3.58	0.0226	-0.447	ATP,GSK3B,KRAS,MAP3K7,MAPK8
Th1 and Th2 Activation Pathway	27.9	0.18	NaN	CCR5,CD3D,CD3E,CD3G,CD4,CD40,CD86,CD8A,ICAM1,IFNA1/IFNA13,IFNG,IFNGR1,IL10,IL12A,IL12B,IL33,IL6R,IRF1,ITGB2,JAK2,JAK3,KLRD1,NFKB1,PIK3C2B,PIK3CG,PRKCQ,SOCS3,STAT1,STAT3,STAT5A,TYK2						Superpathway of D-myo-inositol (1,4,5)-trisphosphate Metabolism	1.15	0.0312	NaN	ATP	Senescence Pathway	5.46	0.0286	-1.89	ATM,ETS1,MAP3K7,MAPK14,PPP2R1B,SOD2,TRAF6,VHL	Role of RIG1-like Receptors in Antiviral Innate Immunity	4.7	0.0909	1	DHX58,IFIH1,IFNB1,NFKB2	PKCÎ¸ Signaling in T Lymphocytes	4.83	0.044	-2.646	CD4,KRAS,MAP2K4,MAP3K7,NFKB1,PIK3CG,RRAS											PPARÎ±/RXRÎ± Activation	4.51	0.0359	1.134	ATP,KRAS,MAP2K4,MAP3K7,MAPK14,NFKB1,TRAF6	Role of NFAT in Regulation of the Immune Response	2.86	0.0214	1	CD86,FCGR1A,GSK3B,KRAS
Th1 Pathway	29.8	0.238	NaN	CCR5,CD3D,CD3E,CD3G,CD4,CD40,CD86,CD8A,ICAM1,IFNA1/IFNA13,IFNG,IFNGR1,IL10,IL12A,IL12B,IL6R,IRF1,ITGB2,JAK2,JAK3,KLRD1,NFKB1,PIK3C2B,PIK3CG,PRKCQ,SOCS3,STAT1,STAT3,TYK2						Superpathway of Geranylgeranyldiphosphate Biosynthesis I (via Mevalonate)	1.1	0.0278	NaN	ATP	Sertoli Cell-Sertoli Cell Junction Signaling	3.39	0.0259	NaN	ACTG2,ATP,GSK3B,MAP3K7,MAPK14	Role of Tissue Factor in Cancer	1.15	0.0168	NaN	MAPK14,STAT5A	Polyamine Regulation in Colon Cancer	2.24	0.087	NaN	KRAS,PSME2											Pregnenolone Biosynthesis	1.06	0.05	NaN	NADPH	Role of Oct4 in Mammalian Embryonic Stem Cell Pluripotency	2.2	0.0435	NaN	PARP1,TP53
Th17 Activation Pathway	16.9	0.194	NaN	DEFB1,FCER1G,HIF1A,IFNG,IL10,IL12A,IL12B,IL6R,IRAK2,JAK2,JAK3,MYD88,NFKB1,NFKB2,SOCS3,STAT3,TRAF6,TYK2						Superpathway of Inositol Phosphate Compounds	0.397	0.0045	NaN	ATP	Signaling by Rho Family GTPases	1.34	0.0122	NaN	ACTG2,MYL7,RHOH	Role of Wnt/GSK-3Î² Signaling in the Pathogenesis of Influenza	1.48	0.0256	NaN	GSK3B,IFNB1	PPAR Signaling	7.3	0.0769	2.121	IL33,KRAS,MAP3K7,NFKB1,RRAS,STAT5A,TAB1,TRAF6											Primary Immunodeficiency Signaling	6.98	0.12	NaN	CD19,CD79A,IL7R,JAK3,TAP1,TAP2	Role of Osteoblasts, Osteoclasts and Chondrocytes in Rheumatoid Arthritis	3.53	0.0221	NaN	GSK3B,IL1RAP,MAP3K7,MAPK8,TRAF6
Th2 Pathway	20.1	0.169	NaN	CCR5,CD3D,CD3E,CD3G,CD4,CD40,CD86,ICAM1,IFNG,IL10,IL12A,IL12B,IL33,ITGB2,JAK2,JAK3,NFKB1,PIK3C2B,PIK3CG,PRKCQ,SOCS3,STAT5A,TYK2						Superpathway of Methionine Degradation	0.821	0.0141	NaN	ATP	Sirtuin Signaling Pathway	2.4	0.0154	-1.342	ATP,GSK3B,HIF1A,SOD2,STAT3	S-adenosyl-L-methionine Biosynthesis	1.54	0.125	NaN	ATP	PPARÎ±/RXRÎ± Activation	6.24	0.0462	1.667	ATP,JAK2,KRAS,MAP2K4,MAP3K7,MAPK14,NFKB1,RRAS,TRAF6											Production of Nitric Oxide and Reactive Oxygen Species in Macrophages	12.6	0.0722	-1.069	ARG2,IRF1,JAK3,MAP2K4,MAP3K7,MAPK14,NCF4,NFKB1,PPP1R14C,PPP2R1B,RND2,STAT1,TLR4,TYK2	Role of p14/p19ARF in Tumor Suppression	1.14	0.0345	NaN	TP53
Thrombin Signaling	11.5	0.0888	NaN	IKBKB,ITPR3,KRAS,MAPK14,MYL4,MYL7,NFKB1,NFKB2,PIK3C2B,PIK3CG,PLCG1,PRKCQ,PRKCZ,PRKD1,RHOC,RHOH,RHOU,RND2,RRAS						Synaptic Long Term Depression	0.437	0.00505	NaN	PPP2R1B	Small Cell Lung Cancer Signaling	1.62	0.027	NaN	BID,TRAF6	Salvage Pathways of Pyrimidine Deoxyribonucleotides	1.15	0.05	NaN	ATP	Pregnenolone Biosynthesis	1.02	0.05	NaN	NADPH											Prolactin Signaling	5.63	0.0714	0	IRF1,KRAS,MYC,SOCS3,SOCS6,STAT1	Role of Pattern Recognition Receptors in Recognition of Bacteria and Viruses	6.85	0.0455	-0.447	C1QA,CASP1,IFIH1,MAPK8,OAS1,TNFSF10,TRAF6
Thrombopoietin Signaling	13.8	0.209	NaN	FOS,JAK2,KRAS,MYC,PIK3C2B,PIK3CG,PLCG1,PRKCQ,PRKCZ,PRKD1,RRAS,STAT1,STAT3,STAT5A						Synaptic Long Term Potentiation	0.569	0.0073	NaN	ATP	Sonic Hedgehog Signaling	1.03	0.0333	NaN	GSK3B	Salvage Pathways of Pyrimidine Ribonucleotides	0.467	0.00877	NaN	ATP	Primary Immunodeficiency Signaling	3.96	0.08	NaN	CD4,PTPRC,TAP1,TAP2											Proline Biosynthesis I	2.74	0.143	NaN	ATP,NADPH	Role of PI3K/AKT Signaling in the Pathogenesis of Influenza	1.9	0.0303	NaN	CCR5,GSK3B
Thyroid Cancer Signaling	3.57	0.0962	NaN	CXCL8,KRAS,MYC,RRAS,TP53						Synaptogenesis Signaling Pathway	1.43	0.00938	NaN	ATP,GSK3B,MAPK14	Sperm Motility	1.38	0.0126	NaN	ATP,PRKD1,SLC16A10	Selenocysteine Biosynthesis II (Archaea and Eukaryotes)	1.25	0.0625	NaN	ATP	Production of Nitric Oxide and Reactive Oxygen Species in Macrophages	13.3	0.0773	-1.291	IFNGR1,IRF1,IRF8,JAK2,MAP2K4,MAP3K7,MAPK14,NCF4,NFKB1,PIK3CG,PPP2R1B,PRKD1,S100A8,STAT1,TLR4											Proline Biosynthesis II (from Arginine)	1.08	0.0526	NaN	NADPH	Role of PKR in Interferon Induction and Antiviral Response	10.9	0.171	NaN	CASP3,FCGR1A,IRF1,MAP3K7,STAT1,TP53,TRAF6
Thyroid Hormone Metabolism I (via Deiodination)	3.45	0.231	NaN	DIO1,DIO2,DIO3						Systemic Lupus Erythematosus In B Cell Signaling Pathway	11.8	0.0429	1.732	CXCL8,GSK3B,IFIH1,IFIT2,IFIT3,IFNGR1,IL33,IL6R,ISG15,MYC,NFKB2,STAT1	Sphingosine and Sphingosine-1-phosphate Metabolism	1.25	0.0556	NaN	ATP	Senescence Pathway	3.25	0.0214	-0.447	ATM,ETS1,IFNB1,MAPK14,NFKB2,VHL	Prolactin Signaling	10.9	0.119	-0.632	IRF1,JAK2,KRAS,PIK3CG,PRKD1,RRAS,SOCS3,SOCS6,STAT1,STAT5A											Prostanoid Biosynthesis	1.15	0.0625	NaN	PTGS1	Role of RIG1-like Receptors in Antiviral Innate Immunity	3.7	0.0682	NaN	DHX58,IFIH1,TRAF6
Thyroid Hormone Metabolism II (via Conjugation and/or Degradation)	1.56	0.0508	NaN	DIO1,DIO2,DIO3						Systemic Lupus Erythematosus In T Cell Signaling Pathway	2.12	0.0118	-1	B2M,CASP1,CASP10,PPP2R1B	Sphingosine-1-phosphate Signaling	2.15	0.0248	NaN	CASP1,CASP10,RHOH	Sertoli Cell-Sertoli Cell Junction Signaling	4.12	0.0311	NaN	ACTG2,ATP,CLDN7,GSK3B,MAPK14,TNF	Proline Biosynthesis I	2.67	0.143	NaN	ATP,NADPH											Prostate Cancer Signaling	4.13	0.0526	NaN	CASP9,GSK3B,KRAS,NFKB1,TP53	Role of Tissue Factor in Cancer	2.44	0.0252	NaN	CASP3,KRAS,TP53
Thyronamine and Iodothyronamine Metabolism	3.45	0.231	NaN	DIO1,DIO2,DIO3						Systemic Lupus Erythematosus Signaling	1.79	0.0129	NaN	FCGR1A,IL33,IL6R	SPINK1 General Cancer Pathway	1.68	0.029	NaN	IL6R,STAT3	Signaling by Rho Family GTPases	0.646	0.00813	NaN	ACTG2,NFKB2	Proline Biosynthesis II (from Arginine)	1.05	0.0526	NaN	NADPH											Protein Kinase A Signaling	2.57	0.0171	0.816	ATP,CDC25B,GSK3B,ITPR3,NFKB1,PPP1R14C,YWHAZ	Role of Wnt/GSK-3Î² Signaling in the Pathogenesis of Influenza	0.738	0.0128	NaN	GSK3B
Tight Junction Signaling	10.2	0.0952	NaN	ACTG2,CLDN1,CLDN3,CLDN4,CLDN7,FOS,MYL4,MYL7,NFKB1,NFKB2,PPM1J,PPP2R1B,PRKCZ,TJP2,TJP3,TNF						T Cell Exhaustion Signaling Pathway	3.12	0.0223	-1	GZMB,IL6R,PPP2R1B,STAT1	SPINK1 Pancreatic Cancer Pathway	0.752	0.0167	NaN	CTSB	Sirtuin Signaling Pathway	2.92	0.0185	-1.633	ATP,GSK3B,HIF1A,NFKB2,STAT3,TNF	Prostate Cancer Signaling	5.1	0.0632	NaN	CASP9,GSK3B,KRAS,NFKB1,PIK3CG,RRAS											Protein Ubiquitination Pathway	5.3	0.0325	NaN	ATP,B2M,PSMD8,PSME2,TAP1,TAP2,TRAF6,USP18,VHL	S-adenosyl-L-methionine Biosynthesis	1.69	0.125	NaN	ATP
TNFR1 Signaling	24.1	0.38	NaN	BID,BIRC3,CASP3,CASP8,CASP9,FOS,IKBKB,IKBKE,MAP2K4,MAPK8,NFKB1,NFKB2,NFKBIA,NFKBIE,PAK1,RIPK1,TNF,TNFAIP3,TRAF2						T Cell Receptor Signaling	1.58	0.0182	NaN	NFKB2,NFKBIA	STAT3 Pathway	3	0.0294	NaN	IL6R,MAPK14,SOCS3,STAT3	Small Cell Lung Cancer Signaling	1.52	0.027	NaN	NFKB2,PTGS2	Protein Kinase A Signaling	1.78	0.0146	0.447	ATP,GSK3B,NFKB1,PRKD1,PTPRC,YWHAZ											PRPP Biosynthesis I	1.45	0.125	NaN	ATP	Salvage Pathways of Pyrimidine Deoxyribonucleotides	1.3	0.05	NaN	ATP
TNFR2 Signaling	17.6	0.433	NaN	BIRC3,FOS,IKBKB,IKBKE,MAP2K4,MAPK8,NFKB1,NFKB2,NFKBIA,NFKBIE,TNF,TNFAIP3,TRAF2						T Helper Cell Differentiation	3.18	0.0405	NaN	IFNGR1,IL6R,STAT1	Stearate Biosynthesis I (Animals)	0.752	0.0167	NaN	ATP	Sonic Hedgehog Signaling	0.983	0.0333	NaN	GSK3B	Protein Ubiquitination Pathway	7.86	0.0433	NaN	ATP,B2M,BIRC6,PSMB8,PSMB9,PSMD8,PSME2,TAP1,TAP2,TRAF6,USP18,VHL											PTEN Signaling	3.52	0.0391	-0.447	CASP3,CASP9,GSK3B,KRAS,NFKB1	Salvage Pathways of Pyrimidine Ribonucleotides	2.49	0.0263	NaN	ATP,CDK1,MAPK8
Toll-like Receptor Signaling	34.7	0.364	NaN	CD14,FOS,IKBKB,IL12A,IL12B,IL1A,IL33,IRAK2,LY96,MAP2K4,MAP3K7,MAPK14,MAPK8,MYD88,NFKB1,NFKB2,NFKBIA,TAB1,TAB2,TLR10,TLR2,TLR4,TLR7,TLR8,TLR9,TNF,TNFAIP3,TRAF6						TCA Cycle II (Eukaryotic)	1.04	0.0238	NaN	ATP	Sucrose Degradation V (Mammalian)	1.22	0.0526	NaN	ATP	Sperm Motility	1.25	0.0126	NaN	ATP,PRKD1,SLC16A10	PRPP Biosynthesis I	1.41	0.125	NaN	ATP											Purine Nucleotides De Novo Biosynthesis II	0.77	0.0244	NaN	ATP	SAPK/JNK Signaling	3.84	0.0388	-1	KRAS,MAP3K7,MAPK8,TP53
TR/RXR Activation	4.17	0.0769	NaN	DIO1,DIO2,DIO3,HIF1A,PIK3C2B,PIK3CG,SLC16A2						Tec Kinase Signaling	1.25	0.012	NaN	NFKB2,STAT1	Sulfate Activation for Sulfonation	1.59	0.125	NaN	ATP	Sphingosine and Sphingosine-1-phosphate Metabolism	1.2	0.0556	NaN	ATP	PTEN Signaling	4.37	0.0469	0.816	CASP9,GSK3B,KRAS,NFKB1,PIK3CG,RRAS											Pyridoxal 5'-phosphate Salvage Pathway	3.42	0.0533	-2	ATP,CDK1,MAP2K4,PAK1	Selenocysteine Biosynthesis II (Archaea and Eukaryotes)	1.39	0.0625	NaN	ATP
Transcriptional Regulatory Network in Embryonic Stem Cells	0.345	0.0185	NaN	STAT3						Telomerase Signaling	2.72	0.028	NaN	ETS1,MYC,PPP2R1B	Sumoylation Pathway	2.27	0.0275	NaN	ATP,ETS1,RHOH	Sphingosine-1-phosphate Signaling	0.446	0.00826	NaN	CASP1	Purine Nucleotides De Novo Biosynthesis II	0.735	0.0244	NaN	ATP											Pyrimidine Deoxyribonucleotides De Novo Biosynthesis I	0.777	0.025	NaN	ATP	Semaphorin Signaling in Neurons	0.842	0.0167	NaN	RND2
TREM1 Signaling	38.5	0.395	NaN	CASP1,CCL2,CD40,CD83,CD86,CXCL8,FCGR2B,ICAM1,IL10,ITGA5,JAK2,LAT2,MPO,MYD88,NFKB1,NFKB2,NLRP3,NOD1,PLCG1,STAT3,STAT5A,TLR10,TLR2,TLR4,TLR7,TLR8,TLR9,TNF,TREM1,TYROBP						TGF-Î² Signaling	1.69	0.0208	NaN	MAPK14,TAB1	Superoxide Radicals Degradation	1.5	0.1	NaN	SOD2	SPINK1 General Cancer Pathway	1.58	0.029	NaN	IL6R,STAT3	Pyridoxal 5'-phosphate Salvage Pathway	2.21	0.04	NaN	ATP,MAP2K4,PAK1											Pyrimidine Ribonucleotides De Novo Biosynthesis	0.592	0.0154	NaN	ATP	Senescence Pathway	7.38	0.0321	-1.414	CCNB1,CDK1,KRAS,MAP3K7,PARP1,PPP2R1B,TP53,TRAF6,VHL
Tumoricidal Function of Hepatic Natural Killer Cells	9.9	0.333	NaN	BID,CASP3,CASP8,CASP9,FAS,FASLG,GZMB,ICAM1						Th1 and Th2 Activation Pathway	4.33	0.0291	NaN	IFNGR1,IL33,IL6R,IRF1,STAT1	Superpathway of Cholesterol Biosynthesis	0.614	0.0116	NaN	ATP	SPINK1 Pancreatic Cancer Pathway	0.706	0.0167	NaN	CTSB	Pyrimidine Deoxyribonucleotides De Novo Biosynthesis I	0.745	0.025	NaN	ATP											Pyrimidine Ribonucleotides Interconversion	0.676	0.0192	NaN	ATP	Sertoli Cell-Sertoli Cell Junction Signaling	3.85	0.0259	NaN	ATP,GSK3B,KRAS,MAP3K7,MAPK8
TWEAK Signaling	16.5	0.371	NaN	BID,BIRC3,CASP3,CASP8,CASP9,IKBKB,IKBKE,NFKB1,NFKB2,NFKBIA,NFKBIE,RIPK1,TRAF2						Th1 Pathway	3.75	0.0328	-1	IFNGR1,IL6R,IRF1,STAT1	Superpathway of Citrulline Metabolism	0.924	0.0256	NaN	ATP	STAT3 Pathway	2.81	0.0294	NaN	IL6R,MAPK14,SOCS3,STAT3	Pyrimidine Ribonucleotides De Novo Biosynthesis	0.559	0.0154	NaN	ATP											Rac Signaling	2.72	0.0348	-2	KRAS,MAP2K4,NFKB1,PAK1	Signaling by Rho Family GTPases	0.876	0.00813	NaN	MAPK8,RND2
Type I Diabetes Mellitus Signaling	44.1	0.33	NaN	BID,CASP3,CASP8,CASP9,CD3D,CD3E,CD3G,CD86,FAS,FASLG,FCER1G,GZMB,IFNG,IFNGR1,IKBKB,IKBKE,IL12A,IL12B,IL1RAP,IRF1,JAK2,MAP2K4,MAP3K7,MAPK14,MAPK8,MYD88,NFKB1,NFKB2,NFKBIA,NFKBIE,RIPK1,SOCS3,SOCS6,STAT1,TNF,TRAF2,TRAF6						Th17 Activation Pathway	2.89	0.0323	NaN	IL6R,IRAK2,NFKB2	Superpathway of D-myo-inositol (1,4,5)-trisphosphate Metabolism	1.01	0.0312	NaN	ATP	Stearate Biosynthesis I (Animals)	0.706	0.0167	NaN	ATP	Pyrimidine Ribonucleotides Interconversion	0.642	0.0192	NaN	ATP											RANK Signaling in Osteoclasts	5.48	0.0674	-2.449	MAP2K4,MAP3K7,MAPK14,NFKB1,TAB2,TRAF6	Sirtuin Signaling Pathway	3.73	0.0185	-1.342	ARG2,ATP,GSK3B,MYC,PARP1,TP53
Type II Diabetes Mellitus Signaling	12.5	0.11	NaN	IKBKB,IKBKE,MAP2K4,MAP3K7,MAPK8,NFKB1,NFKB2,NFKBIA,NFKBIE,PIK3C2B,PIK3CG,PRKCQ,PRKCZ,PRKD1,SOCS3,SOCS6,TNF,TRAF2						Th2 Pathway	0.57	0.00735	NaN	IL33	Superpathway of Geranylgeranyldiphosphate Biosynthesis I (via Mevalonate)	0.959	0.0278	NaN	ATP	Sucrose Degradation V (Mammalian)	1.17	0.0526	NaN	ATP	Rac Signaling	4.63	0.0522	-2.449	KRAS,MAP2K4,NFKB1,PAK1,PIK3CG,RRAS											RAR Activation	1.88	0.02	NaN	MAP2K4,MAPK14,NFKB1,PARP1	Small Cell Lung Cancer Signaling	3.03	0.0405	NaN	MYC,TP53,TRAF6
Unfolded protein response	0.896	0.0357	NaN	MAPK8,TRAF2						Thiamin Salvage III	1.94	0.2	NaN	ATP	Superpathway of Inositol Phosphate Compounds	0.793	0.00901	NaN	ATP,SOCS3	Sulfate Activation for Sulfonation	1.54	0.125	NaN	ATP	RANK Signaling in Osteoclasts	6.52	0.0787	-2.646	MAP2K4,MAP3K7,MAPK14,NFKB1,PIK3CG,TAB2,TRAF6											Reelin Signaling in Neurons	0.928	0.0154	NaN	GSK3B,MAP2K4	Sonic Hedgehog Signaling	4.2	0.1	NaN	CCNB1,CDK1,GSK3B
Urea Cycle	0.701	0.05	NaN	ARG2						Thrombin Signaling	1.06	0.00935	NaN	MAPK14,NFKB2	Superpathway of Methionine Degradation	0.686	0.0141	NaN	ATP	Sumoylation Pathway	3.17	0.0367	1	ATP,ETS1,FASLG,NFKB2	RAR Activation	4.2	0.035	NaN	JAK2,MAP2K4,MAPK14,NFKB1,PIK3CG,PRKD1,STAT5A											Regulation of Actin-based Motility by Rho	1.15	0.0208	NaN	PAK1,RND2	Sperm Motility	0.9	0.0084	NaN	ATP,SLC16A10
UVA-Induced MAPK Signaling	13.8	0.162	NaN	ATM,BCL2L1,CASP3,CASP9,FOS,KRAS,MAP2K4,MAPK14,MAPK8,PARP1,PIK3C2B,PIK3CG,PLCG1,RRAS,STAT1,TP53						Thrombopoietin Signaling	1.98	0.0299	NaN	MYC,STAT1	Synaptic Long Term Depression	0.87	0.0101	NaN	PPP2R1B,PRKD1	Superpathway of Cholesterol Biosynthesis	0.569	0.0116	NaN	ATP	Reelin Signaling in Neurons	1.57	0.0231	NaN	GSK3B,MAP2K4,PIK3CG											Regulation of Cellular Mechanics by Calpain Protease	1.44	0.0303	NaN	CDK1,KRAS	Sphingosine and Sphingosine-1-phosphate Metabolism	1.34	0.0556	NaN	ATP
UVB-Induced MAPK Signaling	9.62	0.192	NaN	FOS,MAP2K4,MAPK14,MAPK8,PIK3C2B,PIK3CG,PRKCQ,PRKCZ,PRKD1,TP53						Thyroid Cancer Signaling	2.2	0.0385	NaN	CXCL8,MYC	Synaptic Long Term Potentiation	1.14	0.0146	NaN	ATP,PRKD1	Superpathway of Citrulline Metabolism	0.876	0.0256	NaN	ATP	Regulation of Actin-based Motility by Rho	1.09	0.0208	NaN	ACTG2,PAK1											Regulation of eIF4 and p70S6K Signaling	1.43	0.0186	NaN	KRAS,MAPK14,PPP2R1B	Sphingosine-1-phosphate Signaling	2.42	0.0248	NaN	CASP1,CASP3,RND2
UVC-Induced MAPK Signaling	9.71	0.196	NaN	FOS,KRAS,MAP2K4,MAPK14,MAPK8,PRKCQ,PRKCZ,PRKD1,RRAS,TP53						Thyroid Hormone Metabolism I (via Deiodination)	3.4	0.154	NaN	DIO2,DIO3	Synaptogenesis Signaling Pathway	1.07	0.00938	NaN	ATP,GSK3B,MAPK14	Superpathway of D-myo-inositol (1,4,5)-trisphosphate Metabolism	0.959	0.0312	NaN	ATP	Regulation of Cellular Mechanics by Calpain Protease	1.37	0.0303	NaN	KRAS,RRAS											Regulation of IL-2 Expression in Activated and Anergic T Lymphocytes	3.1	0.044	NaN	KRAS,LAT,MAP2K4,NFKB1	SPINK1 General Cancer Pathway	0.788	0.0145	NaN	KRAS
VDR/RXR Activation	4.56	0.0886	NaN	CD14,CXCL10,IFNG,IL12A,PRKCQ,PRKCZ,PRKD1						Thyroid Hormone Metabolism II (via Conjugation and/or Degradation)	2.09	0.0339	NaN	DIO2,DIO3	Systemic Lupus Erythematosus In B Cell Signaling Pathway	18	0.0643	1.414	GSK3B,IFIH1,IFIT2,IFIT3,IFNG,IFNGR1,IL10,IL33,IL6R,IRF5,ISG15,MAP3K7,PRKD1,STAT1,STAT2,STAT3,TNFSF10,TRAF6	Superpathway of Geranylgeranyldiphosphate Biosynthesis I (via Mevalonate)	0.91	0.0278	NaN	ATP	Regulation of eIF4 and p70S6K Signaling	2.9	0.0311	-1	KRAS,MAPK14,PIK3CG,PPP2R1B,RRAS											Regulation of the Epithelial-Mesenchymal Transition Pathway	4.55	0.0365	NaN	GSK3B,HIF1A,JAK3,KRAS,MAP2K4,NFKB1,TYK2	STAT3 Pathway	3.37	0.0294	-2	KRAS,MAPK8,MYC,SOCS3
VEGF Family Ligand-Receptor Interactions	10.7	0.144	NaN	FOS,KRAS,NOS3,PGF,PIK3C2B,PIK3CG,PLCG1,PRKCQ,PRKCZ,PRKD1,RRAS,VEGFA,VEGFB						Thyronamine and Iodothyronamine Metabolism	3.4	0.154	NaN	DIO2,DIO3	Systemic Lupus Erythematosus In T Cell Signaling Pathway	3.93	0.0206	0.378	B2M,CASP1,CASP10,IL10,PPP2R1B,RHOH,STAT3	Superpathway of Inositol Phosphate Compounds	0.712	0.00901	NaN	ATP,SOCS3	Regulation of IL-2 Expression in Activated and Anergic T Lymphocytes	2.96	0.044	NaN	KRAS,MAP2K4,NFKB1,RRAS											Relaxin Signaling	0.783	0.0125	NaN	ATP,NFKB1	Stearate Biosynthesis I (Animals)	0.842	0.0167	NaN	ATP
VEGF Signaling	11	0.133	NaN	ACTG2,ARNT,BCL2L1,HIF1A,KRAS,NOS3,PGF,PIK3C2B,PIK3CG,PLCG1,PTK2B,RRAS,VEGFA,VEGFB						Tight Junction Signaling	1.25	0.0119	NaN	NFKB2,PPP2R1B	Systemic Lupus Erythematosus Signaling	2.16	0.0172	NaN	FCGR1A,IL10,IL33,IL6R	Superpathway of Methionine Degradation	0.64	0.0141	NaN	ATP	Regulation of the Epithelial-Mesenchymal Transition Pathway	6.3	0.0469	NaN	ETS1,GSK3B,HIF1A,JAK2,KRAS,MAP2K4,NFKB1,PIK3CG,RRAS											Renal Cell Carcinoma Signaling	4.44	0.061	NaN	ARNT,HIF1A,KRAS,PAK1,VHL	Sucrose Degradation V (Mammalian)	1.32	0.0526	NaN	ATP
Virus Entry via Endocytic Pathways	10.5	0.124	NaN	ACTG2,B2M,CD55,ITGA5,ITGB2,ITGB7,KRAS,PIK3C2B,PIK3CG,PLCG1,PRKCQ,PRKCZ,PRKD1,RRAS						TNFR1 Signaling	2.23	0.04	NaN	NFKB2,NFKBIA	T Cell Exhaustion Signaling Pathway	6.92	0.0447	0	GZMB,IFNG,IL10,IL6R,PPP2R1B,STAT1,STAT2,STAT3	Synaptic Long Term Depression	0.287	0.00505	NaN	PRKD1	Relaxin Signaling	1.34	0.0188	NaN	ATP,NFKB1,PIK3CG											Renin-Angiotensin Signaling	8.17	0.0709	-1.414	ATP,CCL2,ITPR3,KRAS,MAP2K4,MAPK14,NFKB1,PAK1,STAT1	Sulfate Activation for Sulfonation	1.69	0.125	NaN	ATP
White Adipose Tissue Browning Pathway	2.28	0.042	NaN	DIO2,FCER1G,HIF1AN,MAPK14,NPPA,VEGFA						TNFR2 Signaling	2.67	0.0667	NaN	NFKB2,NFKBIA	T Helper Cell Differentiation	6.84	0.0811	NaN	IFNG,IFNGR1,IL10,IL6R,STAT1,STAT3	Synaptic Long Term Potentiation	1.05	0.0146	NaN	ATP,PRKD1	Remodeling of Epithelial Adherens Junctions	0.542	0.0147	NaN	ACTG2											Retinoic acid Mediated Apoptosis Signaling	7.83	0.111	-0.378	CASP3,CASP8,CASP9,IFNB1,IRF1,PARP1,TNFSF10	Sumoylation Pathway	5.04	0.0459	0.447	ATP,MAPK8,PCNA,RND2,TP53
Wnt/Ca+ pathway	2.24	0.0615	NaN	GSK3B,NFKB1,NFKB2,PLCG1						Toll-like Receptor Signaling	7.64	0.0779	0	IL33,IRAK2,MAPK14,NFKB2,NFKBIA,TAB1	TCA Cycle II (Eukaryotic)	0.896	0.0238	NaN	ATP	Synaptogenesis Signaling Pathway	0.951	0.00938	NaN	ATP,GSK3B,MAPK14	Renal Cell Carcinoma Signaling	8.12	0.0976	-2.236	ARNT,ETS1,HIF1A,KRAS,PAK1,PIK3CG,RRAS,VHL											Retinol Biosynthesis	0.684	0.0196	NaN	NADPH	Superpathway of Cholesterol Biosynthesis	0.701	0.0116	NaN	ATP
Wnt/Î²-catenin Signaling	2.48	0.0402	NaN	GSK3B,MAP3K7,MYC,PPM1J,PPP2R1B,TAB1,TP53						TR/RXR Activation	1.73	0.022	NaN	DIO2,DIO3	Tec Kinase Signaling	7.16	0.0479	1.134	ACTG2,PRKD1,RHOH,STAT1,STAT2,STAT3,STAT5A,TNFSF10	Systemic Lupus Erythematosus In B Cell Signaling Pathway	22.8	0.0786	2.985	CD40,FASLG,GSK3B,IFIH1,IFIT2,IFIT3,IFNB1,IFNGR1,IL12A,IL33,IL6R,IRF5,ISG15,MYD88,NFKB2,PRKD1,STAT1,STAT2,STAT3,TLR9,TNF,TNFSF10	Renin-Angiotensin Signaling	11.8	0.0945	-2.111	ATP,CCL2,JAK2,KRAS,MAP2K4,MAPK14,NFKB1,PAK1,PIK3CG,PRKD1,RRAS,STAT1											RhoGDI Signaling	0.684	0.0108	NaN	PAK1,RND2	Superpathway of Citrulline Metabolism	2.34	0.0513	NaN	ARG2,ATP
Xenobiotic Metabolism Signaling	9.17	0.0655	NaN	ARNT,HS3ST3B1,IL1A,KRAS,MAP2K4,MAP3K7,MAPK14,MAPK8,NFKB1,NFKB2,PIK3C2B,PIK3CG,PPM1J,PPP2R1B,PRKCQ,PRKCZ,PRKD1,RRAS,TNF						Trehalose Degradation II (Trehalase)	1.74	0.125	NaN	ATP	Telomerase Signaling	1.33	0.0187	NaN	ETS1,PPP2R1B	Systemic Lupus Erythematosus In T Cell Signaling Pathway	2.82	0.0176	1	B2M,CASP1,CD3D,CD3G,FASLG,STAT3	Retinoic acid Mediated Apoptosis Signaling	6.15	0.0952	0.816	BID,CASP9,IFNB1,IFNE,IRF1,TNFSF10											Role of BRCA1 in DNA Damage Response	1.29	0.025	NaN	STAT1,TP53	Superpathway of D-myo-inositol (1,4,5)-trisphosphate Metabolism	1.1	0.0312	NaN	ATP
										TREM1 Signaling	6.07	0.0658	2.236	CASP1,CCL2,CXCL8,LAT2,NFKB2	TGF-Î² Signaling	2.43	0.0312	NaN	MAP3K7,MAPK14,TRAF6	Systemic Lupus Erythematosus Signaling	5.66	0.0343	NaN	CD3D,CD3G,CD40,FCGR1A,IL33,IL6R,TLR9,TNF	Retinol Biosynthesis	0.65	0.0196	NaN	NADPH											Role of CHK Proteins in Cell Cycle Checkpoint Control	3.88	0.0702	NaN	CDK1,PCNA,PPP2R1B,TP53	Superpathway of Geranylgeranyldiphosphate Biosynthesis I (via Mevalonate)	1.05	0.0278	NaN	ATP
										tRNA Charging	0.764	0.0122	NaN	ATP	Th1 and Th2 Activation Pathway	11	0.064	NaN	CCR5,IFNG,IFNGR1,IL10,IL33,IL6R,IRF1,SOCS3,STAT1,STAT3,STAT5A	T Cell Exhaustion Signaling Pathway	4.3	0.0335	0.816	GZMB,IL12A,IL6R,STAT1,STAT2,STAT3	RhoA Signaling	0.334	0.008	NaN	ACTG2											Role of Cytokines in Mediating Communication between Immune Cells	0.662	0.0185	NaN	IFNB1	Superpathway of Inositol Phosphate Compounds	0.951	0.00901	NaN	ATP,SOCS3
										tRNA Splicing	0.967	0.02	NaN	ATP	Th1 Pathway	9.66	0.0738	-0.707	CCR5,IFNG,IFNGR1,IL10,IL6R,IRF1,SOCS3,STAT1,STAT3	T Cell Receptor Signaling	2.12	0.0273	NaN	CD3D,CD3G,NFKB2	RhoGDI Signaling	0.629	0.0108	NaN	ACTG2,PAK1											Role of Hypercytokinemia/hyperchemokinemia in the Pathogenesis of Influenza	4.36	0.093	NaN	CCL2,CCR5,CXCL10,IFNB1	Superpathway of Methionine Degradation	0.775	0.0141	NaN	ATP
										Tumoricidal Function of Hepatic Natural Killer Cells	1.27	0.0417	NaN	GZMB	Th17 Activation Pathway	9.17	0.086	0	HIF1A,IFNG,IL10,IL6R,IRAK2,SOCS3,STAT3,TRAF6	T Helper Cell Differentiation	8.01	0.0946	NaN	CD40,IFNGR1,IL12A,IL6R,STAT1,STAT3,TNF	Role of BRCA1 in DNA Damage Response	1.22	0.025	NaN	ATM,STAT1											Role of IL-17A in Arthritis	3.91	0.0714	NaN	CCL2,MAP2K4,MAPK14,NFKB1	Synaptic Long Term Depression	1.03	0.0101	NaN	KRAS,PPP2R1B
										TWEAK Signaling	2.53	0.0571	NaN	NFKB2,NFKBIA	Th2 Pathway	5.28	0.0441	1	CCR5,IFNG,IL10,IL33,SOCS3,STAT5A	TCA Cycle II (Eukaryotic)	0.848	0.0238	NaN	ATP	Role of CHK Proteins in Cell Cycle Checkpoint Control	2.55	0.0526	NaN	ATM,PCNA,PPP2R1B											Role of IL-17F in Allergic Inflammatory Airway Diseases	4.4	0.0952	NaN	CCL2,CXCL10,NFKB1,TRAF6	Synaptic Long Term Potentiation	1.31	0.0146	NaN	ATP,KRAS
										Type I Diabetes Mellitus Signaling	8.17	0.0625	1.134	GZMB,IFNGR1,IRF1,MAPK14,NFKB2,NFKBIA,STAT1	Thiamin Salvage III	1.79	0.2	NaN	ATP	Tec Kinase Signaling	9.27	0.0599	1.134	ACTG2,FASLG,NFKB2,PRKD1,STAT1,STAT2,STAT3,STAT5A,TNF,TNFSF10	Role of Cytokines in Mediating Communication between Immune Cells	3.83	0.0741	NaN	IFNB1,IL10,IL12A,IL33											Role of JAK family kinases in IL-6-type Cytokine Signaling	7.06	0.2	NaN	MAP2K4,MAPK14,SOCS3,STAT1,TYK2	Synaptogenesis Signaling Pathway	1.3	0.00938	NaN	ATP,GSK3B,KRAS
										Type II Diabetes Mellitus Signaling	2.2	0.0184	NaN	ATP,NFKB2,NFKBIA	Thrombin Signaling	2.29	0.0187	NaN	MAPK14,MYL7,PRKD1,RHOH	Telomerase Signaling	0.489	0.00935	NaN	ETS1	Role of Hypercytokinemia/hyperchemokinemia in the Pathogenesis of Influenza	8.77	0.163	NaN	CCL2,CCL4,CCR5,CXCL10,IFNB1,IL12A,IL33											Role of JAK1 and JAK3 in Î³c Cytokine Signaling	4.8	0.0725	NaN	IL7R,JAK3,KRAS,SOCS3,STAT1	Systemic Lupus Erythematosus In B Cell Signaling Pathway	11.2	0.0429	1.155	GSK3B,IFIH1,IFIT2,IFIT3,ISG15,KRAS,MAP3K7,MYC,STAT1,STAT2,TNFSF10,TRAF6
										UDP-N-acetyl-D-galactosamine Biosynthesis II	1.27	0.0417	NaN	ATP	Thrombopoietin Signaling	4.18	0.0597	1	PRKD1,STAT1,STAT3,STAT5A	TGF-Î² Signaling	0.529	0.0104	NaN	MAPK14	Role of IL-17A in Arthritis	5.07	0.0893	NaN	CCL2,MAP2K4,MAPK14,NFKB1,PIK3CG											Role of JAK1, JAK2 and TYK2 in Interferon Signaling	7.15	0.208	NaN	IFNB1,NFKB1,STAT1,STAT2,TYK2	Systemic Lupus Erythematosus In T Cell Signaling Pathway	4.57	0.0206	0.378	B2M,CASP1,CASP3,CD86,KRAS,PPP2R1B,RND2
										Urea Cycle	1.35	0.05	NaN	ATP	Thyroid Hormone Metabolism I (via Deiodination)	1.39	0.0769	NaN	DIO3	Th1 and Th2 Activation Pathway	13.2	0.0756	NaN	CCR5,CD3D,CD3G,CD40,IFNGR1,IL12A,IL33,IL6R,IRF1,SOCS3,STAT1,STAT3,STAT5A	Role of IL-17A in Psoriasis	1.2	0.0769	NaN	S100A8											Role of JAK2 in Hormone-like Cytokine Signaling	4.77	0.118	NaN	SOCS3,SOCS6,STAT1,TYK2	Systemic Lupus Erythematosus Signaling	1.65	0.0129	NaN	CD86,FCGR1A,KRAS
										Uridine-5'-phosphate Biosynthesis	1.37	0.0526	NaN	ATP	Thyroid Hormone Metabolism II (via Conjugation and/or Degradation)	0.759	0.0169	NaN	DIO3	Th1 Pathway	12.1	0.0902	0.632	CCR5,CD3D,CD3G,CD40,IFNGR1,IL12A,IL6R,IRF1,SOCS3,STAT1,STAT3	Role of IL-17F in Allergic Inflammatory Airway Diseases	5.7	0.119	0	CCL2,CCL4,CXCL10,NFKB1,TRAF6											Role of Lipids/Lipid Rafts in the Pathogenesis of Influenza	0.983	0.0417	NaN	IFNB1	T Cell Exhaustion Signaling Pathway	6.4	0.0391	0.447	CD86,GZMB,KRAS,MAPK8,PPP2R1B,STAT1,STAT2
										UVA-Induced MAPK Signaling	2.82	0.0303	NaN	ATM,MAPK14,STAT1	Thyronamine and Iodothyronamine Metabolism	1.39	0.0769	NaN	DIO3	Th17 Activation Pathway	8.75	0.086	1.414	HIF1A,IL12A,IL6R,IRAK2,MYD88,NFKB2,SOCS3,STAT3	Role of JAK family kinases in IL-6-type Cytokine Signaling	10.6	0.28	NaN	IL6R,JAK2,MAP2K4,MAPK14,SOCS3,STAT1,STAT5A											Role of Macrophages, Fibroblasts and Endothelial Cells in Rheumatoid Arthritis	14.2	0.0566	NaN	C5AR1,CCL2,FCGR1A,FN1,GSK3B,KRAS,MAP2K4,MAP3K7,MAPK14,MIF,MYC,NFKB1,RIPK1,SOCS3,TLR10,TLR4,TRAF6,VEGFB	T Cell Receptor Signaling	1.48	0.0182	NaN	KRAS,MAPK8
										UVB-Induced MAPK Signaling	0.947	0.0192	NaN	MAPK14	Tight Junction Signaling	1.76	0.0179	NaN	ACTG2,MYL7,PPP2R1B	Th2 Pathway	7.44	0.0588	0.816	CCR5,CD3D,CD3G,CD40,IL12A,IL33,SOCS3,STAT5A	Role of JAK1 and JAK3 in Î³c Cytokine Signaling	7.29	0.101	NaN	JAK2,KRAS,PIK3CG,RRAS,SOCS3,STAT1,STAT5A											Role of MAPK Signaling in the Pathogenesis of Influenza	6.99	0.0843	NaN	CASP3,CCL2,CXCL10,IFNB1,KRAS,MAP2K4,MAPK14	T Helper Cell Differentiation	1.8	0.027	NaN	CD86,STAT1
										UVC-Induced MAPK Signaling	0.955	0.0196	NaN	MAPK14	TNFR1 Signaling	0.824	0.02	NaN	BID	Thiamin Salvage III	1.74	0.2	NaN	ATP	Role of JAK1, JAK2 and TYK2 in Interferon Signaling	8.79	0.25	NaN	IFNB1,IFNGR1,JAK2,NFKB1,STAT1,STAT2											Role of NANOG in Mammalian Embryonic Stem Cell Pluripotency	3.67	0.042	-0.447	GSK3B,JAK3,KRAS,TP53,TYK2	TCA Cycle II (Eukaryotic)	0.987	0.0238	NaN	ATP
										VDR/RXR Activation	0.78	0.0127	NaN	CXCL10	Toll-like Receptor Signaling	5.29	0.0649	-1.342	IL33,IRAK2,MAP3K7,MAPK14,TRAF6	Thrombin Signaling	1.36	0.014	NaN	MAPK14,NFKB2,PRKD1	Role of JAK2 in Hormone-like Cytokine Signaling	6.17	0.147	NaN	JAK2,SOCS3,SOCS6,STAT1,STAT5A											Role of NFAT in Cardiac Hypertrophy	4.16	0.0317	-1.134	ATP,GSK3B,ITPR3,KRAS,MAP2K4,MAP3K7,MAPK14	Tec Kinase Signaling	4.15	0.0299	0	MAPK8,RND2,STAT1,STAT2,TNFSF10
										VEGF Family Ligand-Receptor Interactions	0.728	0.0111	NaN	VEGFB	TR/RXR Activation	1.45	0.022	NaN	DIO3,HIF1A	Thrombopoietin Signaling	3.97	0.0597	1	PRKD1,STAT1,STAT3,STAT5A	Role of Lipids/Lipid Rafts in the Pathogenesis of Influenza	2.2	0.0833	NaN	IFNB1,IFNE											Role of NFAT in Regulation of the Immune Response	6.72	0.0481	-0.707	CD79A,CD79B,CD86,FCGR1A,GSK3B,ITPR3,KRAS,LAT,NFKB1	Telomerase Signaling	3.77	0.0374	0	KRAS,MYC,PPP2R1B,TP53
										VEGF Signaling	0.67	0.00952	NaN	VEGFB	Transcriptional Regulatory Network in Embryonic Stem Cells	0.793	0.0185	NaN	STAT3	Thyroid Hormone Metabolism I (via Deiodination)	1.33	0.0769	NaN	DIO3	Role of Macrophages, Fibroblasts and Endothelial Cells in Rheumatoid Arthritis	21	0.0755	NaN	C5AR1,CCL2,FCGR1A,FN1,GSK3B,IL10,IL33,IL6R,IRAK2,JAK2,KRAS,MAP2K4,MAP3K7,MAPK14,NFKB1,PGF,PIK3CG,PRKD1,RRAS,SOCS3,TLR4,TRAF6,VCAM1,VEGFB											Role of Oct4 in Mammalian Embryonic Stem Cell Pluripotency	1.73	0.0435	NaN	PARP1,TP53	TGF-Î² Signaling	3.95	0.0417	-2	KRAS,MAP3K7,MAPK8,TRAF6
										Virus Entry via Endocytic Pathways	0.64	0.00885	NaN	B2M	Trehalose Degradation II (Trehalase)	1.59	0.125	NaN	ATP	Thyroid Hormone Metabolism II (via Conjugation and/or Degradation)	0.712	0.0169	NaN	DIO3	Role of MAPK Signaling in the Pathogenesis of Influenza	6.73	0.0843	NaN	CCL2,CXCL10,IFNB1,KRAS,MAP2K4,MAPK14,RRAS											Role of Osteoblasts, Osteoclasts and Chondrocytes in Rheumatoid Arthritis	5.04	0.0354	NaN	CASP9,GSK3B,MAP2K4,MAP3K7,MAPK14,NFKB1,TAB2,TRAF6	Th1 and Th2 Activation Pathway	5.27	0.0349	NaN	CCR5,CD86,ICAM1,IRF1,SOCS3,STAT1
										White Adipose Tissue Browning Pathway	2.36	0.021	NaN	DIO2,HIF1AN,MAPK14	TREM1 Signaling	5.32	0.0658	2.236	CASP1,IL10,LAT2,STAT3,STAT5A	Thyronamine and Iodothyronamine Metabolism	1.33	0.0769	NaN	DIO3	Role of NANOG in Mammalian Embryonic Stem Cell Pluripotency	3.5	0.042	-1.342	GSK3B,JAK2,KRAS,PIK3CG,RRAS											Role of p14/p19ARF in Tumor Suppression	0.907	0.0345	NaN	TP53	Th1 Pathway	6.13	0.0492	0	CCR5,CD86,ICAM1,IRF1,SOCS3,STAT1
										Wnt/Ca+ pathway	2.01	0.0308	NaN	GSK3B,NFKB2	tRNA Charging	0.631	0.0122	NaN	ATP	Tight Junction Signaling	2.48	0.0238	NaN	ACTG2,CLDN7,NFKB2,TNF	Role of NFAT in Cardiac Hypertrophy	5.79	0.0407	-1.667	ATP,GSK3B,KRAS,MAP2K4,MAP3K7,MAPK14,PIK3CG,PRKD1,RRAS											Role of Pattern Recognition Receptors in Recognition of Bacteria and Viruses	9.92	0.0714	-1	C5AR1,CASP1,IFIH1,IFNB1,MAP2K4,NFKB1,NLRP3,OAS1,TLR4,TNFSF10,TRAF6	Th17 Activation Pathway	1.62	0.0215	NaN	SOCS3,TRAF6
										Wnt/Î²-catenin Signaling	3.17	0.023	NaN	GSK3B,MYC,PPP2R1B,TAB1	tRNA Splicing	0.824	0.02	NaN	ATP	TNFR1 Signaling	3.09	0.06	NaN	NFKB2,TNF,TNFAIP3	Role of NFAT in Regulation of the Immune Response	4.38	0.0374	-1.134	CD4,FCGR1A,GSK3B,KRAS,NFKB1,PIK3CG,RRAS											Role of PI3K/AKT Signaling in the Pathogenesis of Influenza	4.9	0.0758	1	CASP9,CCR5,GSK3B,IFNB1,NFKB1	Th2 Pathway	3.37	0.0294	NaN	CCR5,CD86,ICAM1,SOCS3
										Xenobiotic Metabolism Signaling	1.54	0.0103	NaN	MAPK14,NFKB2,PPP2R1B	Tumoricidal Function of Hepatic Natural Killer Cells	2.57	0.0833	NaN	BID,GZMB	TNFR2 Signaling	3.75	0.1	NaN	NFKB2,TNF,TNFAIP3	Role of Osteoblasts, Osteoclasts and Chondrocytes in Rheumatoid Arthritis	7.76	0.0487	NaN	CASP9,GSK3B,IL10,IL33,MAP2K4,MAP3K7,MAPK14,NFKB1,PIK3CG,TAB2,TRAF6											Role of PKR in Interferon Induction and Antiviral Response	20.6	0.317	NaN	CASP3,CASP8,CASP9,FCGR1A,IFNB1,IRF1,MAP3K7,MAPK14,NFKB1,STAT1,TAB2,TP53,TRAF6	Thiamin Salvage III	1.89	0.2	NaN	ATP
															TWEAK Signaling	0.971	0.0286	NaN	BID	Toll-like Receptor Signaling	11	0.117	0	IL12A,IL33,IRAK2,MAPK14,MYD88,NFKB2,TLR9,TNF,TNFAIP3	Role of p14/p19ARF in Tumor Suppression	0.873	0.0345	NaN	PIK3CG											Role of RIG1-like Receptors in Antiviral Innate Immunity	8.96	0.159	-1.134	CASP8,DHX58,IFIH1,IFNB1,NFKB1,RIPK1,TRAF6	Thrombin Signaling	0.979	0.00935	NaN	KRAS,RND2
															Type I Diabetes Mellitus Signaling	11.5	0.0893	0	BID,GZMB,IFNG,IFNGR1,IRF1,MAP3K7,MAPK14,SOCS3,STAT1,TRAF6	TR/RXR Activation	1.36	0.022	NaN	DIO3,HIF1A	Role of Pattern Recognition Receptors in Recognition of Bacteria and Viruses	16.2	0.104	-1.732	C5AR1,CASP1,IFIH1,IFNB1,IL10,IL12A,IL33,MAP2K4,NFKB1,NOD1,OAS1,PIK3CG,PRKD1,TLR4,TNFSF10,TRAF6											Role of Tissue Factor in Cancer	3.67	0.042	NaN	CASP3,KRAS,MAPK14,PAK1,TP53	Thrombopoietin Signaling	3.16	0.0448	NaN	KRAS,MYC,STAT1
															Type II Diabetes Mellitus Signaling	2.71	0.0245	NaN	ATP,MAP3K7,PRKD1,SOCS3	Transcriptional Regulatory Network in Embryonic Stem Cells	0.747	0.0185	NaN	STAT3	Role of PI3K/AKT Signaling in the Pathogenesis of Influenza	7.43	0.106	0	CASP9,CCR5,GSK3B,IFNB1,IFNE,NFKB1,PIK3CG											Role of Wnt/GSK-3Î² Signaling in the Pathogenesis of Influenza	1.31	0.0256	NaN	GSK3B,IFNB1	Thyroid Cancer Signaling	3.48	0.0577	NaN	KRAS,MYC,TP53
															UDP-N-acetyl-D-galactosamine Biosynthesis II	1.13	0.0417	NaN	ATP	Trehalose Degradation II (Trehalase)	1.54	0.125	NaN	ATP	Role of PKR in Interferon Induction and Antiviral Response	16.1	0.268	NaN	BID,CASP9,FCGR1A,IFNB1,IRF1,MAP3K7,MAPK14,NFKB1,STAT1,TAB2,TRAF6											S-adenosyl-L-methionine Biosynthesis	1.45	0.125	NaN	ATP	Tight Junction Signaling	0.452	0.00595	NaN	PPP2R1B
															Urea Cycle	1.2	0.05	NaN	ATP	TREM1 Signaling	12.7	0.132	3.162	CASP1,CCL2,CD40,LAT2,MYD88,NFKB2,STAT3,STAT5A,TLR9,TNF	Role of RIG1-like Receptors in Antiviral Innate Immunity	7.1	0.136	0	CASP10,DHX58,IFIH1,IFNB1,NFKB1,TRAF6											Salvage Pathways of Pyrimidine Deoxyribonucleotides	1.06	0.05	NaN	ATP	TNFR1 Signaling	2.13	0.04	NaN	CASP3,MAPK8
															Uridine-5'-phosphate Biosynthesis	1.22	0.0526	NaN	ATP	tRNA Charging	0.587	0.0122	NaN	ATP	Role of Tissue Factor in Cancer	5.66	0.0588	NaN	JAK2,KRAS,MAPK14,PAK1,PIK3CG,RRAS,STAT5A											Salvage Pathways of Pyrimidine Ribonucleotides	2.74	0.0351	-2	ATP,CDK1,MAP2K4,PAK1	TNFR2 Signaling	1.13	0.0333	NaN	MAPK8
															UVA-Induced MAPK Signaling	2.39	0.0303	NaN	ATM,MAPK14,STAT1	tRNA Splicing	0.777	0.02	NaN	ATP	Role of Wnt/GSK-3Î² Signaling in the Pathogenesis of Influenza	2.16	0.0385	NaN	GSK3B,IFNB1,IFNE											SAPK/JNK Signaling	5.12	0.0583	-1.633	KRAS,MAP2K4,MAP3K7,RIPK1,TAB1,TP53	Toll-like Receptor Signaling	2.98	0.039	NaN	MAP3K7,MAPK8,TRAF6
															UVB-Induced MAPK Signaling	1.91	0.0385	NaN	MAPK14,PRKD1	Tumoricidal Function of Hepatic Natural Killer Cells	2.46	0.0833	NaN	FASLG,GZMB	S-adenosyl-L-methionine Biosynthesis	1.41	0.125	NaN	ATP											Selenocysteine Biosynthesis II (Archaea and Eukaryotes)	1.15	0.0625	NaN	ATP	Trehalose Degradation II (Trehalase)	1.69	0.125	NaN	ATP
															UVC-Induced MAPK Signaling	1.92	0.0392	NaN	MAPK14,PRKD1	TWEAK Signaling	0.921	0.0286	NaN	NFKB2	Salvage Pathways of Pyrimidine Deoxyribonucleotides	1.02	0.05	NaN	ATP											Semaphorin Signaling in Neurons	1.52	0.0333	NaN	PAK1,RND2	TREM1 Signaling	4.35	0.0526	2	CASP1,CCL2,CD86,ICAM1
															VDR/RXR Activation	2.67	0.038	NaN	CXCL10,IFNG,PRKD1	Type I Diabetes Mellitus Signaling	15.7	0.116	1.732	CD3D,CD3G,FASLG,GZMB,IFNGR1,IL12A,IRF1,MAPK14,MYD88,NFKB2,SOCS3,STAT1,TNF	Salvage Pathways of Pyrimidine Ribonucleotides	1.72	0.0263	NaN	ATP,MAP2K4,PAK1											Senescence Pathway	11.6	0.0536	-1.604	CCNB1,CDC25B,CDK1,IFNB1,ITPR3,KRAS,MAP2K4,MAP3K7,MAPK14,NFKB1,PARP1,PPP2R1B,TP53,TRAF6,VHL	tRNA Charging	0.719	0.0122	NaN	ATP
															VEGF Family Ligand-Receptor Interactions	1.46	0.0222	NaN	PRKD1,VEGFB	Type II Diabetes Mellitus Signaling	3.48	0.0307	NaN	ATP,NFKB2,PRKD1,SOCS3,TNF	SAPK/JNK Signaling	4.9	0.0583	-2.449	KRAS,MAP2K4,MAP3K7,PIK3CG,RRAS,TAB1											Sertoli Cell-Sertoli Cell Junction Signaling	4.53	0.0363	NaN	ATP,GSK3B,KRAS,MAP2K4,MAP3K7,MAPK14,TJP3	tRNA Splicing	0.917	0.02	NaN	ATP
															VEGF Signaling	3.42	0.0381	NaN	ACTG2,ARNT,HIF1A,VEGFB	UDP-N-acetyl-D-galactosamine Biosynthesis II	1.08	0.0417	NaN	ATP	Selenocysteine Biosynthesis II (Archaea and Eukaryotes)	1.12	0.0625	NaN	ATP											Signaling by Rho Family GTPases	1.59	0.0163	-2	MAP2K4,NFKB1,PAK1,RND2	Tumoricidal Function of Hepatic Natural Killer Cells	4.5	0.125	NaN	CASP3,GZMB,ICAM1
															Virus Entry via Endocytic Pathways	3.3	0.0354	NaN	ACTG2,B2M,ITGB7,PRKD1	Urea Cycle	1.15	0.05	NaN	ATP	Semaphorin Signaling in Neurons	0.588	0.0167	NaN	PAK1											Sirtuin Signaling Pathway	3.93	0.0247	-0.378	ARG2,ATP,GSK3B,HIF1A,MYC,NFKB1,PARP1,TP53	TWEAK Signaling	1.06	0.0286	NaN	CASP3
															White Adipose Tissue Browning Pathway	1.11	0.014	NaN	HIF1AN,MAPK14	Uridine-5'-phosphate Biosynthesis	1.17	0.0526	NaN	ATP	Senescence Pathway	9.91	0.05	-2.496	ATM,ETS1,IFNB1,KRAS,MAP2K4,MAP3K7,MAPK14,NFKB1,PIK3CG,PPP2R1B,RRAS,SOD2,TRAF6,VHL											Small Cell Lung Cancer Signaling	4.65	0.0676	NaN	CASP9,MYC,NFKB1,TP53,TRAF6	Type I Diabetes Mellitus Signaling	12.5	0.0893	-0.333	CASP3,CD86,GZMB,IL1RAP,IRF1,MAP3K7,MAPK8,SOCS3,STAT1,TRAF6
															Wnt/Ca+ pathway	0.721	0.0154	NaN	GSK3B	UVA-Induced MAPK Signaling	2.24	0.0303	NaN	ATM,MAPK14,STAT1	Sertoli Cell-Sertoli Cell Junction Signaling	8.47	0.057	NaN	ACTG2,ATP,CLDN1,CLDN7,GSK3B,KRAS,MAP2K4,MAP3K7,MAPK14,RRAS,TJP2											Sonic Hedgehog Signaling	3.47	0.1	NaN	CCNB1,CDK1,GSK3B	Type II Diabetes Mellitus Signaling	3.08	0.0245	NaN	ATP,MAP3K7,MAPK8,SOCS3
															Wnt/Î²-catenin Signaling	1.72	0.0172	NaN	GSK3B,MAP3K7,PPP2R1B	UVB-Induced MAPK Signaling	1.81	0.0385	NaN	MAPK14,PRKD1	Signaling by Rho Family GTPases	2.12	0.0203	-2.236	ACTG2,MAP2K4,NFKB1,PAK1,PIK3CG											Sperm Motility	3.11	0.0252	NaN	ATP,ITPR3,JAK3,MAP2K4,SLC16A10,TYK2	UDP-N-acetyl-D-galactosamine Biosynthesis II	1.22	0.0417	NaN	ATP
															Xenobiotic Metabolism Signaling	2.6	0.0172	NaN	ARNT,MAP3K7,MAPK14,PPP2R1B,PRKD1	UVC-Induced MAPK Signaling	1.83	0.0392	NaN	MAPK14,PRKD1	Sirtuin Signaling Pathway	1.64	0.0154	-0.447	ATP,GSK3B,HIF1A,NFKB1,SOD2											Sphingosine and Sphingosine-1-phosphate Metabolism	2.53	0.111	NaN	ATP,NADPH	Unfolded protein response	0.87	0.0179	NaN	MAPK8
																				VDR/RXR Activation	2.52	0.038	NaN	CXCL10,IL12A,PRKD1	Small Cell Lung Cancer Signaling	4.47	0.0676	-1.342	BID,CASP9,NFKB1,PIK3CG,TRAF6											Sphingosine-1-phosphate Signaling	3.64	0.0413	0.447	CASP1,CASP3,CASP8,CASP9,RND2	Urea Cycle	2.92	0.1	NaN	ARG2,ATP
																				VEGF Family Ligand-Receptor Interactions	0.553	0.0111	NaN	PRKD1	Sonic Hedgehog Signaling	0.86	0.0333	NaN	GSK3B											SPINK1 General Cancer Pathway	2.42	0.0435	NaN	JAK3,KRAS,TYK2	Uridine-5'-phosphate Biosynthesis	1.32	0.0526	NaN	ATP
[truncated: 84 more rows]
[truncated: 5 more columns]

## Sheet: Supplemental Table 5
Supplemental Table 5. Placenta normalized counts by gene.
[truncated: 93 more rows]
[truncated: 249 more columns]

[truncated: 1 more sheets: Supplemental Table 6]
